# Supplementary material for: Integrated Systems Biology Analysis of Transcriptomes Reveals Candidate Genes for Acidity Control in Developing Fruits of Sweet Orange (Citrus sinensis L. Osbeck)
Source: Front Plant Sci. 2016 Apr 8;7:486. doi: 10.3389/fpls.2016.00486 (PMC4824782; doi:10.3389/fpls.2016.00486)
Supplement: Supplementary file 4 [file Table_1.XLS]

## Sheet: 7430 genes
A list of 7430 genes exhibiting a fold change of larger than 2 from 45 to 142 DPA
	Differentially expressed genes (142 vs 45 DPA) in different orange varieties												RPKM values for 45 DPA												RPKM values for 142 DPA
	Newhall			Xinhui			Bingtang			Succari			Newhall (3 replicates)			Xinhui (3 replicates)			Bingtang (3 replicates)			Succari (3 replicates)			Newhall (3 replicates)			Xinhui (3 replicates)			Bingtang (3 replicates)			Succari (3 replicates)
Gene ID	Log2 FC	p-value	FDR	Log2 FC	p-value	FDR	Log2 FC	p-value	FDR	Log2 FC	p-value	FDR	JN2a_RPKM	JN3a_RPKM	JN4a_RPKM	JX2a_RPKM	JX3a_RPKM	JX4a_RPKM	JB1a_RPKM	JB2a_RPKM	JB3a_RPKM	JA2a_RPKM	JA3a_RPKM	JA4a_RPKM	SN2a_RPKM	SN4a_RPKM	SN6a_RPKM	SX4a_RPKM	SX5a_RPKM	SX7a_RPKM	SB2a_RPKM	SB4a_RPKM	SB6a_RPKM	SA1_A1R1a_RPKM	SA2_A2R1a_RPKM	SA6_A6R1a_RPKM	Blast.nr
Cs1g01140	2.04004	5.15371e-06	1.4076e-05										0.170607	0.144168	0.102201	0.183959	0.0977724	0.262618	0.228171	0.196145	0.113519	0.0371461	0.428314	0.472058	0.719438	0.641452	0.666793	0.648972	0.173327	0.166575	0.50023	0.242225	0.486376	1.14017	0.738649	0.931733	gi|359482790|ref|XP_002268671.2|/3.82818e117/PREDICTED: putative disease resistance protein RGA4like [Vitis vinifera]
Cs1g01170				-1.28136	0.631238	0.692688				3.71896	2.80779e-06	9.87341e-06	0.170979	0.0602009				0.187993	0.127038	0.0546036	0.0632035		0.0650376	0.0563199			0.185624		0.0579018		0.278512			0.448102	0.70501	0.718281	gi|377655441|gb|AFB73911.1|/0/polyprotein [Citrus sinensis]
Cs1g01200	2.11603	0.00820361	0.0140067	2.96802	1.08901e-06	2.97019e-06				3.29416	4.6908e-06	1.59451e-05	0.384641	0.812582	0.576043	0.829488	1.10216		0.428684	1.47406	0.426555	0.837475	0.438933		4.69528	2.00859	2.50553	6.88535	6.64316	3.00441	0.469913	1.82036	2.10876	3.78026	4.75805	4.84762	gi|380853852|gb|AFE88233.1|/1.62279e29/hydroxyacylACP dehydrase [Nicotiana tabacum]
Cs1g01220										-1.12921	6.72236e-08	2.97979e-07	42.0065	46.3587	49.1196	32.6117	30.4928	29.4116	39.4007	39.9878	40.0994	66.3635	66.4197	71.1322	38.1128	25.9718	36.6296	27.8972	36.6675	31.3017	44.5038	29.2634	33.6786	35.0088	28.4754	28.5879	gi|359497371|ref|XP_003635494.1|/9.06219e177/PREDICTED: probable glucan 1,3betaglucosidase Alike [Vitis vinifera]
Cs1g01240	-3.78993	1.68654e-11	7.63796e-11	-2.58948	0.0435521	0.0640679				-1.87268	0.00138009	0.00312103	2.28118	2.2891	2.04979	0.368957	0.217886	0.376228	0.127119			1.86255	1.04127	1.91611	0.253147		0.247658			0.111364	0.139345			0.224195	0.705462	0.359371	gi|255584845|ref|XP_002533139.1|/2.0176e30/Pollenspecific protein C13 precursor, putative [Ricinus communis]
Cs1g01250	-3.95667	6.03716e-34	7.84965e-33	-1.94794	2.88807e-16	1.55294e-15	-4.07229	2.43896e-41	3.20205e-40	-2.27851	2.73976e-10	1.60506e-09	5.78395	6.02911	5.69875	5.66219	6.32409	5.43906	7.97297	7.51014	7.93338	4.05969	3.73441	5.1892	0.506729	0.23845	0.49574	1.61776	1.08245	1.70904	0.650834	0.180087	0.584132	0.598365	0.86297	1.19893	gi|296086869|emb|CBI33036.3|/4.67936e45/unnamed protein product [Vitis vinifera]
Cs1g01260	-1.41736	1.58393e-08	5.61709e-08	-1.11073	1.1126e-05	2.72936e-05	-1.26717	4.44195e-07	1.26255e-06				1.84508	2.13164	1.98606	1.42994	1.48695	1.36302	1.8957	1.602	1.72643	1.78894	1.87522	1.7948	1.11974	0.722622	0.657274	0.580574	0.878672	0.478517	0.633971	0.7163	0.885105	1.21834	0.950993	1.05973	gi|21618275|gb|AAM67325.1|/3.21461e59/unknown [Arabidopsis thaliana]
Cs1g01270							-2.63069	0.504996	0.571725	4.46971	0.000118025	0.00032331							0.035417		0.0352412		0.0362638						0.032285					0.655866	0.294826	0.0333751	gi|359496557|ref|XP_002262659.2|/1.90747e138/PREDICTED: putative ETHYLENE INSENSITIVE 3like 4 proteinlike [Vitis vinifera]
Cs1g01280	-3.96627	1.44041e-91	7.11682e-90	-5.05305	4.47132e-131	2.69509e-129	-4.89402	2.584e-154	2.74687e-152	-3.13782	5.98994e-20	7.72526e-19	13.3616	13.1627	14.4047	14.9182	14.5272	15.7592	17.6903	16.3422	17.4711	15.2424	14.004	14.9128	1.3145	0.668047	0.951639	0.265051	0.264753	0.763319	0.665684	0.448476	0.675388	2.04893	2.19793	0.646909	gi|3044212|gb|AAC13497.1|/2.92464e158/acylCoA oxidase [Arabidopsis thaliana]
Cs1g01290	2.42519	4.31896e-24	3.91699e-23	2.78764	2.61355e-28	2.33053e-27	3.20042	4.29081e-46	6.38886e-45	2.10651	5.78652e-13	4.38047e-12	0.913143	0.620061	0.634926	0.562633	0.716435	0.573721	0.690583	0.56241	0.578656	0.67456	0.893172	0.708997	4.01714	4.32563	4.92139	4.37837	3.31323	4.93544	5.25916	6.0193	6.25779	2.75642	2.99201	4.04161	gi|3044212|gb|AAC13497.1|/2.10824e158/acylCoA oxidase [Arabidopsis thaliana]
Cs1g01310	-1.92241	2.5545e-08	8.89005e-08	-2.00961	1.24699e-09	4.41062e-09	-1.24999	0.000110773	0.000242113	-2.45328	2.22317e-10	1.31516e-09	2.94623	2.1293	2.67061	3.59481	2.22163	3.23941	2.85153	2.67415	2.57943	2.95418	4.0699	3.60099	0.774353	0.809744	0.673387	0.867428	0.708918	0.605601	1.70497	0.825593	1.02015	0.457193	0.559466	0.89571	gi|255584831|ref|XP_002533132.1|/1.14283e43/hypothetical protein RCOM_0662170 [Ricinus communis]
Cs1g01330				-2.0348	1.40247e-05	3.40946e-05							1.41214	0.775646	1.09972	1.94901	1.99622	0.745281	2.01451	2.00235	1.87923	1.16836	1.35363	0.669824	2.19392	3.12665	2.39164	0.631959	0.286932	0.220604	0.966115	1.13613	2.47743	0.666171	0.756963	0.830536	gi|255584858|ref|XP_002533145.1|/3.46217e69/trehalose6phosphate synthase, putative [Ricinus communis]
Cs1g01500				-1.13834	6.84971e-18	3.98884e-17				-1.63919	1.50067e-16	1.5575e-15	22.7222	22.8277	23.5934	21.8145	21.7351	22.9846	24.6486	23.3176	25.6462	25.2128	26.5056	25.4144	14.905	11.9534	12.2429	9.18938	10.636	9.69576	13.6947	11.2314	14.1367	8.23779	8.01587	8.27282	gi|255584994|ref|XP_002533208.1|/0/heat shock protein 70 (HSP70)interacting protein, putative [Ricinus communis]
Cs1g01530	-1.75287	1.12971e-46	2.10576e-45				-1.96206	7.05331e-52	1.20463e-50	-1.08043	3.46687e-07	1.40195e-06	95.8803	99.7662	97.2788	102.64	103.498	103.686	114.994	106.982	107.805	90.5804	86.3379	92.1649	33.5511	31.4216	32.2881	52.4212	53.6151	48.6372	29.2841	26.7263	32.0153	40.7172	47.9444	37.192	gi|147856521|emb|CAN82836.1|/4.00004e56/hypothetical protein VITISV_030871 [Vitis vinifera]
Cs1g01540	-1.18968	1.24492e-19	9.17471e-19										63.7708	60.2495	66.2348	74.0691	74.5995	70.2759	62.6022	67.5468	62.8532	59.4948	61.0426	67.0234	34.9421	29.3321	29.0763	60.0088	70.4502	49.1891	30.9511	34.8563	36.4301	53.2124	56.9329	45.309	gi|38194890|gb|AAR13288.1|/2.55762e65/Anx1 [Gossypium hirsutum]
Cs1g01600							2.06511	1.40173e-22	1.02657e-21				3.1133	2.42313	2.57666	4.06369	3.44317	3.60328	2.73931	2.59031	2.18057	3.65686	5.14214	2.34788	8.72816	7.95767	8.71678	6.78297	6.65884	4.63959	11.3104	11.6321	9.88172	6.11952	7.51658	9.12086	gi|334188628|ref|NP_001190616.1|/4.33157e35/RAB GTPase homolog H1A [Arabidopsis thaliana]
Cs1g01610	-5.69794	1.31404e-138	1.44052e-136	-4.50919	2.69487e-153	2.28348e-151	-6.26634	2.6614e-185	4.36271e-183	-4.23303	1.54373e-12	1.12306e-11	39.2046	46.8342	37.6569	54.4766	54.7202	49.777	43.0435	45.9451	43.5414	58.4943	53.5928	57.5359	1.23008	0.731162	0.696711	2.2192	2.72644	1.87973	0.712737	0.552202	0.511752	2.46548	5.95382	0.36763	gi|359497194|ref|XP_003635450.1|/3.89156e26/PREDICTED: uncharacterized protein LOC100853798 [Vitis vinifera]
Cs1g01620	-2.175	2.13249e-13	1.10793e-12	-2.61764	4.89257e-23	3.63011e-22	-2.59609	2.29407e-22	1.65793e-21	-1.26124	0.000409605	0.00102125	2.03238	2.73226	2.37963	2.70942	2.753	3.49415	3.17114	2.79685	3.11441	2.85619	2.7831	2.81173	0.574096	0.385929	0.802352	0.413422	0.638208	0.360792	0.451445	0.437203	0.648283	1.38004	1.52369	0.543329	gi|356528463|ref|XP_003532822.1|/4.08555e73/PREDICTED: calciumbinding mitochondrial carrier protein SCaMC1like [Glycine max]
Cs1g01700	-2.74477	1.1813e-109	8.45714e-108	-2.67109	8.72699e-60	1.60789e-58	-2.95604	1.41485e-90	5.23554e-89	-3.33237	1.35691e-38	4.56817e-37	2338.38	2249.47	2252.13	1318.32	1346.56	1282.01	1993.6	2149.12	2132.22	2756.05	2695.87	2723.01	382.817	404.17	353.977	163.944	226.696	212.667	274.753	307.182	256.626	185.874	305.255	319.416	gi|211906442|gb|ACJ11714.1|/1.35582e144/Myoinositol1phosphate synthase [Gossypium hirsutum]
Cs1g01800	2.27096	0.0238794	0.0375713	-1.08417	0.287221	0.350217	3.36204	2.97597e-05	6.96074e-05				0.0608993	0.0643271		0.262662	0.0581675	0.267838		0.116692	0.0675355	0.132595	0.208486	0.0601801	0.135162	0.572426	0.132231		0.123741	0.11892	0.446401	1.29696	0.5342	0.0598519	0.313888	0.0639593	gi|225438645|ref|XP_002281435.1|/3.12739e166/PREDICTED: Lascorbate oxidase [Vitis vinifera]
Cs1g01860				-1.55704	2.85028e-21	1.95824e-20							27.1118	29.045	28.8646	52.094	41.3593	42.3835	32.0778	29.0528	22.6565	19.3037	22.7274	21.0777	48.1954	65.2194	49.6612	16.1007	17.8841	11.4164	29.8257	14.1384	30.432	10.3551	13.3779	13.3599	gi|255576174|ref|XP_002528981.1|/1.33647e59/metal ion binding protein, putative [Ricinus communis]
Cs1g01880	3.33172	3.32648e-13	1.70205e-12				3.24122	5.98462e-07	1.67979e-06	2.57832	2.06267e-08	9.66068e-08	0.350847	0.0617658	0.175144	0.315255	0.223406	0.450054	0.13034	0.168069	0.0648465	0.254632	0.800739	0.173352	2.20627	1.77105	3.04719	1.43926	1.24755	1.02767	1.71451	0.48429	1.66703	2.5861	1.9289	2.70216	gi|224115686|ref|XP_002332117.1|/0/ccnbslrr resistance protein [Populus trichocarpa]
Cs1g01890	6.12257	1.9598e-07	6.26024e-07				5.08646	0.000783463	0.00152114	2.61956	7.00741e-05	0.000199173				0.067091	0.0594303	0.205239				0.0677369	0.213012	0.0614865	0.828579	0.649837	0.405306	0.417677	0.0632135	0.182253	0.380077	0.220852	0.272899	0.672663	0.577264	0.914869	gi|224115686|ref|XP_002332117.1|/0/ccnbslrr resistance protein [Populus trichocarpa]
Cs1g01910							-1.13737	1.97783e-07	5.80121e-07				2.82882	2.01603	2.39896	2.82971	2.5066	2.66063	2.54497	3.23267	3.43944	2.96826	3.2281	3.40164	2.7988	2.42047	2.4791	3.05047	2.18141	2.66214	1.45732	1.29038	1.60693	2.34472	2.59986	1.96871	gi|255576176|ref|XP_002528982.1|/4.75095e90/Aspartic proteinase nepenthesin1 precursor, putative [Ricinus communis]
Cs1g01920				-1.41855	6.49946e-32	6.43344e-31				-1.31617	4.99129e-11	3.149e-10	23.8132	22.9715	22.9714	22.1165	23.9413	23.8758	22.8054	21.5214	22.6922	27.0928	28.9749	27.8558	16.4079	13.1657	16.1934	8.82609	8.49395	8.30599	14.5263	13.279	15.5701	10.375	11.8043	11.2407	gi|224083759|ref|XP_002307113.1|/0/predicted protein [Populus trichocarpa]
Cs1g02030										7.45756	4.42189e-06	1.50983e-05																						2.1292	1.45163		gi|359486510|ref|XP_002271317.2|/0/PREDICTED: probable LRR receptorlike serine/threonineprotein kinase At3g47570like, partial [Vitis vinifera]
Cs1g02195	2.05524	0.00122383	0.00240757										0.596323	0.629887	0.893059	0.964489	1.70872	2.95049	1.66151	2.57095	2.64522	1.94755	1.36099	0.883921	2.647	2.49119	4.85551	1.66791	4.24082	4.36673	4.7354	2.82216	6.21165	5.2746	4.91772	5.63658	gi|351724945|ref|NP_001238099.1|/1.05102e08/uncharacterized protein LOC100306390 [Glycine max]
Cs1g02280	3.01361	1.66766e-43	2.83712e-42	4.06135	1.77668e-47	2.56908e-46	2.8053	1.50425e-27	1.32055e-26	3.23811	9.9153e-34	2.64308e-32	27.6813	24.0181	22.5786	16.7894	15.5805	12.2287	21.4855	19.1802	26.0383	18.5654	19.7428	27.8429	157.432	262.773	251.42	259.371	343.499	136.101	143.727	225.457	111.11	172.219	170.701	283.973	gi|255586588|ref|XP_002533928.1|/8.94266e09/conserved hypothetical protein [Ricinus communis]
Cs1g02310							3.08535	1.27745e-23	9.75464e-23	2.60609	7.38454e-12	5.05561e-11	0.307205	0.265497	0.376424	0.150567	0.26675	0.276362	0.249005	0.160541	0.371652	0.212824	0.254958	0.358773	1.5496	1.40004	1.15216	0.874871	0.482342	0.627158	2.01303	2.24691	2.60289	2.03111	1.61219	1.40789	gi|224096355|ref|XP_002310608.1|/4.82988e45/predicted protein [Populus trichocarpa]
Cs1g02420	-3.76094	1.86533e-06	5.37505e-06	-4.9916	5.96478e-11	2.32133e-10	-6.43318	6.50868e-09	2.17328e-08	-5.01569	8.65557e-09	4.23838e-08	0.631899	0.741629	0.841191	1.287	1.14005	0.771978	0.626004	0.874478	0.934343	0.687914	1.04158	1.45702	0.155829			0.0785517						0.0690035			gi|255575740|ref|XP_002528769.1|/0/conserved hypothetical protein [Ricinus communis]
Cs1g02520	-1.63613	3.45831e-06	9.64088e-06	-2.45164	1.07195e-13	4.98068e-13	-2.2159	4.99994e-13	2.28323e-12	-1.75727	5.06383e-07	1.99639e-06	2.26567	3.82911	2.26206	3.17589	4.11167	2.82328	4.46101	3.83488	4.0201	3.94642	3.79202	3.65689	1.0057	1.10425	0.901904	0.591458	0.767266	0.442426	1.29171	0.625481	0.82809	1.41025	1.16778	0.713855	gi|255582524|ref|XP_002532047.1|/4.04418e36/conserved hypothetical protein [Ricinus communis]
Cs1g02580				-1.62548	2.4742e-28	2.20853e-27	-1.07999	9.60031e-09	3.15218e-08				19.0075	18.2601	17.9139	28.7109	25.8238	30.8981	19.2665	22.5279	20.1702	19.9789	19.9141	19.4308	9.54642	29.3493	12.6304	10.5411	7.7409	8.87922	9.10838	7.65783	13.7446	26.8131	24.07	21.5975	gi|147798863|emb|CAN77001.1|/1.36245e98/hypothetical protein VITISV_003899 [Vitis vinifera]
Cs1g02610				3.15692	1.27239e-05	3.10356e-05	3.81189	0.000199785	0.000421841	2.30659	0.00346704	0.0072672	0.769282	0.812582	1.15209	0.414744	0.734774	0.422917	0.428684				0.438933	1.1403	2.13422	1.60687	2.92311	2.58201	3.90774	8.26213	3.7593	1.82036	2.53051	1.13408	3.17204	4.44365
Cs1g02670	-1.89105	2.89823e-25	2.74932e-24	-2.52377	1.31966e-34	1.40454e-33	-2.70727	2.72939e-31	2.74033e-30				8.01536	8.17788	8.32088	5.94183	7.35132	6.96025	7.10591	9.55552	7.67668	6.04862	6.54823	5.53549	2.32478	2.52087	2.52158	1.06999	1.34177	1.02271	1.72478	0.916009	1.2484	6.98233	4.27213	1.33924	gi|204022228|dbj|BAG71199.1|/2.77714e146/entkaurenoic acid oxidase [Lactuca sativa]
Cs1g02680				-1.12311	2.68035e-17	1.51071e-16	-1.31438	3.01151e-22	2.16839e-21				37.1446	38.676	34.6685	39.6846	40.1752	34.6441	38.8263	42.7991	40.0178	33.6017	34.0137	39.4346	26.2348	18.9623	20.8202	16.8006	18.8685	15.8437	16.2663	15.7532	18.8711	21.7102	25.5788	18.0754	gi|225427230|ref|XP_002280602.1|/1.51227e72/PREDICTED: probable serine/threonineprotein kinase At4g35230 [Vitis vinifera]
Cs1g02690	2.79194	1.21857e-08	4.36734e-08										0.118575	0.125249	0.059193	0.0426183	0.113256	0.0869162	0.308355	0.302943	0.350656	0.0430286	0.0451039		0.964956	0.784314	0.815299		0.0401552	0.115773	2.07635	0.841752	0.82343	0.116535	0.081488		gi|224129404|ref|XP_002320578.1|/8.6233e118/predicted protein [Populus trichocarpa]
Cs1g02730				-1.51392	1.70323e-12	7.3601e-12				-1.0624	8.86181e-07	3.36296e-06	2.56319	2.9145	2.8677	2.64999	3.06746	3.46479	2.5374	2.55685	2.57497	3.06944	3.09704	2.66701	1.72338	1.59044	1.89881	1.48445	0.658673	1.03049	2.0078	1.26657	1.48791	1.09655	1.64752	1.45684	gi|147779373|emb|CAN67853.1|/2.64501e42/hypothetical protein VITISV_025036 [Vitis vinifera]
Cs1g02740				-1.6651	6.01081e-23	4.43541e-22	-1.31463	2.36017e-10	8.82299e-10	-1.4743	2.39297e-10	1.41275e-09	9.3819	11.2216	9.19477	10.4137	10.4106	11.1498	8.22654	7.79891	9.33322	9.16215	9.28916	9.20293	6.20083	6.48424	8.46296	3.24154	3.36406	3.23301	3.87678	3.99934	2.72305	2.77972	3.34227	3.76744	gi|225469244|ref|XP_002266092.1|/2.86661e144/PREDICTED: sister chromatid cohesion protein DCC1like [Vitis vinifera]
Cs1g02750	-5.78739	3.34275e-123	2.87411e-121	-5.88661	1.46741e-175	1.57905e-173	-6.19598	4.29318e-289	4.42955e-286	-6.27002	2.10031e-94	5.04649e-92	532.833	495.499	478.368	398.241	463.556	480.582	539.42	566.444	568.716	191.633	206.053	199.061	15.1455	8.4576	7.08644	5.70161	7.3052	8.96322	8.74199	6.40128	8.64978	2.50428	3.31036	1.79631	gi|297734709|emb|CBI16760.3|/2.86199e89/unnamed protein product [Vitis vinifera]
Cs1g02760										-1.79028	3.54936e-06	1.23011e-05	0.601435	0.423525	0.780621	0.951142	1.14891	0.925799	0.536242	0.998783	0.755904	1.96425	1.60143	1.62451	1.11238	0.753764	0.914133	0.358871	0.488821	0.743815	0.587815	0.379515	0.483607	0.669904	0.537321	0.252662	gi|334182234|ref|NP_001184890.1|/4.28737e89/CER1 protein [Arabidopsis thaliana]
Cs1g02820	-2.28723	4.40104e-36	6.08788e-35	-2.12461	5.36832e-38	6.23166e-37	-2.30022	3.83392e-44	5.39702e-43	-1.8341	8.5545e-18	9.56316e-17	24.8994	30.101	26.6557	24.7043	27.2187	25.8157	34.9255	31.9283	35.2771	23.8085	22.2558	21.8922	5.88349	7.02031	5.7559	5.29607	5.19395	6.84036	8.7904	6.04878	6.74759	6.32714	7.12441	5.36931	gi|225453252|ref|XP_002266696.1|/1.52624e59/PREDICTED: uncharacterized protein LOC100244411 [Vitis vinifera]
Cs1g02860										-1.01527	3.49948e-07	1.41365e-06	8.05629	9.39516	7.25307	9.18893	8.54002	9.1652	9.44588	8.52163	7.79805	9.07462	8.18376	8.60541	6.30467	6.12808	6.92631	4.79322	6.00846	4.41037	5.57541	6.50147	6.43371	3.84445	4.17639	4.69518	gi|225453254|ref|XP_002265990.1|/5.00212e54/PREDICTED: uncharacterized protein LOC100256535 [Vitis vinifera]
Cs1g02880	-2.78724	1.50305e-33	1.92857e-32	-2.00402	5.83731e-23	4.31101e-22	-3.44216	1.22584e-44	1.74523e-43	-2.49804	3.52229e-19	4.35691e-18	11.9773	12.9957	11.4701	10.3669	10.8953	9.85449	13.4396	12.3339	14.0957	12.5955	13.203	13.2046	2.62212	2.04229	1.2384	2.27894	3.3111	1.98882	0.597248	1.15681	1.96547	3.123	1.51184	2.13931	gi|224137188|ref|XP_002327062.1|/6.45214e81/predicted protein [Populus trichocarpa]
Cs1g02890	-3.61692	1.92005e-26	1.91786e-25	-5.52517	3.10719e-51	4.83586e-50	-5.74904	4.95402e-60	1.00571e-58	-3.28533	1.89468e-16	1.94913e-15	6.42304	5.60464	5.99459	7.62834	8.35772	8.29042	13.0721	11.7724	10.8393	6.68839	7.54211	7.63502	0.206602	0.972202	0.404244		0.283716	0.181776	0.113724	0.440547	0.102069	1.18933	0.767669	0.19553	gi|255571093|ref|XP_002526497.1|/1.36359e63/ring finger protein, putative [Ricinus communis]
Cs1g02900	2.47457	2.55255e-66	7.6272e-65	2.60247	2.18479e-44	2.9546e-43	2.57544	3.93039e-53	6.96354e-52				26.6848	28.1867	31.7613	31.6631	30.8302	32.9276	22.3377	23.1099	22.8729	20.1702	20.7441	21.9939	194.616	178.9	163.702	161.659	249.32	156.439	114.743	153.449	154.602	54.6275	76.8777	95.7031	gi|224067568|ref|XP_002302507.1|/2.25375e10/predicted protein [Populus trichocarpa]
Cs1g02920							-1.34341	9.67585e-16	5.2015e-15				12.0689	9.85945	8.45852	9.48764	11.5843	11.3742	13.0533	10.3668	11.1424	9.38482	7.73427	9.45885	6.72954	6.02294	4.7118	6.78457	5.85887	5.34039	4.72114	4.50186	4.88917	5.55087	5.45449	4.74544	gi|255571079|ref|XP_002526490.1|/3.88583e71/ATP binding protein, putative [Ricinus communis]
Cs1g02930	-1.3388	1.63945e-27	1.70659e-26	-2.04077	5.35967e-38	6.22574e-37	-1.41436	3.95963e-24	3.09363e-23	-1.72509	1.45195e-17	1.59669e-16	55.425	50.4445	54.5147	54.5418	57.5636	62.616	61.0318	50.0166	60.3199	56.3513	59.0972	54.7219	25.2026	21.229	24.5493	14.6567	10.9621	15.8386	20.5389	21.3741	24.875	16.571	15.9875	18.5343	gi|359489318|ref|XP_002269466.2|/0/PREDICTED: eukaryotic translation initiation factor 4Glike [Vitis vinifera]
Cs1g02940				-1.2377	3.58142e-25	2.87365e-24				-1.22278	7.53434e-10	4.20198e-09	61.1896	56.7993	58.7673	61.5613	66.4763	65.714	63.1498	62.1773	68.24	58.821	59.1975	56.5466	36.2247	32.4259	36.0945	27.8369	26.417	26.2299	35.1384	37.7034	37.4947	22.1647	25.4708	26.6748	gi|359489318|ref|XP_002269466.2|/0/PREDICTED: eukaryotic translation initiation factor 4Glike [Vitis vinifera]
Cs1g02950	-1.10206	4.42868e-12	2.10855e-11				-1.55116	7.86413e-28	6.99831e-27				15.5104	12.9495	16.3069	14.0636	16.5356	15.2021	17.9849	17.1492	19.7199	15.3503	15.5096	13.6629	8.30186	6.91322	8.07931	8.28211	6.32698	8.83394	6.26847	6.16341	7.00033	6.62099	8.07516	9.09102	gi|359489318|ref|XP_002269466.2|/5.45289e120/PREDICTED: eukaryotic translation initiation factor 4Glike [Vitis vinifera]
Cs1g03020	-3.48916	2.2359e-07	7.09823e-07	-5.47958	4.12548e-25	3.30113e-24	-2.50767	2.06699e-05	4.93468e-05	-2.80754	1.68207e-05	5.27696e-05	1.08522	0.644793	0.711039	2.3403	2.33221	2.90844	0.982701	0.844772	0.902604	0.590707	1.0836	1.40753		0.0708372	0.147271	0.0758834		0.0662232	0.414313		0.0743701	0.133319	0.209754	0.0712341	gi|356503224|ref|XP_003520411.1|/5.01123e59/PREDICTED: uncharacterized protein At1g28695like [Glycine max]
Cs1g03040	5.00408	3.85644e-28	4.102e-27	4.49824	1.1054e-30	1.06008e-29	5.67402	8.88513e-34	9.63196e-33	4.66395	1.38311e-20	1.8719e-19	0.0915529	0.096706		0.148077	0.043723	0.150995	0.102036	0.0438573	0.0507647	0.149503	0.104476	0.0452358	3.20034	2.34263	2.63396	2.97044	2.79038	2.05595	4.7536	2.81635	3.71429	1.93453	2.54817	3.41344	gi|255571055|ref|XP_002526478.1|/1.64953e58/conserved hypothetical protein [Ricinus communis]
Cs1g03070							2.29368	1.4591e-30	1.43859e-29				5.85938	5.70566	4.52465	6.21924	6.99568	4.93251	2.75497	2.89458	3.75659	8.17282	7.31329	7.78057	20.218	15.2988	15.4062	4.71173	7.90608	4.38008	14.9878	15.7065	17.2664	1.43965	2.45379	8.46148	gi|225453342|ref|XP_002271136.1|/8.76726e50/PREDICTED: cyclinU41 [Vitis vinifera]
Cs1g03100	-2.34074	0.000123858	0.000281846	-3.62354	1.27353e-22	9.27645e-22	-3.58329	3.79526e-11	1.50915e-10	-2.57986	1.15842e-05	3.72205e-05	0.574756	0.551915	0.469506	2.14091	2.64506	2.92995	0.931735	1.45174	1.33272	0.568823	1.01364	1.0843	0.231934	0.10914		0.233831	0.318502	0.0510158	0.127668	0.0618204	0.114584	0.154056	0.0538621	0.219504	gi|224137118|ref|XP_002327027.1|/6.33808e25/predicted protein [Populus trichocarpa]
Cs1g03120							-1.13342	4.24427e-15	2.2025e-14				15.672	13.6094	14.8948	11.7802	12.5941	14.5806	14.9893	15.2676	16.9202	15.3387	15.3477	16.7155	9.86636	9.63968	9.69331	21.7486	15.0033	13.1683	8.51462	6.73053	7.14627	8.29364	9.59226	14.4416	gi|297734628|emb|CBI16679.3|/3.53476e20/unnamed protein product [Vitis vinifera]
Cs1g03210	-2.56538	1.61454e-74	5.76762e-73	-1.831	8.14781e-26	6.67192e-25	-3.14905	6.45253e-59	1.27309e-57	-2.1455	2.38907e-24	4.00615e-23	32.6025	31.4078	33.8869	31.1335	33.6665	29.154	37.0104	36.0905	35.9784	38.7191	33.7857	35.3353	5.90615	5.99118	6.57386	7.48763	7.44686	10.704	5.45086	2.60174	4.78737	7.86166	8.70589	7.56441	gi|255541040|ref|XP_002511584.1|/0/serine/threonine protein kinase, putative [Ricinus communis]
Cs1g03260	-4.27229	1.82374e-13	9.5324e-13	-2.68659	4.29965e-06	1.10402e-05	-2.77771	2.78841e-06	7.32275e-06	-2.81113	3.48912e-05	0.000103939	4.63001	4.65773	4.62264	3.56598	1.89528	4.12108	2.45722	4.64713	3.42303	1.92017	3.77395	2.83235		0.460529	0.239362	0.740004	0.671977		0.538709		0.966995	0.866739	0.227277		gi|224137172|ref|XP_002327054.1|/6.40507e33/AP2/ERF domaincontaining transcription factor [Populus trichocarpa]
Cs1g03280				-1.05515	3.73267e-11	1.47557e-10				-1.27408	4.12754e-08	1.86808e-07	50.1731	67.451	39.8924	81.8383	75.1076	55.5671	42.0911	43.0005	57.6638	101.495	82.0309	91.7692	31.1798	79.0773	23.9671	36.946	32.9936	30.6394	46.3622	63.8956	59.6152	28.331	31.5966	54.2271	gi|356520778|ref|XP_003529037.1|/1.85722e27/PREDICTED: ethyleneresponsive transcription factor 2like [Glycine max]
Cs1g03290	-9.91594	1.57322e-65	4.58375e-64	-7.87803	1.32504e-80	3.5977e-79	-7.97596	4.70304e-52	8.11124e-51	-7.22497	6.70408e-53	4.16984e-51	23.7759	29.0111	24.8635	43.5381	45.6145	31.3251	19.1884	27.6884	31.5946	42.6185	35.3182	28.7612					0.416465				0.22474	0.402878		0.215263	gi|255541048|ref|XP_002511588.1|/1.45141e33/Ethyleneresponsive transcription factor, putative [Ricinus communis]
Cs1g03300	-1.96235	4.45073e-13	2.25624e-12	-1.68812	3.70422e-20	2.42072e-19				-1.17281	1.00643e-05	3.26902e-05	33.4155	37.7306	34.7045	31.6132	33.5063	30.2654	32.533	31.0334	28.396	44.0434	31.8499	40.3589	7.53004	6.41822	16.4014	6.73219	11.4462	10.5003	21.7413	18.9347	13.8978	9.68868	20.9845	20.9761	gi|292668939|gb|ADE41124.1|/1.47333e29/AP2 domain class transcription factor [Malus x domestica]
Cs1g03320										2.38083	3.62631e-11	2.32646e-10	0.304705	0.482784	0.501963	0.459973	0.378348	0.335027	0.271676	0.525476	0.405491	0.298544	0.521572	0.42155	1.7245	0.795582	1.3563	1.77269	1.17634	1.01152	1.07954	0.865231	1.40324	2.60534	1.91603	1.88809	gi|359489197|ref|XP_002273910.2|/2.32024e62/PREDICTED: UPF0565 protein C2orf69 homolog [Vitis vinifera]
Cs1g03370	-1.82698	6.58049e-22	5.38097e-21	-1.75278	1.57427e-23	1.19175e-22	-1.8034	4.89039e-23	3.66257e-22	-1.73121	2.85458e-14	2.44838e-13	9.81505	12.2029	11.1826	10.6338	10.8999	9.55252	11.0436	12.6881	12.6032	8.94686	7.93142	9.32788	3.75226	2.74663	3.97679	2.99483	3.81687	2.24676	3.32764	4.44505	3.03809	2.44618	3.00145	2.36744	gi|224137180|ref|XP_002327058.1|/5.35625e54/predicted protein [Populus trichocarpa]
Cs1g03380	-1.64587	4.14937e-13	2.10834e-12	-1.54234	3.375e-14	1.61565e-13	-2.01463	1.57928e-18	9.55191e-18	-1.80018	9.81064e-11	6.01043e-10	6.2139	5.35081	6.97951	6.55457	6.70932	6.31241	6.92542	7.1829	6.14201	6.32355	6.93685	5.74005	2.3985	1.90461	2.27316	2.79595	2.19582	1.64866	1.73284	1.91791	1.55524	1.79228	2.01914	1.5606	gi|255541082|ref|XP_002511605.1|/4.20219e114/hypothetical protein RCOM_1608690 [Ricinus communis]
Cs1g03390	-2.80691	9.60736e-52	2.0085e-50	-2.49015	6.82907e-61	1.28936e-59	-3.0939	3.20022e-60	6.50428e-59	-2.20959	4.16154e-20	5.44727e-19	21.9642	21.6584	22.8567	21.966	22.2465	24.0769	25.4406	27.2101	28.9201	22.033	24.0043	22.5572	3.3137	4.36609	2.88164	4.23167	4.24715	3.43381	3.64805	2.04127	4.22004	4.43467	6.63516	3.55426	gi|224063605|ref|XP_002301224.1|/5.73025e34/predicted protein [Populus trichocarpa]
Cs1g03550							-1.59058	2.65179e-08	8.41245e-08				1.04363	1.55629	1.31779	1.10325	1.70046	1.37248	1.23155	1.11751	1.20274	1.1807	1.14424	1.03131	0.908346	0.748016	0.93308	0.915774	0.769219	0.919072	0.599999	0.338958	0.291691	1.9307	1.9196	1.05309	gi|147866122|emb|CAN83037.1|/3.87773e70/hypothetical protein VITISV_034336 [Vitis vinifera]
Cs1g03570				-1.31353	0.000313683	0.000646838							1.27507	1.27595	1.70855	1.73666	1.53836	2.8039	1.94462	1.09302	1.78612	1.82644	1.76137	1.59159	1.19155	0.841058	0.582856	1.2013	0.477252	0.720752	1.39377	0.4764	1.25092	0.923365	1.17604	1.62106	gi|255541132|ref|XP_002511630.1|/1.17596e22/structural constituent of nuclear pore, putative [Ricinus communis]
Cs1g03580	-6.68812	5.48248e-10	2.20254e-09	-7.56065	1.34527e-19	8.50921e-19	-6.81805	2.97481e-11	1.19483e-10	-6.9398	9.7779e-11	5.99459e-10	0.905268	1.62558	1.08459	1.95223	2.33458	2.38885	1.61428	1.04078	1.50587	1.57682	1.03305	1.6997													gi|147800082|emb|CAN77653.1|/2.89966e58/hypothetical protein VITISV_032324 [Vitis vinifera]
Cs1g03610										2.66387	4.68578e-11	2.9671e-10	0.625964	0.367331	0.312483	0.599959	0.332158	0.305891	0.387577	0.333178	0.0771306	0.530018	0.714319	0.549841	0.540279	0.363196	0.830599	0.544697	0.635945	0.135816	0.934676	0.41145	0.305048	2.73421	4.94707	3.72536	gi|147800078|emb|CAN77649.1|/3.51732e49/hypothetical protein VITISV_032320 [Vitis vinifera]
Cs1g03630	-6.61175	2.55654e-219	8.4607e-217	-5.64909	3.4029e-215	6.48771e-213	-6.88652	2.33425e-206	5.53281e-204	-5.29894	4.89441e-79	7.09488e-77	78.3517	83.4988	77.7393	119.391	116.021	113.919	93.855	106.685	99.1146	72.0051	73.3282	62.6719	1.16138	0.728674	0.833208	3.20039	1.6303	2.04364	1.3638	0.825485	0.45901	1.98853	2.08574	1.09914	gi|255541144|ref|XP_002511636.1|/4.11841e66/LIGULELESS1 protein, putative [Ricinus communis]
Cs1g03640	-2.91988	3.98001e-34	5.22917e-33	-2.92199	6.56137e-54	1.07771e-52	-2.77265	8.66706e-42	1.15342e-40	-3.41825	5.06848e-22	7.50854e-21	5.40875	6.62904	6.49253	9.12649	9.22804	9.17015	8.60495	7.31808	8.47065	4.44986	5.27699	4.48806	1.19128	0.948665	0.582721	0.923859	1.59397	1.00781	1.26103	0.879303	1.53924	0.162312	0.383054	0.78053	gi|224067602|ref|XP_002302512.1|/2.71328e44/hypothetical protein POPTRDRAFT_755123 [Populus trichocarpa]
Cs1g03670	-3.96146	6.52627e-37	9.23897e-36	-4.94681	4.89875e-61	9.27906e-60	-4.12126	8.3453e-51	1.39406e-49	-4.84472	7.41741e-25	1.28559e-23	6.46803	7.32513	5.4924	8.41223	8.40703	7.84484	9.36381	9.0717	9.39126	3.84736	4.64166	4.08538	0.443982	0.487487	0.434354		0.270976	0.455735	0.651707	0.867828	0.146229	0.131068	0.137475	0.140063	gi|255575740|ref|XP_002528769.1|/0/conserved hypothetical protein [Ricinus communis]
Cs1g03680	-2.81475	5.63719e-22	4.62904e-21	-3.22815	1.30708e-29	1.21175e-28	-2.8894	3.86897e-26	3.25476e-25	-3.58832	5.46497e-19	6.67053e-18	4.88686	5.0055	5.98796	5.98787	5.58704	5.53599	7.67452	5.95889	7.47218	4.91702	4.14024	4.97549	0.575172	1.0053	0.884242	0.414197	0.37612	0.939817	0.995041	0.700837	1.21781	0.43662	0.152654	0.544347	gi|224116254|ref|XP_002317252.1|/1.1111e81/predicted protein [Populus trichocarpa]
Cs1g03690	-2.72963	1.3886e-13	7.32956e-13	-2.66018	7.29732e-22	5.15071e-21	-2.06745	4.78934e-20	3.12984e-19	-3.68451	1.57596e-21	2.26206e-20	2.87474	2.87673	2.6058	4.48644	5.05802	4.74121	8.34702	7.53786	7.96999	5.27085	6.90633	5.23303	0.167903	0.474057	0.739178	1.01565	0.538001	0.664769	1.47876	1.87964	2.4885	0.371749	0.467906	0.476714	gi|224074429|ref|XP_002304369.1|/7.45798e107/nbslrr resistance protein [Populus trichocarpa]
Cs1g03700	-5.54123	4.05636e-191	8.78377e-189	-4.05984	2.90238e-156	2.5711e-154	-6.09661	5.44851e-161	6.2462e-159	-5.19188	4.0218e-75	5.13346e-73	65.4629	57.6152	65.2701	62.2116	68.7579	71.0501	83.1482	83.2136	84.3595	58.9936	60.0157	57.5411	1.97005	1.39056	1.1564	3.87301	4.19331	3.76996	0.704869	2.10041	0.973275	1.70112	2.05877	0.978846	gi|224068408|ref|XP_002326113.1|/3.05414e50/predicted protein [Populus trichocarpa]
Cs1g03720	2.20229	5.06135e-10	2.04224e-09							2.04508	1.74071e-06	6.32658e-06	0.700542	0.493315	0.0874283	0.188842	0.501838	0.770254	0.130126	0.671173	0.19422	0.444874	0.532949	0.230756	2.65614	2.13396	2.47178	1.82878	0.652403	1.08298	0.855847	0.483495	0.704121	1.66386	1.50448	1.77804	gi|224068408|ref|XP_002326113.1|/4.12426e52/predicted protein [Populus trichocarpa]
Cs1g03940							-1.5108	0.0145415	0.0232146				0.400415	0.592134	0.839532	0.431753	0.611925	0.264156	0.714023	0.920707	0.444048	0.610273	0.54832	0.395686	0.888697	0.585468	0.260828	0.627175	0.32544	0.469143	0.195674	0.284251	0.263429	1.02317	0.82553	1.51393	gi|15217879|ref|NP_174150.1|/6.95057e14/arabinogalactan protein 31 [Arabidopsis thaliana]
Cs1g03990				-1.09066	0.0759211	0.106133				-1.49148	0.00971507	0.0184678	0.141823	0.149806	0.0707985	0.458767	0.270922	0.36385	0.316125	0.317047	0.262129	0.463184	0.593418	0.747456	0.157384	0.493731	0.307942	0.317341	0.192113		0.577547	0.447462	0.725697	0.325229	0.0974648	0.198599	gi|224139892|ref|XP_002323327.1|/8.02999e61/predicted protein [Populus trichocarpa]
Cs1g04080										-1.03429	0.00808337	0.0156804	2.89442	3.12844	2.11696	3.26611	2.95747	2.88641	3.90102	2.96655	3.06053	2.85788	4.14792	2.66069	2.39033	2.88232	2.77696	1.95802	2.11995	3.08891	2.22034	2.62814	1.91897	0.860008	1.31838	2.545	gi|224081266|ref|XP_002306359.1|/0/predicted protein [Populus trichocarpa]
Cs1g04180	-1.67975	0.0033321	0.00610583	-3.53133	1.06311e-07	3.17718e-07	-1.69237	0.0319505	0.0479435				0.477985	0.560987	0.477224	0.858989	0.456544	0.875916	0.355144	0.457946	0.17669	0.404721	0.121212	0.157447	0.17681	0.166402	0.172976		0.107913	0.0518544		0.0628365	0.232934	0.156588	0.109495	0.27889	gi|383793376|gb|AFH53058.1|/1.86768e29/WRKY13 transcription factor [Vitis amurensis]
Cs1g04220	-3.28702	0.256115	0.31986	-2.47373	7.92089e-05	0.000176109	-4.28638	2.52672e-06	6.65845e-06	-1.23345	0.476014	0.561033	0.207114		0.155088	1.11662	1.28585	0.797036	1.15415	1.2898	0.574209	0.112737	0.354523	0.102334				0.115859		0.40444	0.126515					0.217521	gi|357016484|gb|AET50435.1|/6.93192e104/putative cytochrome P450 [Citrus sinensis]
Cs1g04235				-1.22796	5.1931e-21	3.52997e-20				-1.00288	1.14576e-07	4.92444e-07	29.574	32.5211	37.0169	38.9957	37.4423	35.5684	41.9495	43.8722	38.2788	29.9296	26.5236	27.3393	18.8636	18.1155	18.5487	16.204	17.0053	13.7178	26.3825	20.2145	18.6386	12.1035	15.556	13.8449
Cs1g04340	-2.29017	9.58085e-78	3.71788e-76	-2.17672	5.06803e-70	1.14849e-68	-1.59788	6.85216e-38	8.33473e-37	-1.9103	1.45819e-19	1.84005e-18	153.468	151.974	147.944	123.186	133.946	130.415	149.708	153.598	157.133	130.898	136.576	136.591	37.6347	32.1099	34.0758	28.9838	29.3211	25.754	51.7901	50.2576	56.1542	29.8795	35.0921	42.1387	gi|224096434|ref|XP_002310619.1|/0/predicted protein [Populus trichocarpa]
Cs1g04350				-1.41575	1.51568e-11	6.13266e-11							3.9766	3.67537	3.97026	9.73692	8.3086	7.46937	3.60095	3.33365	4.13431	5.05062	4.63243	3.68403	3.58549	4.23966	3.77756	4.07824	2.7775	2.58842	5.8703	6.27322	4.26943	2.52405	1.96422	3.91539	gi|224096440|ref|XP_002310620.1|/6.15388e47/predicted protein [Populus trichocarpa]
Cs1g04370	-1.44834	0.0025684	0.00480684	-2.18614	7.07563e-06	1.77396e-05				-1.68597	0.00105964	0.00244875	0.463461	0.419612	0.446197	0.642514	0.442671	0.727972	0.368949	0.285448	0.477252	0.756816	0.944426	0.425274	0.0734731	0.242018	0.21564	0.259259		0.129288	0.323547	0.352507	0.145193	0.097605	0.273003	0.278142	gi|359480869|ref|XP_002275388.2|/2.33654e48/PREDICTED: TSLkinase interacting protein 1like [Vitis vinifera]
Cs1g04400	-1.9988	1.24369e-15	7.41729e-15	-1.45667	4.69774e-10	1.71342e-09	-1.69069	2.77261e-15	1.4543e-14	-1.88807	2.30601e-12	1.64957e-11	2.41898	2.96726	2.22036	1.90714	1.76391	1.85893	2.63799	2.54185	2.53835	2.49183	3.11661	2.95589	0.548424	0.896455	0.677724	0.552909	0.554932	0.838064	0.699092	0.769361	0.998205	0.792459	0.831197	0.655621	gi|359480865|ref|XP_002275413.2|/3.00869e45/PREDICTED: uncharacterized protein LOC100254360 [Vitis vinifera]
Cs1g04540	-4.33028	3.67441e-53	7.99617e-52	-1.94437	4.8332e-14	2.2912e-13	-2.1274	9.57959e-16	5.15417e-15	-3.02672	7.74036e-19	9.32458e-18	22.7741	22.4756	23.8996	25.6319	26.6746	15.9015	14.8215	16.245	23.781	37.2798	28.265	26.4476	1.47579	0.347228	1.9852	4.0916	6.41762	6.65453	4.06174	4.917	4.01	1.9605	2.74178	6.6343
Cs1g04620	-2.34728	2.63219e-15	1.54152e-14	-2.39964	1.22586e-34	1.30709e-33	-2.86708	1.49358e-37	1.79067e-36	-3.4252	3.80481e-19	4.69314e-18	5.10077	5.04026	3.75788	6.254	6.83646	7.86978	5.63898	5.55691	6.06716	2.59733	3.09814	3.08936	1.46075	1.20292	0.401928	1.24259	1.17015	1.44587	0.753819	0.924715	0.766769	0.202139	0.169616	0.432022	gi|224144591|ref|XP_002325342.1|/3.65004e73/predicted protein [Populus trichocarpa]
Cs1g04640	-5.05964	1.5273e-101	9.60172e-100	-4.84025	6.49092e-104	2.65386e-102	-4.76739	1.31973e-61	2.76559e-60	-4.47204	1.85544e-70	2.05978e-68	11.6727	11.422	10.7246	10.4242	12.5513	13.1886	5.78633	7.47842	7.78268	14.7733	14.3009	13.7993	0.278141	0.373954	0.466473	0.400593	0.291014	0.524395	0.306206	0.127091	0.353344	0.563039	0.812023	0.526469	gi|27261142|gb|AAN87547.1|AF118784_1/8.3706e167/ribonucleotide reductase large subunit A [Glycine max]
Cs1g04650	-2.17368	0.227978	0.289101	-1.08589	0.299093	0.362521	-2.35579	0.0809994	0.112195	3.30561	0.00014445	0.000389135	0.176469	0.186402	0.132141	0.19028	0.0842765	0.582089	0.295013	0.0845353	0.293548	0.48028	0.100689	0.0871924		0.0921516		0.296149	0.0896414			0.104395		3.03509	3.36537	0.278004	gi|224083841|ref|XP_002307142.1|/3.86341e40/AP2/ERF domaincontaining transcription factor [Populus trichocarpa]
Cs1g04705							2.32204	1.62853e-08	5.25759e-08				1.61982	1.30841	0.856188	1.64385	0.910095	1.67625	0.743359	0.821602	0.317	1.24476	2.60959	2.7306	4.54675	2.28882	3.62059	2.34526	3.0009	1.20942	3.72504	3.94573	2.40297	2.90299	3.83068	2.30164	gi|296082540|emb|CBI21545.3|/1.34483e07/unnamed protein product [Vitis vinifera]
Cs1g04750										-1.07286	0.0457304	0.0742352	0.968943	2.04696	1.01577	1.67164	1.20312	1.27844	1.72783	1.94947	1.39689	1.37128	2.43256	1.7235	1.18278	1.11316	1.05194	1.84288	0.885954	0.851441	2.48588	2.17817	2.86856	1.52365	0.499414	0.508815	gi|224060443|ref|XP_002300202.1|/4.31932e42/predicted protein [Populus trichocarpa]
Cs1g04790	-6.01292	1.09603e-91	5.43062e-90	-5.26663	1.32933e-95	4.72952e-94	-5.20199	5.59784e-101	2.45465e-99	-4.62735	1.31649e-44	5.64579e-43	47.0975	50.3755	42.6759	44.3822	51.0332	44.1689	51.8288	51.7588	54.4243	48.2564	44.2609	45.5636	0.658804	0.826697	0.859356	1.10698	0.603133	1.73891	2.17583	1.4048	0.867927	0.972427	3.67186	0.831329	gi|224116612|ref|XP_002331883.1|/7.28182e68/predicted protein [Populus trichocarpa]
Cs1g04820				2.27864	1.23575e-56	2.1503e-55	2.18273	1.27238e-38	1.57498e-37				7.34531	7.81417	6.60025	4.75211	4.56028	3.98044	4.44404	4.12189	3.49103	5.59751	6.28658	7.67335	17.5834	16.0004	18.854	21.3078	22.1741	19.8759	21.6651	17.7537	17.6613	12.2207	17.9021	21.4901
Cs1g04840	2.56259	0.503989	0.575761							7.29202	2.60211e-08	1.20361e-07							0.0457395							0.0428622	0.0445555					0.0971136	0.0449999	1.33103	0.930732	0.17241	gi|255585897|ref|XP_002533622.1|/3.44635e31/Auxininduced protein 5NG4, putative [Ricinus communis]
Cs1g04850	-1.71181	9.01316e-17	5.73001e-16										4.39205	3.67136	3.92762	4.97428	5.43242	5.31549	3.38069	2.72455	2.52293	3.33665	3.74998	3.30978	1.54283	1.41901	1.13203	3.2523	2.05448	2.56061	1.77571	1.75708	1.69766	1.98746	2.2149	1.69244	gi|225431392|ref|XP_002272192.1|/8.08385e129/PREDICTED: uncharacterized protein LOC100259153 [Vitis vinifera]
Cs1g04870				2.5721	1.914e-09	6.6663e-09	5.60039	9.17125e-14	4.38321e-13	4.65504	9.91871e-23	1.52743e-21	1.5084	0.0758716	2.04386	0.464701	0.274427	0.315906	0.400267	0.550539	0.318623	0.234588		0.212941	0.637678	4.50105	1.48164	2.41085	2.62706	1.26236	3.86111	47.6762	12.6802	3.67085	4.07242	4.45084	gi|255578418|ref|XP_002530074.1|/2.33351e66/monoxygenase, putative [Ricinus communis]
Cs1g04910	-4.50669	1.16947e-154	1.56583e-152	-3.80289	2.93061e-146	2.22523e-144	-4.68715	4.17381e-145	3.62419e-143	-4.57616	2.01615e-77	2.76276e-75	71.9651	82.7874	67.4989	47.3761	50.89	48.8684	65.3929	71.1577	74.6918	65.4076	72.5323	69.7632	3.73061	3.30688	3.90434	3.41125	3.61393	3.28232	3.15191	3.23748	2.14309	2.30507	3.18337	3.16119	gi|225431409|ref|XP_002279832.1|/3.14481e77/PREDICTED: probable cinnamyl alcohol dehydrogenase 9 [Vitis vinifera]
Cs1g05030										2.16854	9.11503e-09	4.45218e-08	0.989995	0.464764	1.565	1.60121	1.05065	3.32601	1.47114	0.948491	0.79291	0.479001	0.439341	0.760903	0.488274	1.14883	0.597108	5.84567	2.51445	2.6313	0.537542	2.92829	2.05041	2.97296	2.26784	2.3683	gi|224120622|ref|XP_002330911.1|/0/predicted protein [Populus trichocarpa]
Cs1g05070	-1.63868	4.9947e-26	4.90796e-25							-1.81369	1.80729e-13	1.44419e-12	62.8637	68.2569	56.1015	55.9183	61.3856	44.9212	44.4899	42.171	45.048	121.197	107.672	105.849	22.3443	20.54	24.5287	32.3499	32.2304	38.7471	29.6045	32.8258	29.7794	21.3995	30.2895	43.7691	gi|255585216|ref|XP_002533310.1|/2.38837e137/ATP binding protein, putative [Ricinus communis]
Cs1g05170	2.26782	1.67356e-23	1.47583e-22	2.14828	3.90496e-26	3.24612e-25							1.39103	1.41685	1.41362	1.76774	1.28118	1.14709	1.88252	1.76109	2.03845	1.78476	2.32437	2.99467	7.49775	8.71671	6.58007	6.89209	5.80426	5.62666	5.15893	3.46794	5.50176	7.76321	7.733	9.80908	gi|225431573|ref|XP_002282420.1|/1.47854e31/PREDICTED: serine/threonineprotein kinase ULK3 isoform 1 [Vitis vinifera]
Cs1g05180	-2.38613	1.61117e-21	1.29336e-20				-1.62546	1.83503e-12	8.07893e-12	-2.26969	7.1883e-12	4.92703e-11	6.83763	7.301	6.12181	4.72819	5.04016	6.21057	7.9519	6.69339	6.18157	6.71556	7.3787	5.949	1.15467	1.47481	1.69445	2.57769	3.02029	2.9752	2.54236	1.67075	2.77076	1.8261	0.766144	1.48308	gi|359477046|ref|XP_002275786.2|/0/PREDICTED: Gtype lectin Sreceptorlike serine/threonineprotein kinase RLK1 [Vitis vinifera]
Cs1g05190	-3.21885	4.209e-55	9.50139e-54	-2.49814	9.73608e-55	1.64361e-53	-3.33108	2.69858e-56	5.04618e-55	-3.36275	9.98836e-39	3.38216e-37	17.9307	16.9958	16.9833	15.2368	15.7654	16.2551	21.0426	19.1699	19.0945	16.8701	14.5671	17.1322	2.96495	1.48822	1.80485	3.2549	2.65408	2.31881	1.8134	1.12396	3.12488	2.04232	1.04048	1.55892	gi|359477048|ref|XP_002275811.2|/0/PREDICTED: Gtype lectin Sreceptorlike serine/threonineprotein kinase RLK1like [Vitis vinifera]
Cs1g05200	-1.73539	7.66069e-25	7.14726e-24	-1.76475	1.67651e-26	1.40429e-25	-1.12627	1.57909e-16	8.79266e-16	-1.52833	8.20292e-17	8.60007e-16	22.213	20.2104	24.0426	19.5422	22.8561	23.9239	27.2884	23.6034	27.1529	20.8296	22.2375	21.7511	8.29144	8.01426	5.97411	8.52869	4.97505	5.76706	13.3837	11.0501	12.7316	6.84699	7.75414	7.68802	gi|359496521|ref|XP_002262970.2|/7.04145e142/PREDICTED: Gtype lectin Sreceptorlike serine/threonineprotein kinase At1g11330like [Vitis vinifera]
Cs1g05220				-1.88972	0.000449595	0.000906217							0.532367	0.562332	0.797279	1.49248	1.52546	0.819481	0.355995	0.10201	0.590379	0.347735	0.972017	0.946944	0.236311	0.667202	0.693561	0.595609	0.108171	0.311872	0.780467	0.377923	0.233493	0.732495	1.31709	0.782764	gi|125950374|gb|ABN58740.1|/1.88279e98/UGT protein [Gossypium hirsutum]
Cs1g05390	-2.87357	3.44302e-15	2.005e-14	-4.36263	1.44954e-41	1.85178e-40	-6.59997	2.58108e-30	2.51792e-29	-3.27022	1.24351e-17	1.37695e-16	0.92067	0.752896	0.533731	1.15284	1.16304	1.35516	0.777843	0.725575	0.691642	1.08311	1.69455	1.11524	0.082394	0.108561	0.145093	0.0664542	0.0301726	0.072493		0.0175692		0.160535	0.0765376	0.155957	gi|296088584|emb|CBI37575.3|/6.01874e113/unnamed protein product [Vitis vinifera]
Cs1g05410	-4.17337	1.61688e-17	1.07547e-16	-4.55122	6.27846e-29	5.71184e-28	-4.82812	3.25123e-19	2.03449e-18	-2.22976	3.26091e-07	1.32338e-06	1.23513	1.30465	1.04048	1.91445	1.80645	2.37657	1.50561	1.29429	1.32692	1.47067	1.93802	1.33497	0.0856654	0.0806227	0.0419039	0.086366	0.11764	0.0376856		0.137001		0.493141	0.358094	0.121612	gi|225431541|ref|XP_002275497.1|/4.37161e147/PREDICTED: WD repeatcontaining protein 44like [Vitis vinifera]
Cs1g05450							-1.57366	0.00389453	0.00682828				0.458296	0.403409	0.457566	0.782425	0.838997	0.671868	0.468208	0.585443	0.635295	0.540498	0.87164	0.717065	0.932397	0.279208	0.704864	0.555467	0.271602	0.410177	0.419922	0.0903723	0.0837522	0.450413	0.314954	0.561545	gi|224093352|ref|XP_002309894.1|/2.45683e91/predicted protein [Populus trichocarpa]
Cs1g05480	2.81472	2.96007e-31	3.51045e-30	3.03844	2.15602e-46	3.05465e-45	3.13215	4.79244e-35	5.39188e-34	2.43469	5.07616e-16	5.06749e-15	2.00076	2.3055	3.67736	2.64766	2.51906	2.39985	2.33122	1.30697	1.10939	1.68309	3.11342	2.87583	20.8909	16.5267	23.7948	24.5211	22.0821	15.0951	13.4437	12.374	17.4507	10.8149	12.3748	18.4341	gi|388507850|gb|AFK41991.1|/1.66689e40/unknown [Medicago truncatula]
Cs1g05500	-1.61715	0.0121461	0.0201117	-2.22605	0.000212544	0.000448888	-4.09724	3.06653e-05	7.15253e-05				0.407712	0.307615	0.785049	0.502424	0.778846	0.512324	0.454397	0.223211	0.839689	0.380446	0.664658	0.460454	0.258541	0.182491	0.0632335	0.195491		0.170604			0.0638642	2.0035	0.420287	0.367027	gi|224095970|ref|XP_002310513.1|/0/predicted protein [Populus trichocarpa]
Cs1g05510	-2.37593	1.88199e-40	2.96853e-39	-3.53629	6.44788e-119	3.1503e-117	-2.78258	2.21519e-63	4.85679e-62	-2.05324	1.13905e-19	1.44356e-18	23.0209	24.6417	25.9034	36.2383	35.8044	39.1858	26.6173	26.0659	25.393	22.6492	23.0392	22.4449	6.62576	4.69287	4.54414	3.23667	3.0642	3.06503	4.81274	3.56851	3.4421	6.17045	6.09136	3.87877	gi|224093384|ref|XP_002309906.1|/1.60734e114/predicted protein [Populus trichocarpa]
Cs1g05530	-1.0159	7.56884e-15	4.31872e-14				-1.37028	5.14352e-25	4.14411e-24				25.0546	22.5144	25.1123	22.5348	23.9307	26.8759	28.2776	27.5404	26.9173	21.9801	24.1559	20.6765	12.9117	12.8409	14.4097	14.1385	14.1053	14.2479	12.2137	9.91968	11.1764	19.819	17.9657	15.4544	gi|224083424|ref|XP_002307020.1|/6.40475e118/predicted protein [Populus trichocarpa]
Cs1g05540	-5.1755	0.000386055	0.000820179	-5.43555	5.40826e-05	0.000122686	-4.44225	3.29637e-07	9.47842e-07	-3.89566	1.74626e-06	6.34542e-06	0.498329	0.315827	0.597043	0.644796	0.666365	0.328751	1.44401	0.859387	0.994738	0.759504	1.13734	1.67431								0.11792			0.10274	0.104674	gi|224083420|ref|XP_002307019.1|/2.46742e43/predicted protein [Populus trichocarpa]
Cs1g05560				-2.57295	0.00634567	0.010804	-3.40843	0.000946028	0.00181427				0.685587	1.44835	0.410697	0.739243	0.916767	0.301524	0.76409	0.788214	0.608236	1.94054	1.87766	1.35498	0.76081	0.716024	0.595449			0.267754		0.162231		3.36898	1.8375	0.288014	gi|225431513|ref|XP_002275031.1|/1.77325e13/PREDICTED: uncharacterized protein LOC100262544 [Vitis vinifera]
Cs1g05570	-1.01618	0.000432556	0.000912232	-1.75403	4.67258e-16	2.48807e-15				-1.45346	5.57584e-08	2.49046e-07	1.53028	1.71744	2.72148	2.78446	2.86238	3.25997	1.63444	2.16865	1.94452	2.56832	2.91047	2.99292	1.37978	0.832407	1.03835	0.998709	0.647785	0.933825	1.05161	1.05616	1.11862	0.939977	1.11738	1.00449	gi|42573790|ref|NP_974991.1|/1.82921e55/transducin/WD40 domaincontaining protein [Arabidopsis thaliana]
Cs1g05600	-5.88405	2.44412e-59	6.21302e-58	-6.30851	1.44021e-51	2.25951e-50	-7.5372	7.08693e-51	1.18498e-49	-3.91057	1.53889e-21	2.21066e-20	11.8535	13.4519	16.2848	10.5629	9.07612	7.97061	9.06192	9.9487	8.69101	8.74501	9.05499	8.61571	0.652266	0.102312			0.0995247	0.191295	0.11968			0.673944	1.00984		gi|255552408|ref|XP_002517248.1|/8.01944e58/Pectinesterase inhibitor, putative [Ricinus communis]
Cs1g05680	-2.77695	0.504034	0.575761	-1.27165	0.631007	0.692567				4.22033	2.439e-05	7.44131e-05	0.0649029		0.0971993		0.185975			0.0621819			0.074064	0.0641364				0.072613			0.0792914			1.72224	1.07048	0.136328	gi|255552410|ref|XP_002517249.1|/0/cysteine desulfurylase, putative [Ricinus communis]
Cs1g05770	10.4219	2.36468e-77	9.0758e-76	8.07032	6.53536e-49	9.70621e-48	9.17049	9.7797e-101	4.27771e-99	7.61756	4.18418e-34	1.13784e-32						0.271184	0.137441				0.140727		28.0544	25.5014	20.8858	15.8665	39.7158	24.2016	36.3088	41.5833	29.8832	12.3623	13.6022	8.93664	gi|224131164|ref|XP_002328470.1|/7.62105e07/predicted protein [Populus trichocarpa]
Cs1g05780	-1.47972	2.17455e-24	1.99485e-23				-1.45568	3.75524e-22	2.69395e-21	-1.25301	6.44746e-12	4.4453e-11	27.2842	26.2548	25.6719	27.0064	25.0597	25.6538	27.0119	27.2352	28.4619	27.8366	26.5166	24.8916	11.0966	9.34929	11.3729	12.6789	12.239	13.9938	11.8672	10.8731	8.61473	9.92104	11.535	11.5521	gi|255571375|ref|XP_002526636.1|/2.12245e130/transcription regulator, putative [Ricinus communis]
Cs1g05850	-1.1558	6.47129e-07	1.95364e-06	-1.69124	2.87402e-10	1.06711e-09							7.77193	9.09688	9.75187	9.85238	8.32614	6.58221	7.02312	7.74797	8.3859	6.86016	7.31088	7.57636	5.82748	3.51004	3.99078	1.52753	3.09432	2.76869	4.87576	4.59769	3.22446	6.70928	10.2852	3.97092	gi|224061883|ref|XP_002300646.1|/1.47206e98/predicted protein [Populus trichocarpa]
Cs1g05930	-6.59989	5.12134e-10	2.06502e-09	-4.77879	0.00238989	0.00434751	-1.73669	0.123968	0.164977	-2.8398	0.00329428	0.00694492	1.09646	0.992718	0.821032	0.253343	0.29922	0.258335	0.174572	0.300139	0.173705	0.511564	0.536237	0.309573							0.0956808	0.0926624		0.153943			gi|255578621|ref|XP_002530172.1|/2.48296e91/Anthranilate Nbenzoyltransferase protein, putative [Ricinus communis]
Cs1g06010	-6.8425	3.9375e-11	1.73222e-10	-7.2492	6.52575e-16	3.44868e-15	-6.41086	1.80986e-07	5.33529e-07	-3.73562	5.72117e-08	2.55277e-07	2.59738	4.11537	2.9174	4.66777	3.51456	4.75975	2.41233	3.94011	0.960139	2.59199	5.434	4.91952										0.850903			gi|225461271|ref|XP_002284268.1|/2.32507e38/PREDICTED: calciumbinding protein PBP1 [Vitis vinifera]
Cs1g06020	-8.59547	2.80808e-29	3.10553e-28	-7.64487	1.65841e-61	3.1756e-60	-8.8483	1.36796e-36	1.60174e-35	-5.01387	1.18074e-23	1.90877e-22	10.099	11.6932	7.27136	19.2659	17.2515	19.8591	13.2035	13.0249	10.1226	10.5714	12.8543	11.3232					0.197309					0.763488	0.200202		gi|225461271|ref|XP_002284268.1|/8.67566e40/PREDICTED: calciumbinding protein PBP1 [Vitis vinifera]
Cs1g06060				-1.32378	1.20061e-07	3.57292e-07							10.4532	9.55519	11.139	15.1729	10.5603	11.7144	8.51355	9.24457	8.24834	12.0363	11.2405	10.9257	7.80777	3.5691	7.20197	5.17277	4.28879	5.10308	5.15735	7.37306	5.95129	5.92696	6.42391	6.33371	gi|312160|emb|CAA51679.1|/3.21505e30/ubiquitin [Solanum lycopersicum]
Cs1g06220	3.68388	2.68231e-05	6.67437e-05	5.1017	4.44317e-17	2.47801e-16	7.20436	1.19477e-34	1.32971e-33	7.18106	1.13952e-12	8.40859e-12	0.298997	0.105276	0.149261	0.214932			0.111078						1.76962	6.14134	0.649216	3.34517	1.92385	3.01663	6.33157	6.36767	9.6168	1.76313	2.15754	1.67478	gi|225461291|ref|XP_002281638.1|/7.20806e39/PREDICTED: uncharacterized protein LOC100243528 [Vitis vinifera]
Cs1g06240	6.05168	2.71256e-69	8.72685e-68				2.13766	0.000127536	0.000276069	3.92232	2.19278e-36	6.58584e-35	8.38947	4.63224	4.85433	34.1283	29.8671	28.9308	15.7252	9.86451	7.61209	24.2859	20.6704	17.3345	251.58	585.854	501.772	80.8484	197.003	66.0882	25.1575	107.833	14.8437	183.268	357.722	406.108	gi|388511253|gb|AFK43688.1|/7.58124e23/unknown [Medicago truncatula]
Cs1g06250				-4.90195	5.073e-23	3.75921e-22	-3.98968	7.21549e-10	2.5993e-09				1.24348	1.55228	1.01577	3.53482	3.99498	4.47453	3.02369	1.51626	2.25651	2.09209	4.51498	1.67563	0.250893	1.18062	0.736357		0.114846	0.220744	0.276208	0.133747		2.33308	3.72896	0.118724	gi|255539094|ref|XP_002510612.1|/7.03961e23/conserved hypothetical protein [Ricinus communis]
Cs1g06260							-3.80177	0.068287	0.0959381				0.437849	0.396423	0.468377	0.202336	0.119488		0.139424	0.119855	0.0693659	0.408567	0.285515	0.679923	2.1518	1.37186	1.08652	0.279922	0.0635473	0.0610717				0.245896	0.70927	0.656928	gi|399920210|gb|AFP55557.1|/0/nonltr retroelement reverse transcriptase [Rosa rugosa]
Cs1g06290	-1.26231	1.18718e-17	7.95994e-17				-1.55478	1.71199e-25	1.4045e-24				32.7286	30.0253	28.1381	23.8534	23.7927	25.1232	25.871	29.0919	30.0442	22.1037	22.6856	23.478	15.4695	14.1157	12.8968	13.0192	15.3322	16.9836	11.477	9.03534	9.63615	14.8915	12.4331	13.3673	gi|118482338|gb|ABK93093.1|/9.14084e13/unknown [Populus trichocarpa]
Cs1g06300	2.37639	2.7534e-44	4.8343e-43				3.60108	3.76866e-105	1.75338e-103	2.02443	8.20911e-19	9.84868e-18	4.78306	5.33297	5.47187	5.65882	5.45683	5.47816	3.62787	3.11867	3.31517	4.55618	3.56299	4.39834	33.0267	29.6256	27.7668	19.6956	23.3518	15.1127	45.6924	37.8059	43.6317	13.6454	19.7224	17.4424	gi|224115082|ref|XP_002316935.1|/3.3317e58/predicted protein [Populus trichocarpa]
Cs1g06320	-3.8984	3.03218e-93	1.57817e-91	-2.43581	5.74863e-31	5.55236e-30	-1.76424	8.67753e-23	6.42211e-22	-2.56145	2.4336e-09	1.27381e-08	22.1089	22.7779	21.1139	23.701	21.7292	21.9838	15.7842	19.1559	16.5586	18.1387	19.1598	19.7897	2.02678	1.874	1.04359	2.90371	5.95716	3.28489	4.34513	4.39761	7.02667	3.7474	4.8224	0.841297	gi|147803631|emb|CAN75352.1|/5.02889e86/hypothetical protein VITISV_031046 [Vitis vinifera]
Cs1g06340	-2.47582	1.64658e-13	8.63926e-13	-4.25714	3.03607e-23	2.26993e-22	-4.08323	9.06968e-28	8.04257e-27	-2.62866	7.42205e-12	5.07733e-11	1.82803	1.8293	2.16133	2.48981	2.02172	3.64964	3.3241	4.00977	2.9875	2.09482	3.45847	3.13751	0.427075	0.301451	0.417814	0.161463	0.14662	0.0939387	0.117542	0.284585	0.21099	0.567345	0.446309	0.353664	gi|224123022|ref|XP_002330422.1|/4.20322e38/predicted protein [Populus trichocarpa]
Cs1g06360	-2.98298	1.66438e-56	3.86665e-55	-2.32906	1.70655e-29	1.57874e-28	-4.26155	1.10641e-119	6.60084e-118	-3.14525	3.03762e-48	1.53544e-46	26.1845	27.306	26.8505	28.5934	23.9745	20.9966	50.3727	55.8459	59.2778	63.9106	54.9076	61.6391	4.62698	4.00624	2.71599	3.54526	4.49015	6.10645	2.85255	3.35455	2.74307	6.88429	7.56466	5.69271	gi|225461315|ref|XP_002284493.1|/1.31811e130/PREDICTED: chlorophyll ab binding protein 13, chloroplasticlike [Vitis vinifera]
Cs1g06370	-2.43507	2.28471e-27	2.36424e-26	-2.453	4.61075e-32	4.6055e-31	-2.48292	5.51166e-34	6.00836e-33	-1.12089	0.000973393	0.00226707	2.24798	2.15502	2.23497	2.64798	2.39975	2.30552	2.84225	2.87769	2.93288	2.65291	2.80242	2.22144	0.37734	0.512961	0.4717	0.422695	0.51818	0.368884	0.507728	0.46936	0.621398	1.33673	1.57734	0.535676	gi|224123028|ref|XP_002330423.1|/1.44671e53/predicted protein [Populus trichocarpa]
Cs1g06390				2.12623	0.000839013	0.00162989				3.19484	2.07448e-06	7.4547e-06	0.0576026	0.304224	0.0862664		0.165056	0.190004	0.0641984	0.110375	0.0638796	0.125418		0.113845	0.383537	0.24064	0.18761	0.708901	0.351127	0.562414	0.211118	0.0681527	0.126321	0.849179	0.950068	0.60497	gi|356506455|ref|XP_003521998.1|/1.00889e13/PREDICTED: B3 domaincontaining transcription repressor VAL2like [Glycine max]
Cs1g06400	2.0727	3.64205e-17	2.37301e-16	2.31958	4.32062e-23	3.21663e-22	2.20502	2.8815e-20	1.90364e-19	2.23206	7.14447e-14	5.91383e-13	1.04557	0.920355	0.652444	0.986479	0.749005	1.05382	1.01964	0.876523	0.869633	1.09083	0.745724	0.77492	3.96434	4.45897	4.25675	4.09424	4.51455	4.93419	4.04501	4.17512	5.06351	3.42531	4.3562	4.48396	gi|346703359|emb|CBX25456.1|/7.50842e18/hypothetical_protein [Oryza glaberrima]
Cs1g06410	4.76114	5.98662e-09	2.20831e-08				2.03129	0.000252144	0.00052525	6.87021	6.11007e-10	3.43826e-09			0.178492		0.113838	0.262089	0.664158	0.114188	0.396516		0.136007	0.117777	2.11618	1.49371	1.9409	0.133343	0.363255	0.58184	1.45607	1.55115	1.96026	24.9497	7.74021	1.00139	gi|359496721|ref|XP_002273372.2|/3.82863e47/PREDICTED: uncharacterized protein LOC100244739 [Vitis vinifera]
Cs1g06440	-3.01602	1.95945e-82	8.125e-81	-2.30024	2.56677e-52	4.07799e-51	-3.85479	1.32144e-111	6.93955e-110	-2.7842	1.43722e-40	5.28487e-39	86.7259	98.8177	93.3472	61.2965	57.7177	56.3524	70.5903	75.6923	71.1085	88.9316	83.8987	91.1203	14.7777	12.2716	11.5415	9.76544	11.9373	12.8927	5.46851	3.8396	6.25776	11.9878	14.1888	11.7527	gi|224142069|ref|XP_002324381.1|/0/sarcosine oxidase [Populus trichocarpa]
Cs1g06450	-2.35432	0.00917683	0.0155428	-2.03304	0.00260251	0.00470597	-3.82787	3.21319e-07	9.24682e-07				0.50628	0.713035	1.76916	1.09181	1.6119	1.11332	2.06892	1.61685	2.62009	0.918598	1.15548	0.667068	0.374552		0.183215	0.377615		0.494315			0.370085	0.995144	1.04379	0.17724	gi|225440797|ref|XP_002276044.1|/1.77211e50/PREDICTED: Fbox protein At2g27310 [Vitis vinifera]
Cs1g06620				-1.1798	7.62504e-08	2.3123e-07				-1.23353	4.59315e-06	1.56374e-05	3.82524	3.17106	2.61056	3.13262	3.83864	3.9397	3.77756	3.06179	3.8662	4.11161	3.97839	4.5935	2.84787	2.27567	2.26044	1.95022	1.62336	1.18191	2.12959	2.34885	2.60153	1.90352	1.89674	1.52561	gi|255586094|ref|XP_002533711.1|/0/Flavincontaining amine oxidase domaincontaining protein, putative [Ricinus communis]
Cs1g06650	-1.23817	3.154e-20	2.38248e-19	-1.44551	5.21987e-16	2.77276e-15				-1.49148	1.56067e-06	5.71487e-06	37.672	34.8417	33.2416	37.6167	35.3065	40.6916	30.6022	32.3648	31.8722	37.0162	40.1639	43.2569	18.1059	16.9015	15.2171	9.94319	15.947	14.5918	51.4255	24.5877	40.4826	6.51833	16.5455	20.0147	gi|224115046|ref|XP_002316926.1|/0/predicted protein [Populus trichocarpa]
Cs1g06660	-1.2587	5.16785e-06	1.41124e-05	-1.95779	1.39446e-12	6.06769e-12	-1.2782	2.85954e-05	6.7045e-05	-2.17425	1.4616e-08	7.00256e-08	2.14436	1.59393	2.49777	2.22655	1.93439	2.92536	2.12436	2.32078	1.84958	3.02614	2.17515	3.10008	1.05762	0.995361	0.819125	0.621989	0.645498	0.504036	0.630681	1.31554	0.740211	0.390274	0.409352	1.04264	gi|224116190|ref|XP_002317235.1|/2.27866e86/predicted protein [Populus trichocarpa]
Cs1g06690	2.0565	4.99194e-07	1.53048e-06										0.360943	0.698974	0.45046	1.03784	0.746962	1.32287	0.603408	0.576351	0.600412	1.37528	1.09837	0.951147	3.07085	1.44504	2.67771	1.9518	1.40568	1.40965	1.32288	1.63703	1.38519	2.12841	2.29446	1.95858	gi|307135795|gb|ADN33674.1|/2.61225e11/transposase [Cucumis melo subsp. melo]
Cs1g06720				3.53673	1.68644e-18	1.01094e-17	2.91535	4.69106e-09	1.58386e-08	3.34846	3.72404e-12	2.61803e-11	0.567443	0.149845	0.28327	0.254939	0.0451657	0.155977	0.263507	0.0453044	0.157319	0.257393	0.107923	0.0934569	1.10198	1.72852	1.23209	1.58713	1.96968	1.6621	1.1554	0.951109	1.55548	1.5801	1.31612	1.88719	gi|225461744|ref|XP_002283414.1|/4.15653e142/PREDICTED: probable disease resistance protein At4g27220like [Vitis vinifera]
Cs1g06750	2.17703	1.88786e-55	4.30598e-54	4.23842	2.69799e-190	3.69709e-188	2.96959	2.16675e-83	7.03793e-82	2.21786	1.58728e-24	2.69255e-23	40.3954	40.0201	38.9003	12.9415	14.4581	14.2798	25.5551	27.632	28.7061	41.9286	45.484	53.195	190.642	186.248	227.057	286.197	256.429	231.66	259.119	194.567	215.081	198.591	200.082	252.67	gi|224115022|ref|XP_002316919.1|/5.98241e104/NAC domain protein, IPR003441 [Populus trichocarpa]
Cs1g06760	-1.01893	3.00001e-05	7.40503e-05										16.2193	13.2234	15.8005	8.40477	9.09954	10.9943	11.7585	14.7096	10.565	10.4571	12.1295	11.5929	6.81513	12.0878	5.89803	33.3853	16.078	9.68613	5.86756	38.1004	15.9713	33.5058	18.0994	19.5151	gi|206584345|gb|ACI15345.1|/2.02103e129/NAC domain protein NAC4 [Gossypium hirsutum]
Cs1g06770	-1.23174	0.0020858	0.003965	-1.44164	0.000349524	0.000716448	-1.31117	0.011427	0.0185309	-2.04476	0.000295542	0.000755216	1.50597	1.59073	1.25297	1.35319	1.3585	1.9318	1.49192	0.641258	1.67007	1.18406	1.05022	1.40551	0.928446	0.611654	0.544987	0.561623	0.339996	0.735189	0.306638	0.494941	0.733897	0.411129	0.172491	0.263606	gi|356505546|ref|XP_003521551.1|/1.08522e32/PREDICTED: ubiquitin carboxylterminal hydrolase 12like [Glycine max]
Cs1g06790				2.5122	1.29472e-54	2.17523e-53				2.08628	5.19588e-19	6.35979e-18	3.59921	3.80179	2.25263	2.83826	2.30894	2.717	3.23301	3.65418	3.27653	2.45622	2.26818	3.18511	7.98823	9.25723	7.40675	16.4076	13.7532	13.8468	8.13796	11.949	8.18745	9.13364	11.4629	13.0892	gi|356542268|ref|XP_003539591.1|/3.36743e77/PREDICTED: betaglucosidase 18like [Glycine max]
Cs1g06810	-1.29131	7.96943e-20	5.91552e-19	-1.1115	1.34985e-16	7.35748e-16	-1.14004	6.34601e-12	2.68862e-11				14.119	14.2435	15.5616	19.643	17.5263	18.1114	14.999	12.4632	12.9307	15.457	17.2585	15.5461	7.30595	6.07507	6.68824	7.75024	8.67634	8.54487	5.7497	5.09908	8.2045	11.6155	11.8562	6.94217	gi|224128390|ref|XP_002329150.1|/9.04666e135/predicted protein [Populus trichocarpa]
Cs1g06840	-1.21185	3.76528e-13	1.91707e-12	-1.77892	5.75051e-37	6.51155e-36	-1.27884	3.1188e-22	2.24379e-21	-1.15101	7.70659e-10	4.29122e-09	11.8569	10.8439	11.7636	14.0446	15.3849	16.3438	12.1895	12.4077	12.6803	12.8268	12.6795	12.7485	5.3514	4.51717	6.77358	5.33954	3.78803	4.00452	5.55732	4.97027	5.4511	5.39896	6.43159	5.22124	gi|225461381|ref|XP_002282052.1|/5.85136e140/PREDICTED: WD repeatcontaining protein 44like [Vitis vinifera]
Cs1g06850	-3.93429	4.515e-10	1.83275e-09				-4.62934	1.12247e-11	4.66873e-11	-1.95354	0.000413909	0.00103081	0.828586	0.758528	1.2409	0.416936	0.685896	0.789568	0.985027	1.5877	0.980136	0.962172	0.693397	1.03715	0.0612999	0.0576914	0.0599706	0.123602	0.841799	0.323602			0.121137	0.380023	0.113886	0.174044	gi|148909246|gb|ABR17723.1|/7.10917e150/unknown [Picea sitchensis]
Cs1g06880	2.93897	1.80158e-13	9.42993e-13							4.08623	1.27047e-62	1.10317e-60	12.791	10.3745	11.1173	13.7921	14.9443	17.7054	30.6751	25.0567	38.5018	15.2925	14.9875	15.2357	31.8108	125.12	134.899	40.6317	67.2956	51.1817	22.4634	31.7539	26.9233	244.35	213.088	313.414	gi|4972070|emb|CAB43877.1|/7.54342e86/putative protein [Arabidopsis thaliana]
Cs1g06910				-1.14969	7.64013e-10	2.74663e-09							7.65676	7.73222	7.68657	11.3407	10.2868	9.34383	9.09614	6.20718	5.78516	11.4498	11.522	11.8068	7.00291	9.84207	3.83659	4.51851	5.47084	3.69683	18.6056	19.3128	31.5523	10.0886	7.89292	2.73941	gi|224128366|ref|XP_002329144.1|/9.87987e87/predicted protein [Populus trichocarpa]
Cs1g07010							2.7792	2.9312e-06	7.68623e-06				0.457869	0.376165	0.30476	0.438848	0.145777	0.167811	0.170099	0.097483	0.112836	0.443073	0.696664	0.70383	1.91951	0.850127	1.76743	1.53678	0.46517	0.794754	0.807987	0.601921	1.39457	2.24997	2.62217	1.97694	gi|224128350|ref|XP_002329140.1|/4.21214e40/predicted protein [Populus trichocarpa]
Cs1g07020	2.42556	1.12763e-06	3.32917e-06				2.66383	1.88937e-05	4.52912e-05	2.41144	2.82833e-08	1.30002e-07	1.04737	0.368775	0.261426	0.941119	1.00039	0.767732	0.19455	0.501731	0.387168	0.570108	1.39441	1.035	3.48687	4.55779	3.03223	3.32008	3.36956	2.72699	2.13261	1.8588	3.63668	4.63211	6.29811	5.13333	gi|255575308|ref|XP_002528557.1|/2.40731e07/ATP binding protein, putative [Ricinus communis]
Cs1g07030							-2.21096	6.54224e-37	7.69624e-36				51.7548	51.4402	54.3418	53.0253	54.4495	50.2906	53.6369	53.9763	48.4994	49.8975	46.2019	46.8973	33.0612	32.7107	33.1736	54.057	66.6467	60.8805	13.4156	7.79544	13.9253	39.4154	46.3623	42.5215	gi|255575304|ref|XP_002528555.1|/1.50852e121/conserved hypothetical protein [Ricinus communis]
Cs1g07040							-2.23483	8.13528e-29	7.53394e-28				8.1326	8.30559	7.53647	8.62374	9.9136	8.54667	8.51298	8.30823	8.47071	6.40779	7.79359	8.43617	4.68697	3.66025	5.80484	9.65167	7.76016	7.50172	2.08591	1.11638	2.3648	5.82895	6.90128	5.56833	gi|224114968|ref|XP_002316905.1|/3.54831e59/predicted protein [Populus trichocarpa]
Cs1g07110	-1.02027	0.000214209	0.000471126				-2.66927	9.10137e-41	1.18338e-39				10.435	9.71795	8.69228	10.9188	11.0875	11.6771	12.2492	10.5891	12.0514	11.1584	11.6261	11.2881	2.6723	6.57767	6.56939	6.35543	7.27671	4.88321	1.65955	1.82636	2.1665	8.98119	12.0299	8.62482	gi|255573345|ref|XP_002527599.1|/1.2463e58/rnf5, putative [Ricinus communis]
Cs1g07140	-1.38214	2.94873e-23	2.57061e-22	-1.18099	2.10916e-19	1.32313e-18				-1.1713	2.75319e-09	1.43211e-08	24.4567	25.4556	22.0081	22.2455	25.1696	25.711	26.3007	26.994	27.7561	24.7951	24.1957	23.3199	10.9513	10.0452	9.93741	12.0009	9.84421	9.84473	13.4104	16.5832	14.5059	10.0502	9.87799	11.9791	gi|359496575|ref|XP_002271481.2|/0/PREDICTED: uncharacterized protein LOC100263747 [Vitis vinifera]
Cs1g07150							-1.27546	0.0124418	0.0200837				0.704377	1.06289	1.20558	1.19351	1.44167	0.995747	1.9065	1.06047	1.22749	1.205	1.49277	1.09381	0.669995	0.84074	0.546222	1.01321	0.920068	0.491236	0.737598	0.595275	0.441335	0.395578	1.03729	0.73977	gi|225461429|ref|XP_002284913.1|/4.32557e11/PREDICTED: 3deoxymannooctulosonate cytidylyltransferase [Vitis vinifera]
Cs1g07160				-1.94373	1.24394e-10	4.74525e-10	-1.645	2.79333e-06	7.33459e-06				1.97402	2.44005	1.85556	0.860464	0.842446	0.969781	0.91279	0.583475	0.745237	1.76036	2.25266	1.74319	1.95757	1.60108	2.4167	0.164465	0.341362	0.164032	0.179591	0.323004	0.230264	1.85752	1.88337	2.13938	gi|255563929|ref|XP_002522964.1|/4.0413e172/Disease resistance protein RGA2, putative [Ricinus communis]
Cs1g07210							2.19102	4.69254e-10	1.7158e-09				3.14919	4.27685	6.40064	3.39565	3.65248	3.70989	2.00559	1.29307	1.99563	2.93858	3.08031	2.44514	11.7323	11.0416	9.03575	7.29825	9.36968	9.2243	9.34353	8.25036	7.646	5.52683	4.17384	5.19738
Cs1g07245	2.41599	8.88116e-49	1.73277e-47	2.08585	4.33234e-24	3.35198e-23	2.33443	3.8243e-47	5.88405e-46	2.07131	1.12315e-22	1.72203e-21	5.09979	5.44237	7.00761	7.313	6.62862	5.95412	7.20722	7.3038	7.34634	7.2117	7.43953	6.44233	33.3726	35.1969	35.0462	28.6457	36.3746	18.3771	41.1077	41.1171	32.2828	23.4586	27.5862	37.4923	gi|343887286|dbj|BAK61832.1|/7.32238e15/heat shock protein [Citrus unshiu]
Cs1g07330	5.97741	6.2486e-283	5.48002e-280	6.94343	4.15025e-298	2.79982e-295	6.93035	9.87389158322585e-311	1.57444e-307	5.82417	1.15175e-85	2.12649e-83	118.91	125.254	120.204	97.5867	81.7115	75.9034	94.9766	98.1018	104.029	128.012	138.332	164.181	7505.77	8434.5	9723.01	10840.2	11698	8375.63	13479.2	13198.1	10941.3	6239.93	7258.28	10933	gi|12830830|gb|AAK08208.1|AF320905_1/2.01691e15/metallothioneinlike protein [Citrus unshiu]
Cs1g07340	-1.65831	2.18268e-20	1.65589e-19	-1.93233	7.65862e-26	6.27427e-25	-1.87354	3.36298e-24	2.63569e-23	-1.57736	1.29321e-11	8.6345e-11	20.4145	21.1738	21.9167	19.6253	20.4384	20.5529	21.2443	19.0873	20.4569	22.0902	18.9455	19.8088	7.7789	7.32098	7.34319	6.19145	5.9971	3.4821	6.31017	5.38359	5.5286	7.49354	5.32441	7.36201	gi|224128123|ref|XP_002329087.1|/2.37976e62/predicted protein [Populus trichocarpa]
Cs1g07360										-1.00317	3.26718e-07	1.32561e-06	21.8545	20.4166	19.33	20.5414	19.1772	19.7223	18.2498	17.6365	17.4945	18.875	18.8083	20.6022	11.8768	11.0435	13.06	10.1539	10.025	9.739	11.0354	10.2314	11.2657	8.94066	10.2162	9.68911	gi|224114928|ref|XP_002316895.1|/5.52851e57/predicted protein [Populus trichocarpa]
Cs1g07370										-1.27031	0.00023101	0.000602696	2.53526	1.93062	2.73725	3.11512	2.47785	2.78755	1.18279	2.82439	2.61538	2.11814	3.36409	3.20448	1.43943	1.47785	1.66425	2.04487	1.43759	0.978626	2.08888	0.906856	1.29296	1.15891	1.3979	0.990754	gi|224114928|ref|XP_002316895.1|/2.23646e51/predicted protein [Populus trichocarpa]
Cs1g07420	-1.06174	0.00511102	0.00907453										2.17649	3.11041	2.49259	3.17512	2.81258	4.78615	2.5684	3.55718	4.40139	3.34507	2.7759	1.89775	1.13661	1.33713	1.66794	5.29981	4.29232	4.12511	1.87694	3.33251	3.08839	14.2184	4.7512	6.31972	gi|53988164|gb|AAV28174.1|/3.85875e101/aldo/keto reductase [Fragaria x ananassa]
Cs1g07450	-6.99795	5.04703e-108	3.541e-106	-7.38423	1.30811e-128	7.47368e-127	-8.67308	9.71127e-142	8.07278e-140	-4.82636	7.76604e-51	4.40829e-49	9.50493	10.7628	9.73653	9.96185	9.55065	9.82373	13.0509	14.4246	13.5342	9.64386	10.8466	9.99381	0.0421912	0.0794152	0.123829	0.127609	0.038626		0.0464484		0.041688	0.224195	0.705462	0.11979	gi|224117168|ref|XP_002317496.1|/1.9654e72/predicted protein [Populus trichocarpa]
Cs1g07460	-2.0814	5.0689e-17	3.2723e-16	-2.18163	2.22261e-24	1.73342e-23	-1.93672	3.52687e-20	2.3169e-19	-1.52602	2.28268e-07	9.45637e-07	18.0174	13.3528	15.0148	18.3308	17.2092	15.4968	17.9753	15.87	16.9192	22.62	20.8922	24.8404	5.64355	3.03505	3.6282	4.3892	2.65714	3.97231	4.43785	5.15743	4.14235	10.853	7.63895	4.73069	gi|224128296|ref|XP_002329129.1|/1.22957e61/predicted protein [Populus trichocarpa]
Cs1g07470				2.68488	0.000459157	0.000924216				3.1419	6.8255e-07	2.63583e-06	0.329082	0.148973	0.0704052		0.0898057	0.0516899	0.157184	0.0900815	0.0521345	0.051179	0.21459	0.092913	0.365189	0.736482	0.306231	0.315578	0.334329	0.367206	0.45947	0.222488	0.41238	1.15508	1.50231	0.543113	gi|356544052|ref|XP_003540469.1|/6.67255e33/PREDICTED: probable bifunctional methylthioribulose1phosphate dehydratase/enolasephosphatase E1like [Glycine max]
Cs1g07540	2.17485	0.0043961	0.00788582	3.95477	8.03045e-07	2.21364e-06	3.39956	3.7153e-06	9.6144e-06	3.69096	0.00051896	0.00126953	0.0561466	0.0593069	0.168172		0.0536281	0.0617339	0.0625757	0.107586				0.0554836	0.373842	0.469114	0.548603	0.628166	1.14084	0.328919	0.960315	0.79716	0.430947	0.220724	0.173635	0.648647	gi|356549709|ref|XP_003543234.1|/5.41022e90/PREDICTED: MATE efflux family protein ALF5like [Glycine max]
Cs1g07550	-2.79487	1.50264e-88	7.04712e-87	-2.53822	4.71388e-51	7.31048e-50	-3.01654	4.88787e-88	1.73446e-86	-2.66917	4.78108e-34	1.29414e-32	94.0253	94.0769	87.3514	85.0738	86.918	86.2181	92.1141	85.5618	94.0722	83.3899	83.131	86.5771	16.1146	14.4077	13.9258	11.034	16.2281	15.8913	13.6011	10.6665	10.6812	11.6551	11.7258	16.2677	gi|224114908|ref|XP_002316890.1|/6.49546e87/predicted protein [Populus trichocarpa]
Cs1g07580	-1.03352	0.0787653	0.111137				-1.27999	0.00510847	0.00877511				0.104093	0.183253	0.129909	0.130946	0.149136	0.076301	0.25136	0.265944	0.346308	0.151094	0.217774	0.102864	0.0962618	0.0543571	0.0753395	0.135868	0.105753	0.169389	0.12717	0.164211	0.0760908	0.119353	0.0894196	0.0911029	gi|24461860|gb|AAN62347.1|AF506028_14/0/CTV.20 [Citrus trifoliata]
Cs1g07600	-1.33937	1.97338e-19	1.44236e-18	-1.22467	6.02091e-17	3.3325e-16	-1.55955	1.20149e-28	1.10452e-27	-1.30465	8.22824e-13	6.13359e-12	17.2657	17.1152	16.4805	19.7217	21.8917	22.9475	20.6806	19.1595	17.2535	17.97	17.8408	16.6493	7.36928	7.13363	7.99222	9.50981	7.44048	10.0405	6.583	6.37533	7.15655	6.37727	6.57166	8.16994	gi|224117138|ref|XP_002317487.1|/0/predicted protein [Populus trichocarpa]
Cs1g07650	-1.24027	7.17789e-10	2.85488e-09										11.2734	11.7199	11.1073	12.9874	12.2412	10.8295	11.0433	10.0618	10.7911	10.3995	10.8334	12.6647	7.30865	3.96594	4.96002	6.83736	5.78685	7.47316	5.21909	5.26505	6.44077	14.345	10.1532	6.60539	gi|225461508|ref|XP_002285119.1|/2.67546e96/PREDICTED: uncharacterized protein LOC100264152 isoform 1 [Vitis vinifera]
Cs1g07700	-2.84041	4.57858e-07	1.40916e-06							-1.19158	0.0194639	0.0345928	2.16712	2.67062	3.24551	7.59437	7.24469	9.33254	2.214	2.24929	2.203	2.35923	4.53386	3.03384	0.601225	0.188611	0.392125	7.67779	7.88935	2.29224	0.882519	0.641009	2.57423	1.06493	2.23396	0.94834	gi|343887321|dbj|BAK61867.1|/1.36074e17/hypothetical protein [Citrus unshiu]
Cs1g07740	-1.37793	1.1368e-05	2.97737e-05										2.06342	2.24561	2.52834	3.64076	3.22504	2.8875	3.27531	3.83401	3.05103	2.51861	3.21092	2.22442	0.555107	1.11016	1.22191	1.39912	1.65165	1.77046	3.36115	1.92348	1.9197	1.96648	1.61141	1.57607	gi|343887295|dbj|BAK61841.1|/1.80055e09/monosacharide transport protein [Citrus unshiu]
Cs1g07790										-1.11879	0.0263409	0.0454609	1.56568	2.20507	1.75858	2.673	2.24316	2.15185	2.3266	3.50008	2.31505	2.27262	1.48889	3.2233	1.44788	2.04398	1.55814	1.6057	1.72319	1.52868	1.59398	2.0068	2.71817	0.512916	1.07598	1.64435	gi|359489792|ref|XP_002274076.2|/5.11503e27/PREDICTED: probable disease resistance protein RDL6/RF9like [Vitis vinifera]
Cs1g07830	-1.53815	2.5089e-05	6.2651e-05	-1.06403	0.00182727	0.00338262							5.12411	5.84553	5.21827	4.42011	4.50272	4.28185	7.53831	8.83672	6.36438	3.12387	4.44401	4.45597	1.81963	2.99689	1.33512	2.06382	1.87409	2.20133	5.00807	4.36507	4.4948	2.82015	2.32415	2.3679
Cs1g07950				-1.93263	3.44747e-18	2.03529e-17	-1.34789	2.68608e-09	9.23799e-09	-1.36187	0.000424806	0.0010548	141.853	123.895	161.286	146.715	141.826	152.865	178.546	181.343	172.181	114.476	141.097	115.769	36.0258	193.701	16.3964	54.1647	21.9399	38.036	67.2509	44.0876	107.562	65.3369	58.2002	16.8993	gi|356549699|ref|XP_003543229.1|/3.7738e21/PREDICTED: ethyleneresponsive transcription factor 4like [Glycine max]
Cs1g08010	5.10176	1.11829e-173	1.85045e-171	5.4601	3.19808e-183	3.92268e-181	4.86103	8.92906e-74	2.40577e-72	4.57956	2.51075e-68	2.66901e-66	1.92725	1.79623	1.95248	1.58913	2.05737	2.43066	1.83206	2.00938	2.01155	2.53005	2.52271	2.35261	71.2065	75.8358	71.2624	81.4283	96.6323	84.2895	43.9047	79.9423	52.4571	47.0184	55.6859	74.5343	gi|224117120|ref|XP_002317481.1|/1.26931e88/aminotransferase family protein [Populus trichocarpa]
Cs1g08020				3.00805	8.85026e-22	6.2168e-21				2.04953	1.11038e-07	4.78293e-07	0.813664	0.773515	0.365566	0.438672	0.621732	0.626243	0.634782	1.32524	0.992561	0.97437	1.11422	0.88446	2.07676	2.12447	2.73841	4.27852	4.38118	4.84606	2.28631	1.63657	2.05199	4.55812	2.68403	5.04184	gi|359493821|ref|XP_003634673.1|/5.43122e115/PREDICTED: branchedchainaminoacid aminotransferaselike protein 3, chloroplasticlike [Vitis vinifera]
Cs1g08030	5.23961	0.000254648	0.000554917	7.24245	2.32997e-14	1.12428e-13	6.22578	1.40663e-07	4.18644e-07	6.72366	7.43714e-10	4.15173e-09													1.30474	1.05251	0.364698	3.94622	3.92473	1.96792	1.43639	1.39107	2.39418	2.64118	1.90457	2.29323	gi|224121628|ref|XP_002330748.1|/2.11723e27/predicted protein [Populus trichocarpa]
Cs1g08110	-3.4336	3.75324e-61	1.00354e-59	-3.15738	2.7117e-19	1.69264e-18	-4.85989	9.3223e-96	3.77628e-94	-4.45988	2.95859e-52	1.79563e-50	35.9546	38.8107	28.9145	31.9707	33.1186	28.8099	29.8615	31.3328	29.8225	26.0587	31.2499	26.2824	4.15392	3.29212	3.31524	0.88166	3.50267	5.57831	0.722061	1.9813	0.540049	1.93623	1.11698	0.620732	gi|359493630|ref|XP_002282825.2|/3.26171e168/PREDICTED: UDPglycosyltransferase 79B6like [Vitis vinifera]
Cs1g08130	4.83519	2.04952e-21	1.63626e-20	5.63352	7.38458e-19	4.52254e-18	8.07215	3.37946e-65	7.6782e-64				0.102482	0.216501	0.153478	0.110503	0.0978851				0.11365	0.223133	0.116948	0.708904	4.20788	4.92347	7.12066	4.58626	5.62228	2.20133	13.3966	15.7628	12.6978	0.503598	1.16207	2.26027	gi|356546846|ref|XP_003541833.1|/1.30442e41/PREDICTED: uncharacterized protein LOC100803315 [Glycine max]
Cs1g08150	-2.54264	5.84885e-55	1.31693e-53	-2.19322	2.34267e-60	4.35742e-59	-2.12687	1.05842e-50	1.75969e-49	-2.08353	1.63148e-20	2.19618e-19	108.683	95.2628	92.9555	105.477	100.488	101.959	100.306	116.912	114.4	88.7887	85.988	92.9857	22.4547	14.6504	20.081	20.1384	22.8904	22.6653	24.2654	26.7312	27.9037	21.2286	23.8019	17.34	gi|224114581|ref|XP_002316801.1|/5.02373e68/predicted protein [Populus trichocarpa]
Cs1g08180							-1.38204	0.00421889	0.0073558				0.746447	0.26282	0.670732	0.912182	0.950618	0.656582	0.998302	0.715153	0.496672	0.487569	0.567872	0.393404	0.717901	0.519724	0.594282	0.278374	0.556123	0.485872	0.182386	0.294387	0.381951	0.880331	1.02596	0.783954	gi|225447846|ref|XP_002271199.1|/1.20977e58/PREDICTED: tRNA guanosine2'Omethyltransferase TRM11 homolog [Vitis vinifera]
Cs1g08190	3.46402	2.00866e-22	1.69059e-21	2.36101	4.38137e-21	2.99141e-20	2.83543	5.38772e-19	3.33453e-18	3.38934	1.29773e-32	3.26105e-31	3.32935	2.41776	3.42793	4.26303	3.57751	4.57582	4.1744	6.37955	6.46126	2.94489	3.08692	3.49566	46.1831	47.3763	19.8799	23.0476	16.278	23.1611	32.5395	28.8049	66.623	28.0173	36.4654	35.8406
Cs1g08270	-2.72362	4.7863e-05	0.000115002	-3.64435	5.95815e-12	2.47351e-11	-2.31615	5.28942e-06	1.34771e-05	-2.96123	0.000146008	0.00039285	0.517585	0.425225	0.689014	1.61227	1.4831	0.948484	0.961417	0.936673	1.0842	0.563466	0.459388	0.511472	0.127639	0.120125		0.128682		0.168451		0.340212	0.252232	0.0565203	0.0592832	0.0603991	gi|356507445|ref|XP_003522477.1|/2.88122e85/PREDICTED: LOW QUALITY PROTEIN: uncharacterized aminoacid permease C15C4.04clike [Glycine max]
Cs1g08300	-1.10523	1.01108e-12	5.00544e-12	-1.18701	2.40105e-19	1.50355e-18	-1.36631	6.72524e-22	4.76994e-21	-1.12227	7.56717e-10	4.21761e-09	6.5837	6.50371	6.11031	7.43891	7.08549	6.44359	6.65547	6.25438	6.68412	6.602	6.49715	7.20236	3.10765	3.19588	3.68455	3.17456	2.93925	2.91528	2.65087	2.43559	2.80622	2.67932	3.05882	3.5449	gi|225438373|ref|XP_002274569.1|/8.14871e28/PREDICTED: probable E3 ubiquitinprotein ligase HERC1 [Vitis vinifera]
Cs1g08340	-2.57304	4.58518e-11	2.0096e-10	-3.75187	6.34591e-09	2.12418e-08	-5.48132	4.14723e-14	2.02964e-13	-1.91179	0.000149272	0.000401016	2.43222	2.48884	2.16275	1.06542	1.59714	0.919275	1.6942	1.38359	2.10723	1.4894	1.56124	1.72751	0.590425	0.158763	0.577621			0.222632		0.0899277		0.597597	0.0783512	0.558783	gi|61967946|gb|AAX56952.1|/2.88824e170/amino acid transporter, partial [Pisum sativum]
Cs1g08360	-1.07136	9.83499e-16	5.91583e-15	-1.09688	1.62009e-19	1.0207e-18	-1.16742	2.75115e-19	1.72772e-18	-1.04527	2.05371e-07	8.56651e-07	36.2269	32.7269	32.9188	34.468	37.8158	34.6427	34.1654	34.9593	36.5884	34.443	37.7748	36.9866	19.7129	15.4946	19.1194	17.4785	15.4943	16.0427	15.6959	16.9328	16.2435	18.3388	16.5549	17.4861	gi|255577053|ref|XP_002529411.1|/0/neutral alphaglucosidase ab precursor, putative [Ricinus communis]
Cs1g08380										-1.06527	3.19284e-07	1.29756e-06	6.01641	5.23904	5.03255	5.71196	5.25597	5.14688	4.71007	5.55329	4.58905	6.11841	7.97082	7.71446	6.56254	5.51723	4.58815	3.05363	2.40021	2.63624	7.09922	3.15984	6.66125	2.75456	3.19175	4.45393	gi|110737487|dbj|BAF00686.1|/5.26623e40/betagalactosidase [Arabidopsis thaliana]
Cs1g08390	-2.83799	8.3671e-06	2.22869e-05	-4.59057	6.10446e-12	2.53006e-11	-3.73349	2.85217e-09	9.78619e-09	-5.26408	3.60773e-16	3.63885e-15	0.15293	0.28269	0.572573	0.391633	0.492985	0.252222	0.298271	0.293036	0.360388	0.56189	0.545361	0.680056	0.0212136	0.0598946	0.0622608			0.0373289	0.0467082		0.0209606			0.0401535	gi|225438369|ref|XP_002274012.1|/7.73864e47/PREDICTED: betagalactosidase 6like [Vitis vinifera]
Cs1g08510	2.29589	0.000169475	0.000378432							6.02271	7.00301e-16	6.89297e-15	0.591165	0.624439	0.354134	1.27486	1.24222	1.03999	0.395313	0.453105	0.39335	0.643568	0.404765	0.35051	0.918438	4.56883	3.46573	2.11645	1.68166	1.38527	0.144444	1.95843	0.259281	42.529	43.511	4.71861	gi|255574198|ref|XP_002528014.1|/6.75019e76/conserved hypothetical protein [Ricinus communis]
Cs1g08550	7.01207	1.53423e-122	1.3127e-120	8.76957	1.48607e-298	1.04263e-295	6.85875	3.93793e-176	5.61555e-174	8.3538	1.13858e-129	1.17474e-126	0.199179	0.153011		0.0780973	0.0518849	0.0796363	0.121083	0.121437	0.160643	0.157699	0.165304	0.0715735	14.8695	19.0246	23.295	31.8257	31.8066	28.1631	19.0466	14.011	16.3996	35.1111	44.5737	49.2542	gi|224081068|ref|XP_002306283.1|/5.26225e54/predicted protein [Populus trichocarpa]
Cs1g08600				-1.41192	7.71225e-09	2.56539e-08				-1.29395	1.27179e-06	4.7211e-06	1.56929	1.75658	2.24495	1.6921	2.30427	1.85421	2.01002	1.75034	1.71432	2.26936	2.459	2.15254	1.76746	1.2231	1.22056	0.524092	0.975622	0.640323	1.34489	1.10848	1.25842	0.690581	1.1348	0.959365	gi|225438325|ref|XP_002272045.1|/2.28797e126/PREDICTED: diacylglycerol kinase 1like [Vitis vinifera]
Cs1g08620	-2.46232	1.04979e-85	4.66158e-84	-1.49101	1.96231e-23	1.48038e-22	-2.60686	7.4868e-77	2.14573e-75	-1.31372	3.34781e-10	1.93669e-09	415.859	423.159	412.272	402.259	399.539	396.705	370.98	384.15	407.304	306.87	285.009	286.49	85.7268	75.8177	92.5874	119.549	139.582	155.775	64.7981	71.1548	62.0285	122.253	109.351	118.459	gi|14210375|gb|AAK57011.1|AF378333_1/2.31061e126/cinnamate 4hydroxylase [Citrus x paradisi]
Cs1g08720	2.11837	2.20979e-06	6.31265e-06				3.62209	4.62466e-27	4.00377e-26	3.55237	8.4952e-15	7.59072e-14	1.0169	0.537071	1.52293	0.822368	0.971289	1.67715	0.425004	0.60892	1.12772	0.553524	0.435166	0.251224	2.8212	5.1775	6.48605	1.99099	2.84108	4.46793	8.85171	9.62523	9.61704	4.99708	4.45514	5.34001	gi|225434321|ref|XP_002265739.1|/9.28941e40/PREDICTED: pathogenesisrelated genes transcriptional activator PTI6 [Vitis vinifera]
Cs1g08740	-1.11917	8.6731e-14	4.62812e-13	-1.68297	3.34026e-40	4.11434e-39				-1.90431	4.52137e-21	6.28905e-20	29.3011	28.2642	26.4313	25.4555	25.8116	26.4162	24.9574	23.5272	24.9598	30.2044	29.972	31.693	17.2689	11.7334	14.422	8.02561	7.78911	7.85626	15.4409	12.1247	16.4386	7.16198	8.56846	8.65003	gi|297745748|emb|CBI15804.3|/5.97796e154/unnamed protein product [Vitis vinifera]
Cs1g08810							2.20467	1.32633e-40	1.71816e-39	-1.93895	1.55163e-17	1.69885e-16	15.8368	13.1784	13.0997	3.62375	3.60572	3.89763	6.87538	8.73324	8.8834	14.0331	15.6031	14.2395	16.5527	13.5589	13.1949	2.67833	3.36754	3.551	45.7822	36.5488	35.4364	4.79603	2.89489	3.57795	gi|255586474|ref|XP_002533880.1|/5.09172e103/Root phototropism protein, putative [Ricinus communis]
Cs1g08820	2.32754	4.2618e-39	6.41648e-38	3.18213	7.52645e-64	1.52265e-62	2.48573	2.35773e-49	3.81148e-48	2.32774	2.80308e-31	6.59061e-30	1.19019	1.50861	1.09688	0.829232	0.944417	0.865705	1.04077	1.228	1.34019	1.43523	1.35818	1.24851	7.61986	6.63585	7.29559	8.48111	6.30626	8.74228	7.33732	6.06598	7.70966	6.08253	6.54974	7.55764	gi|297745743|emb|CBI15799.3|/2.91007e57/unnamed protein product [Vitis vinifera]
Cs1g08850	-2.80771	0.000877858	0.00176923	-5.88932	1.46153e-06	3.92999e-06	-4.53598	1.84933e-07	5.44614e-07	-1.17174	0.0943107	0.140533	1.02194	1.07946	0.340104	1.22436	0.759188	0.624242	1.77171	0.870309	1.38515	0.618072	0.907035	0.897664	0.252015		0.123275				0.138722			0.334788	0.351153	0.357764	gi|297745741|emb|CBI15797.3|/3.43194e43/unnamed protein product [Vitis vinifera]
Cs1g08890	-1.4886	9.7073e-05	0.00022433	-1.61509	1.71748e-07	5.04683e-07				-1.1407	0.00371133	0.00773947	1.70705	2.34408	2.30085	3.49724	3.7501	2.44	3.3294	2.04436	2.17703	1.76545	2.0454	2.78337	1.23133	0.445709	0.833972	1.2414	1.04056	0.833356	1.35557	1.31281	3.18198	1.00662	0.879851	1.0757	gi|255584394|ref|XP_002532930.1|/1.43602e45/conserved hypothetical protein [Ricinus communis]
Cs1g08990	-1.29433	9.06716e-05	0.00021034				-1.26949	2.41702e-05	5.71894e-05				8.01125	5.1927	5.18084	6.87133	6.78236	8.20789	8.52273	7.67539	7.87467	6.54105	7.47985	6.47725	3.23282	3.04251	2.17437	4.07407	3.69954	8.35525	2.8917	2.36963	4.99102	6.08404	6.56914	7.26646	gi|224061353|ref|XP_002300438.1|/5.78876e37/predicted protein [Populus trichocarpa]
Cs1g09020	-1.79968	6.61224e-23	5.67133e-22				-1.51303	1.72446e-17	9.99243e-17				22.3067	18.5132	23.7217	17.4836	18.1729	17.4159	23.8164	24.3348	27.7517	18.1621	17.8615	18.3386	6.44858	7.24362	6.91927	7.54992	12.95	9.70016	8.3588	11.2001	8.01596	16.9489	9.85489	13.0919	gi|224061883|ref|XP_002300646.1|/8.11526e93/predicted protein [Populus trichocarpa]
Cs1g09100	-7.68729	8.37758e-19	5.92272e-18	-7.04837	1.53374e-12	6.65227e-12	-7.42266	2.72025e-15	1.42725e-14	-5.08908	1.3449e-09	7.25611e-09	1.13024	1.57372	1.46184	0.775532	1.22675	0.621354	0.858855	1.32896	1.36734	0.559285	0.996641	0.913819											0.052959		gi|224120488|ref|XP_002331060.1|/5.13812e68/predicted protein [Populus trichocarpa]
Cs1g09130	2.37854	1.74581e-06	5.04722e-06	2.38902	1.70539e-17	9.73397e-17				2.95327	7.71414e-22	1.12943e-20	0.628983	0.419612	1.04113	0.642514	0.822104	0.873567	1.06995	1.20523	1.02793	0.396428	0.717764	0.785122	2.57156	7.53714	1.76106	5.29629	2.55605	4.26651	3.07369	2.15421	3.15796	3.93673	5.97194	4.83272	gi|296088539|emb|CBI37530.3|/1.05596e100/unnamed protein product [Vitis vinifera]
Cs1g09170	-1.26921	0.00925502	0.0156662	-2.96376	1.71094e-18	1.02493e-17	-2.01332	2.94671e-06	7.72229e-06	-1.94204	0.000151015	0.000405574	0.802809	0.448939	1.27302	2.13864	2.02976	2.59617	1.47368	1.13111	1.09977	0.925384	0.700567	1.21333	0.419244	0.197282	0.512691	0.422672	0.33584	0.0922162	0.576933	0.16762	0.207122	0.324883	0.243403	0.148791	gi|359482058|ref|XP_002274540.2|/0/PREDICTED: probable LRR receptorlike serine/threonineprotein kinase At3g47570like [Vitis vinifera]
Cs1g09190				-5.52659	3.21064e-14	1.53865e-13	-3.81526	0.000118655	0.000258215	-3.14957	0.000446688	0.00110514	0.104563		0.313188	0.732849	1.29834	1.4371	0.233071	0.450805	0.405849	0.284579	0.417626	0.413311	0.116035	0.109205	0.0567595			0.0510458			0.0573256		0.0538938	0.0549083	gi|147853780|emb|CAN83822.1|/0/hypothetical protein VITISV_030954 [Vitis vinifera]
Cs1g09250				-1.34676	4.7401e-12	1.98333e-11	2.65049	3.96397e-51	6.68539e-50	2.18257	1.37224e-11	9.14522e-11	14.0629	14.7794	13.5087	9.49635	8.88689	7.18452	6.3326	5.17159	5.27722	5.9537	4.863	4.35154	9.61576	14.3905	23.2868	3.09903	3.68003	3.05124	40.6086	37.983	30.7616	11.7968	22.4771	35.2082	gi|225445688|ref|XP_002268470.1|/1.86699e79/PREDICTED: cytochrome P450 716B2 [Vitis vinifera]
Cs1g09270	2.34851	7.58893e-07	2.27383e-06							2.05933	2.18872e-06	7.83952e-06	1.51309	1.0655	1.76246	1.81279	2.08754	2.21821	2.24846	1.7718	1.30509	1.46419	2.49407	2.15977	3.54478	11.0619	9.85617	5.64279	8.7109	6.23763	6.57256	6.96196	6.63631	4.62643	8.31872	12.8895	gi|225431629|ref|XP_002262838.1|/9.83491e25/PREDICTED: uncharacterized protein LOC100255146 [Vitis vinifera]
Cs1g09300	-3.70022	7.35517e-09	2.68714e-08	-3.55182	4.79332e-07	1.35147e-06	-3.41823	4.54735e-07	1.29146e-06	-2.29795	4.48429e-05	0.000131332	1.48417	1.46319	1.18544	0.640129	1.79561	1.63186	1.21301	1.61154	1.09726	1.83116	1.46784	1.36886	0.109801	0.103337	0.10742		0.201044	0.0966062		0.351199		0.486213	0.203992	0.207832	gi|255571387|ref|XP_002526642.1|/1.13214e112/Spotted leaf protein, putative [Ricinus communis]
Cs1g09370	2.17942	0.00497533	0.00884795	3.03973	2.24216e-05	5.32964e-05				4.96199	4.20534e-09	2.14299e-08	0.257729	0.136118	0.192989	0.2779		0.141688	0.28724	0.123462	0.142907		0.147054		0.858021	1.48044	0.839415	1.29756	0.916435	1.38401	0.629731	0.762332	0.847786	1.26648	2.12543	2.43611	gi|224114848|ref|XP_002332297.1|/2.24224e46/ccnbs resistance protein [Populus trichocarpa]
Cs1g09404	2.11381	0.000811183	0.00164316				3.24855	0.000194327	0.000411057				0.170541	0.270211		0.367777	0.244337	0.375024	0.0950345	0.0816958		0.649806	1.07037	0.589846	1.04089	0.801507	0.648022	1.33561	0.259891	0.666045	0.937571	0.504441	0.654485	1.00565	1.05481	0.805998	gi|255549784|ref|XP_002515943.1|/8.34757e38/leucinerich repeat containing protein, putative [Ricinus communis]
Cs1g09420							2.06433	1.56891e-18	9.49248e-18	2.97682	3.31942e-25	5.84564e-24	194.11	134.747	191.734	325.856	269.317	355.542	114.833	111.642	101.85	69.2705	61.7635	77.121	159.939	235.395	359.384	249.762	283.658	186.828	542.843	590.481	284.625	337.241	535.804	774.553	gi|11596182|gb|AAG38519.1|AF283534_1/3.29833e101/miraculinlike protein 3 [Citrus x paradisi]
Cs1g09460	2.69784	1.37197e-05	3.55299e-05				2.43196	0.00127463	0.00240218				1.50597	0.530244		1.62383	0.958942	2.20777	0.559469	0.961888	0.556691	1.09298	6.3013	2.4803	5.57067	6.2913	5.99486	2.80811	2.54997	6.86177	4.29293	2.96965	5.50423	10.8538	6.20966	8.96262
Cs1g09470	3.11204	1.98201e-05	5.02158e-05				2.25234	0.00201879	0.0036908				0.0719304		0.0538619	0.15512	0.103056	0.158177	0.0801668	0.0689148	0.0398843	0.11746	0.123125	0.213243	0.359202	0.563429	0.390458	0.120713	0.0365387	0.0702306	0.263631	0.212762	0.512658	0.812973	0.630266	0.264407	gi|224134406|ref|XP_002321815.1|/0/ccnbslrr resistance protein [Populus trichocarpa]
Cs1g09510	-6.16534	1.82999e-07	5.85838e-07	-4.70544	2.48124e-09	8.57387e-09	-5.91517	2.38375e-06	6.29778e-06	-2.79346	0.00010301	0.000285118	1.12828	1.04281	1.90094	1.82487	1.88592	1.5507	0.785921	1.48635	1.09483	1.2283	1.28754	1.8118						0.137702				0.138609	0.29077	0.148122	gi|359477005|ref|XP_002264894.2|/1.70228e45/PREDICTED: NAC domaincontaining protein 68like [Vitis vinifera]
Cs1g09530	-5.1295	7.15132e-87	3.24959e-85	-5.85471	1.11609e-115	5.31964e-114	-4.32749	1.38219e-90	5.12551e-89	-2.6156	1.48406e-05	4.70118e-05	21.7991	23.609	20.9379	25.092	25.8289	24.1706	25.1153	26.6132	27.5406	21.128	20.1528	24.0867	0.612428	0.67244	0.798863	0.205812	0.93446	0.0898058	1.34845	1.41473	1.3111	4.15828	5.97343	0.193202	gi|224080986|ref|XP_002306254.1|/0/whitebrowncomplex ABC transporter family [Populus trichocarpa]
Cs1g09550				2.95012	8.91071e-37	1.00188e-35				2.57489	1.23353e-18	1.45895e-17	1.51635	1.90971	2.53292	1.50925	1.39262	0.897745	0.844987	1.28515	1.42288	1.46029	1.46417	1.09501	4.5304	4.44644	5.76181	8.4824	11.5539	8.94002	3.42002	3.24312	2.17423	6.01839	7.8757	10.0452	gi|359480884|ref|XP_003632538.1|/2.28145e26/PREDICTED: uncharacterized protein LOC100853376 [Vitis vinifera]
Cs1g09560	-2.51625	0.00118197	0.00232862	-4.63103	2.50864e-08	7.97707e-08	-4.43008	4.26996e-07	1.21622e-06	-6.09752	1.69927e-06	6.18624e-06	0.370346	0.325992	0.462195	0.79866	0.471644	0.950131	0.619127	0.887048	0.479152	0.268783	0.563493	0.792939	0.0684967	0.0644645	0.0670113	0.0690568				0.0730292					gi|225431655|ref|XP_002263531.1|/4.92746e77/PREDICTED: uncharacterized protein LOC100255141 [Vitis vinifera]
Cs1g09575							2.47741	3.08261e-06	8.05796e-06				0.674399	0.534269	1.26248	0.545385	1.28829	0.185377	0.75162	0.484594	0.373944	0.36709	0.384795	1.16626	3.36777	1.05651	2.92866	0.377257	0.342576	0.329231	4.11954	2.19427	3.3276		0.1738	0.885357
Cs1g09600							2.55445	1.39962e-13	6.6135e-13				0.725916	2.14697	1.08714	0.939274	1.80272	2.39446	2.10349	1.11277	1.28803	1.42248	1.49108	1.00428	3.70559	5.00374	2.5219	1.94916	2.21247	1.13402	9.93267	6.35563	11.3025	3.28178	2.09525	2.43965
Cs1g09630	2.40799	8.51947e-43	1.42587e-41	2.3549	7.36417e-59	1.33162e-57				2.46947	1.47678e-26	2.79728e-25	11.5255	13.4165	10.0394	16.6123	15.6141	13.0603	10.3548	14.7606	12.2597	13.4434	14.7628	14.2948	62.6452	70.749	75.8423	73.4206	82.6817	71.1932	43.9659	28.2468	39.4599	95.9349	61.7083	74.851	gi|224118488|ref|XP_002317831.1|/1.39688e14/NAC domain protein, IPR003441 [Populus trichocarpa]
Cs1g09635	2.71788	9.92859e-09	3.58476e-08				2.50397	3.65739e-13	1.68729e-12				0.933647	0.328733	1.1652	2.51679	2.08079	1.36874	1.21398	1.04359	1.89821	1.86342	1.243	1.38393	4.83507	8.45084	4.22341	3.13368	1.26471	0.911583	9.69535	6.25966	8.70169	2.14104	3.04774	2.4514
Cs1g09640	3.84456	2.72866e-24	2.49145e-23	2.4377	2.38167e-19	1.49195e-18	3.34479	6.00247e-26	4.99921e-25	3.40386	3.96035e-26	7.38199e-25	0.499871	0.616008	1.12292	1.07798	0.875322	1.46564	1.39277	1.51656	0.831513	0.816273	0.570428	1.23492	13.4057	14.5308	6.87404	7.54992	5.84018	4.88058	12.5191	8.77278	19.0008	8.43353	9.7046	10.1498	gi|224130704|ref|XP_002320907.1|/2.4221e11/NAC domain protein, IPR003441 [Populus trichocarpa]
Cs1g09660	2.08981	1.10052e-09	4.31934e-09	2.38346	3.10451e-26	2.58685e-25	2.54453	6.5981e-27	5.67864e-26				2.03381	2.86438	3.5535	2.92398	2.91387	2.79525	2.64447	3.65352	2.63134	2.67537	4.25495	3.68462	11.849	20.179	7.63606	17.7293	10.7617	15.886	21.534	12.5328	20.9066	12.1596	17.1217	11.303	gi|356522462|ref|XP_003529865.1|/7.90518e20/PREDICTED: NAC domaincontaining protein 69like [Glycine max]
Cs1g09670							-1.2924	1.61315e-16	8.97673e-16				25.0712	29.4335	30.5	32.8998	39.1151	30.4763	46.8704	49.4491	50.4698	29.8549	28.7778	31.6773	18.1129	20.6556	12.9309	18.919	15.9847	21.6791	21.8267	15.8319	24.8298	17.0529	18.417	18.9182	gi|225453680|ref|XP_002268892.1|/1.27162e16/PREDICTED: uncharacterized protein LOC100252386 [Vitis vinifera]
Cs1g09830										-1.0699	6.83763e-05	0.000194568	3.74256	4.5724	5.19973	3.50065	4.17764	3.4209	4.07059	3.71526	3.50033	3.87797	4.93975	4.05483	4.35335	3.15523	3.76941	1.91701	2.65699	1.58492	4.407	2.34739	3.46092	1.68399	1.71983	2.69934	gi|224101165|ref|XP_002334300.1|/5.34302e132/predicted protein [Populus trichocarpa]
Cs1g09840				-1.04386	1.96267e-15	1.00954e-14				-1.18851	4.17391e-09	2.12821e-08	119.166	114.522	107.936	106.899	107.445	111.264	96.1441	96.6003	100.385	124.379	125.565	127.146	78.026	64.5459	68.4895	62.2911	51.4225	42.078	85.0475	61.231	92.257	49.6007	53.3864	61.5563	gi|357464715|ref|XP_003602639.1|/1.55797e88/Ankyrinlike protein [Medicago truncatula]
Cs1g10010	-2.56154	3.88932e-42	6.38154e-41	-2.09782	2.02345e-43	2.67859e-42	-2.8308	3.63033e-63	7.91991e-62	-1.72285	1.53714e-17	1.68403e-16	4.63823	3.92245	3.75013	4.32622	4.59325	4.02039	4.80462	5.02993	5.04899	3.46952	3.63686	3.59928	0.678918	0.832124	0.818659	1.11425	0.968457	0.889055	0.799567	0.673342	0.70202	1.13262	1.07066	1.00116	gi|255550546|ref|XP_002516323.1|/3.84333e86/ATP binding protein, putative [Ricinus communis]
Cs1g10100							-1.00635	5.98825e-12	2.54258e-11				35.4939	36.0535	37.4764	32.8043	33.8569	31.7989	39.5057	43.4519	41.4443	32.7624	30.9672	34.6572	22.716	18.5839	24.1093	31.4111	25.9001	16.8233	18.4119	20.9418	25.019	22.3789	16.6488	22.041	gi|224082346|ref|XP_002306655.1|/4.92434e170/predicted protein [Populus trichocarpa]
Cs1g10115				-2.15173	1.00883e-05	2.48838e-05	-1.90206	0.000285208	0.000589785				2.74295	2.27648	2.64078	5.91525	3.92987	2.36964	1.96523	4.69278	4.12823	2.9861	2.90654	2.51695	2.60907	2.04623	1.48895	1.096	0.398099	1.14777	1.1968	0.927237	0.859315	1.15533	2.22165	2.67501	gi|224083488|ref|XP_002307047.1|/1.73127e16/predicted protein [Populus trichocarpa]
Cs1g10130				-1.61018	2.79537e-11	1.11383e-10	-1.55249	1.34533e-09	4.74408e-09	-1.21417	0.000114988	0.000315584	0.848905	0.951031	0.693453	0.804392	1.01967	0.876812	0.903103	0.78867	0.984202	0.924156	0.880662	1.01682	0.570938	0.510462	0.446845	0.388534	0.222144	0.263723	0.235705	0.350013	0.35258	0.25282	0.384508	0.580865	gi|225431699|ref|XP_002264607.1|/3.54752e56/PREDICTED: DNA topoisomerase 3alpha [Vitis vinifera]
Cs1g10370	-7.22695	1.31564e-14	7.37732e-14	-3.79239	1.26032e-07	3.74488e-07	-7.33886	1.74404e-15	9.25023e-15	-3.6327	4.8749e-09	2.46699e-08	2.24401	1.91883	2.0804	1.38265	1.22477	1.05742	2.14368	2.14993	2.72554	1.97761	1.95105	2.00632					0.108561	0.104332				0.10502	0.220307	0.112227	gi|359483294|ref|XP_002267106.2|/7.02668e37/PREDICTED: GDSL esterase/lipase At1g29670like [Vitis vinifera]
Cs1g10380	-7.41364	3.9696e-16	2.44648e-15	-6.5506	3.89141e-10	1.42883e-09	-7.17564	2.63145e-12	1.14162e-11	-6.77661	1.7458e-10	1.04179e-09	3.1575	2.26795	3.02637	1.36185	1.32698	1.94416	2.39295	3.38814	1.54069	1.78745	1.72953	1.87213													gi|60459375|gb|AAX20033.1|/5.7289e21/GDSLlipase protein [Capsicum annuum]
Cs1g10389							-1.0662	0.0316231	0.0475009				0.0202535	0.235328	0.0606637	0.15287	0.251485	0.289496	0.225726	0.271661	0.269526	0.0881954	0.184898	0.100072	0.404563	0.274985	0.241871	0.385211	0.28807	0.177974	0.148461	0.119815	0.111038	0.61706	0.375807	0.255254	gi|195642494|gb|ACG40715.1|/1.95533e28/carboxylyase [Zea mays]
Cs1g10405										2.39131	4.80241e-10	2.742e-09	1.7422	2.76039	1.73942	3.444	2.77341	3.51187	4.20699	2.78193	3.86409	2.52884	1.98811	2.86937	9.34453	6.3684	7.25047	5.52262	4.71994	6.2371	4.6116	1.71774	6.04925	15.1247	11.9729	11.8933
Cs1g10450										-1.18371	0.14717	0.206807	0.934933	1.4108	0.50006	1.08011	0.446497	1.3951	0.297711	0.703794	0.296232	1.01781	0.990693	0.791908	1.03751	0.278983	0.580009	1.12071	0.678458	0.586825	0.979029	0.869132	1.17159	0.0656324		1.19232	gi|24461866|gb|AAN62353.1|AF506028_20/0/NBSLRR type disease resistance protein [Citrus trifoliata]
Cs1g10460	-1.10743	0.000489421	0.00102269										1.92261	2.75612	3.49632	2.51731	2.49221	3.1709	2.67845	2.49987	1.52294	2.6163	2.19399	2.51059	1.82877	1.14741	1.19274	2.45829	1.60447	1.67605	1.50997	0.974889	1.35521	1.68709	0.990955	1.08172	gi|24461866|gb|AAN62353.1|AF506028_20/2.95384e128/NBSLRR type disease resistance protein [Citrus trifoliata]
Cs1g10470	-1.26825	0.00404336	0.00729634										1.04669	0.859911	0.957935	0.438901	0.722031	0.575422	0.518461	0.668537	0.193457	0.886254	0.663571	0.919401	0.516235	0.607308	0.18939	0.780685	0.886147	0.567751	0.284162	0.481596	0.510077	0.171447	0.719313	0.671782	gi|24461866|gb|AAN62353.1|AF506028_20/9.03899e124/NBSLRR type disease resistance protein [Citrus trifoliata]
Cs1g10500	-6.83193	1.55121e-156	2.10917e-154	-6.61822	4.49038e-181	5.28599e-179	-7.03588	1.19015e-122	7.27363e-121	-7.98387	1.81155e-116	9.62868e-114	64.6375	82.0137	56.9653	62.1558	65.546	50.9488	24.2557	24.8587	31.0932	85.0953	71.6728	70.9139	0.652746	0.68258	0.638591	0.292482	0.730384	0.701932	0.239536	0.0773266	0.286649	0.0642324	0.404233	0.411843	gi|356519792|ref|XP_003528553.1|/1.79092e75/PREDICTED: flavonoid 3'monooxygenaselike [Glycine max]
Cs1g10530	2.6443	7.60715e-18	5.13783e-17	2.12728	1.09814e-12	4.79973e-12	4.88658	5.34779e-29	4.99735e-28	3.44989	7.52741e-26	1.3898e-24	0.153967	0.43369	0.307445	0.276696	0.269612	0.225719		0.0737563	0.0569151	0.335232	0.43925	0.380373	2.44901	1.84923	1.97801	1.03355	1.12103	1.17758	1.53616	1.30553	1.63195	2.82463	4.31179	5.57879	gi|374461300|gb|AEZ53108.1|/2.30705e08/aromatic prenyltransferase, partial [Epimedium acuminatum]
Cs1g10540	-6.21826	8.78307e-186	1.69291e-183	-4.64647	2.45392e-63	4.89667e-62	-4.56371	1.24135e-123	7.69371e-122	-3.93503	1.31374e-36	3.99358e-35	823.734	978.705	777.281	866.495	919.877	679.098	835.984	839.46	994.287	736.92	622.429	629.07	16.3728	8.903	13.6685	22.6692	26.4478	45.7771	35.6492	47.7914	33.3617	27.9694	36.5694	66.3203	gi|224137318|ref|XP_002327096.1|/2.10245e84/cytochrome P450 [Populus trichocarpa]
Cs1g10560				-1.30901	1.72892e-15	8.92443e-15							3.37944	2.91826	2.95538	3.67052	3.60482	3.98695	3.35402	3.33229	3.41943	3.49103	3.772	3.8758	2.90164	2.29287	2.41023	1.71106	1.50365	1.25239	2.01911	1.75112	1.86627	2.10916	2.31397	2.22799	gi|358248576|ref|NP_001239649.1|/2.94446e36/uncharacterized protein LOC100812806 [Glycine max]
Cs1g10680				4.30837	0.0174163	0.027506	3.58482	0.132159	0.174593	5.39133	7.18632e-05	0.000203994												0.129217			0.141961	0.292589	0.265692	0.383013	0.319499	0.15471	0.143377	5.52602	2.02191
Cs1g10745							2.26197	1.07183e-06	2.94116e-06				1.19487	0.7713	1.29238	0.644194	0.570637	0.729876	0.295931	0.317994	0.294462	0.794928	0.45451	0.327989	4.34625	2.01054	2.08997	1.03975	0.944165	0.518505	2.18965	1.1781	1.31016	0.978602	1.43701	0.488021	gi|224071850|ref|XP_002303583.1|/3.62183e08/glutathione peroxidase [Populus trichocarpa]
Cs1g10770	-4.2499	2.98854e-26	2.96152e-25	-2.08548	1.24418e-11	5.05746e-11	-3.42811	1.15925e-19	7.41549e-19	-2.49048	1.54402e-10	9.29532e-10	8.9503	7.39137	8.77357	7.89609	9.63684	6.62028	8.34285	8.41916	7.39909	7.97211	7.0567	6.91487	0.902939		0.530015	1.63858	2.64524	1.2711	0.596428	0.962688	0.713735	0.639736	1.67752	1.53819	gi|225455406|ref|XP_002273978.1|/3.45779e53/PREDICTED: leucinerich repeat receptor protein kinase EXSlike [Vitis vinifera]
Cs1g10860	7.16146	3.50483e-13	1.78914e-12													0.157059	0.556501	0.320308	0.162338	0.418658	0.161532			0.143939	3.5561	3.65102	1.89763	0.325925	0.887891	0.995519	0.355901		0.159713	0.143154	0.300303		gi|225455406|ref|XP_002273978.1|/4.65422e15/PREDICTED: leucinerich repeat receptor protein kinase EXSlike [Vitis vinifera]
Cs1g10990	-1.18148	0.0023589	0.00444798										1.16949	1.05002	1.13844	0.567458	0.670218	0.771521	1.10789	0.952392	1.36178	0.827554	1.20111	1.27125	0.843575	0.366423	0.444383	0.785052	0.475256	0.399649	0.857255	0.899396	1.02586	0.459751	0.723337	0.736953	gi|224128410|ref|XP_002329155.1|/6.18114e149/BED fingernbslrr resistance protein [Populus trichocarpa]
Cs1g11000	2.27919	0.000678822	0.00139095							2.23651	9.96737e-05	0.000276364	0.577587	0.406731	0.288333	1.03798	0.367785	0.423375	0.429148	0.368915			0.878818	1.14153	3.41845	1.00538	3.1353	2.8002	0.977994	1.12787	1.41127	0.455582	0.844419	3.78435	3.57241	2.42644
Cs1g11110	-1.86819	2.98446e-31	3.53699e-30	-2.02535	2.13552e-53	3.47145e-52	-2.07884	2.72249e-40	3.50092e-39	-1.66695	5.27054e-18	5.97965e-17	16.7883	17.1589	16.4392	17.9922	19.8005	19.393	19.6575	19.9916	18.5423	16.4636	19.8948	17.0938	6.0341	5.11101	4.31675	5.05686	4.59199	4.14766	5.77106	4.6642	3.91264	5.07678	6.23579	5.3538	gi|255572749|ref|XP_002527307.1|/6.57784e109/conserved hypothetical protein [Ricinus communis]
Cs1g11120	-1.3395	0.200148	0.257715	-2.85713	0.0013819	0.0026021	-2.50413	9.27261e-05	0.000204864	-2.99393	0.00177852	0.00393928	0.669739	0.707436	1.00301	1.92575	0.639697	1.47277	1.99047	3.20831	2.22816	0.486072	1.7833	1.98549		0.699473	0.242369	0.249767	0.226806		0.818215		0.489572	0.219407	0.230132
Cs1g11130	-1.45495	0.0189078	0.0302704				-1.95866	0.00127578	0.00240382	-1.22289	0.0436546	0.0712281	1.34116	1.41665	3.68233	1.44613	1.281	1.47462	5.72981	2.56987	1.73519	1.94673	2.55078	3.09242	1.24026	0.700352	0.485347	1.25041		2.83718	0.273081	1.05787	1.22547	1.3181	0.230421	1.64331
Cs1g11140	-1.03262	0.0378943	0.0571904	-1.5938	0.000900636	0.00174273	-1.7258	1.85159e-05	4.4422e-05				0.655735	0.745924	1.05758	0.543888	1.05993	0.831909	1.12434	1.25649	1.00688	0.384387	0.518048	0.697836	0.839633	0.210722	0.273809	0.1693	0.153736	0.443242	0.308118	0.238718	0.497771	0.793178	0.363978	1.11249	gi|394998161|gb|AFN44229.1|/4.67942e57/aquaporin [Gossypium hirsutum]
Cs1g11190	-5.09009	5.50878e-86	2.45863e-84	-4.03062	1.09718e-80	2.98829e-79	-6.37086	4.49291e-100	1.95063e-98	-4.2404	8.40532e-55	5.62707e-53	39.1044	36.4753	40.6164	35.024	35.8442	33.4604	39.0129	45.0184	37.77	41.5408	40.6654	35.5262	1.74979	1.64679	0.34237	2.11692	2.56309	1.53953		0.559674	0.864461	2.16954	1.78796	2.15282	gi|255572763|ref|XP_002527314.1|/9.60112e66/zinc finger protein, putative [Ricinus communis]
Cs1g11220	-4.77997	3.11529e-17	2.03889e-16	-3.13694	6.13993e-11	2.38737e-10	-5.42032	4.19567e-13	1.92801e-12	-2.74162	1.31391e-09	7.10199e-09	2.52296	3.93952	3.44986	3.54837	1.99069	3.01524	1.95607	3.04776	2.068	3.22428	3.25461	3.57715	0.12173		0.23818	0.24545	0.111443	0.535508	0.134012			0.539036	0.565386	0.345617	gi|255572769|ref|XP_002527317.1|/6.5353e48/conserved hypothetical protein [Ricinus communis]
Cs1g11240	-1.05359	2.717e-08	9.43125e-08										10.2838	9.47222	9.36389	10.9999	10.1368	8.86481	9.53584	10.9562	10.2184	13.2554	10.6088	10.9753	4.83875	5.75683	5.09109	13.1623	7.35524	7.30969	6.5331	13.53	10.1033	7.51956	6.27578	9.9365	gi|356514857|ref|XP_003526119.1|/3.30912e84/PREDICTED: Gtype lectin Sreceptorlike serine/threonineprotein kinase At1g11300like [Glycine max]
Cs1g11290	-1.4144	0.000311427	0.000670896	-1.71687	3.66899e-07	1.0442e-06	-1.42506	0.000205555	0.000433241				3.42068	3.07123	4.35442	5.16374	4.73749	4.51329	6.67163	4.75204	3.60376	3.53771	5.26973	3.71831	2.0878	1.42902	0.928419	1.72217	0.868805	1.66992	1.2537	2.02359	2.43796	1.51283	2.29202	3.59256	gi|224084425|ref|XP_002307290.1|/5.05418e42/predicted protein [Populus trichocarpa]
Cs1g11310				-2.36844	4.35747e-05	9.98694e-05	-5.11181	0.000464839	0.000932549	-2.7449	0.00497301	0.0101179	0.25135		0.125475	1.53579	0.640199	1.19757	0.466884	0.481624	0.185826	0.456051	0.478046	0.413969	0.0929759		0.181919	0.187472	0.340477	0.0818033				0.164684			gi|147780889|emb|CAN61711.1|/4.48926e63/hypothetical protein VITISV_034502 [Vitis vinifera]
Cs1g11380							-1.2904	8.55112e-13	3.84483e-12				61.4105	64.1635	56.6577	75.984	66.7989	67.0821	70.0754	69.3013	80.6592	96.1482	86.9522	77.4033	104.514	185.593	150.117	25.1871	68.3445	52.0254	29.9448	38.9295	24.2466	128.433	155.721	82.6839	gi|24461857|gb|AAN62344.1|AF506028_11/8.30262e91/CTV.15 [Citrus trifoliata]
Cs1g11410				-1.70564	2.92939e-07	8.40255e-07				-1.51565	6.94319e-05	0.000197508	1.87661	1.76198	1.17101	1.85485	2.14095	2.34993	2.44007	2.04764	2.48576	1.58897	2.4984	3.14225	0.925559	1.14329	1.01867	1.16641	0.317755	0.458065	1.59211	1.29518	1.82904	0.614777	0.913507	0.98545	gi|24461866|gb|AAN62353.1|AF506028_20/0/NBSLRR type disease resistance protein [Citrus trifoliata]
Cs1g11430	4.09357	1.62586e-28	1.75062e-27	3.46642	3.95017e-23	2.94583e-22	4.28225	8.97059e-30	8.58397e-29	2.97308	3.50333e-09	1.79937e-08	0.16448	0.243233	0.0985308	0.177353	0.188522	0.108509	0.146651	0.189101	0.182403	0.214872	0.488011	0.26006	4.16161	3.74485	2.39282	1.65617	1.63761	1.99135	4.3002	2.21849	4.32839	1.00224	2.8824	3.76583	gi|24461866|gb|AAN62353.1|AF506028_20/0/NBSLRR type disease resistance protein [Citrus trifoliata]
Cs1g11580	2.52609	2.35214e-05	5.89886e-05				2.41402	0.000766261	0.00148955				0.262197	0.0692388		0.424076	0.125218		0.14611	0.125602	0.145384	0.356799	0.44881	0.259101	0.800155	0.753053	0.996295	1.10004	0.466162	0.384002	1.20122	0.232664	1.00623	1.09517	1.55413	0.963802	gi|147832946|emb|CAN66122.1|/8.31227e61/hypothetical protein VITISV_038839 [Vitis vinifera]
Cs1g11710	-4.78401	3.00498e-07	9.42212e-07	-4.66775	6.54375e-09	2.18874e-08	-3.26523	5.62304e-06	1.42815e-05	-6.9851	7.7822e-11	4.82161e-10	0.398837	0.327667	0.995505	0.668969	0.465601	0.487251	0.395116	0.721776	0.442299	0.964871	0.707985	0.525503	0.0491775					0.043268			0.145773				gi|358345471|ref|XP_003636801.1|/7.51362e174/Receptor kinase [Medicago truncatula]
Cs1g11770	-2.77007	0.504004	0.575761	2.72597	0.0555664	0.0799799	-3.50802	0.132159	0.174593	7.50804	1.94035e-08	9.11701e-08	0.110102	0.116299			0.105163	0.121058	0.122709	0.105486	0.244199	0.119862	0.125643	0.108801						1.6125				28.9998	40.7456	0.115634	gi|255572787|ref|XP_002527326.1|/5.60703e07/Vegetative cell wall protein gp1 precursor, putative [Ricinus communis]
Cs1g11780	-1.11777	2.92466e-08	1.01232e-07	-2.37302	1.0996e-19	6.98295e-19				-3.23126	6.00832e-38	1.95159e-36	16.1492	11.0845	14.1159	4.40409	4.62144	5.18178	11.6254	14.5089	13.7279	13.9551	14.3414	12.6674	8.92569	6.82522	5.59402	0.492115	1.21295	0.920287	23.7981	24.3112	16.7427	1.4204	1.61939	1.2539	gi|224142375|ref|XP_002324534.1|/1.37661e133/hydroxycinnamoyl CoA shikimate/quinate hydroxycinnamoyltransferase [Populus trichocarpa]
Cs1g11840	2.49292	3.47904e-05	8.51554e-05										0.34803	0.147048	0.104243	0.450322	0.465386	0.30613	0.620609	0.266751	0.231573	0.227329	0.317724	0.068784	0.926918	2.18089	0.982386	1.01237	0.777875	0.951456	0.680297	0.988254	0.534253	0.342044	0.932787	0.438621	gi|224059128|ref|XP_002299729.1|/4.854e77/predicted protein [Populus trichocarpa]
Cs1g11860	3.2235	4.72699e-25	4.44565e-24	2.95154	1.79552e-17	1.02351e-16	2.69315	8.25952e-12	3.46916e-11	2.92169	4.04255e-18	4.63137e-17	0.89659	0.662939	0.537097	0.870084	0.428186	0.295743	0.999253	1.4603	0.198858	0.976068	0.92083	1.0632	6.66626	7.86571	8.2738	5.0155	3.46137	3.85177	5.91493	7.74386	4.71886	8.01864	7.39395	7.06231	gi|224072687|ref|XP_002303835.1|/9.38751e15/predicted protein [Populus trichocarpa]
Cs1g12030	2.07273	2.15332e-13	1.11776e-12	2.64763	1.47795e-19	9.32823e-19	3.02403	1.0556e-16	5.9211e-16	2.17673	1.15483e-14	1.02405e-13	0.946433	0.76168	0.809937	0.583145	0.602653	0.594637	0.351601	0.474967	0.199917	0.785013	1.49146	1.24701	5.20137	3.15363	3.66965	5.09263	2.88457	3.16823	3.13839	2.07958	3.75566	4.69507	5.66791	5.49061	gi|297743409|emb|CBI36276.3|/3.63187e14/unnamed protein product [Vitis vinifera]
Cs1g12080				2.44019	9.66436e-13	4.23676e-12	2.42159	7.9158e-09	2.62513e-08				7.05175	5.95893	7.39255	4.56219	3.36771	7.75348	3.14368	5.40489	2.34605	5.3738	9.65653	4.87793	26.6066	14.7296	19.905	34.7136	22.9254	26.1634	26.7067	17.5209	19.3303	27.0288	23.2616	25.9213	gi|255553253|ref|XP_002517669.1|/2.57552e15/conserved hypothetical protein [Ricinus communis]
Cs1g12150	2.20793	2.19515e-09	8.44361e-09	2.0092	1.67406e-09	5.85853e-09							0.654527	0.20741	0.588136	0.917478	0.687684	0.863592	0.510631	0.50167	0.435511	0.855057	1.04568	0.840837	2.46956	2.25583	2.77131	4.6866	3.12533	2.1089	2.31893	1.00673	2.15303	2.44443	2.76633	4.60569	gi|24461863|gb|AAN62350.1|AF506028_17/2.90744e126/NBSLRR type disease resistance protein [Citrus trifoliata]
Cs1g12200	2.74717	1.83374e-10	7.69284e-10	2.28215	5.3145e-05	0.000120622	2.79399	8.47165e-06	2.1143e-05				0.0883514	0.186649	0.0441054	0.158777	0.0281294	0.0323811	0.0328227	0.0564316	0.0653194	0.320611	0.100822	0.116411	0.980453	0.89198	0.735381	0.428337	0.299201	0.345054	0.395774	0.278755	0.516671	0.752543	0.667894	0.680466	gi|24461863|gb|AAN62350.1|AF506028_17/5.19525e57/NBSLRR type disease resistance protein [Citrus trifoliata]
Cs1g12210							2.25949	2.65224e-05	6.24433e-05	2.04706	2.13428e-07	8.87933e-07	0.249025	0.263041	0.820473	0.537029	0.523279	0.383328	0.111016	0.0954339	0.331393	0.21688	0.45468	0.639818	1.16066	0.988306	1.13549	1.00299	1.06258	1.60472	0.851849	0.648195	1.20143	1.76214	1.79694	1.93538	gi|24461861|gb|AAN62348.1|AF506028_15/0/NBSLRR type disease resistance protein [Citrus trifoliata]
Cs1g12230	-1.0822	8.41686e-06	2.24024e-05										3.10005	3.1234	3.71413	3.75407	3.96317	3.25122	3.88025	3.28993	4.12543	2.59604	2.93894	3.44047	2.11704	1.24526	1.86401	2.13435	2.32577	1.58324	2.09758	1.91855	1.98719	1.45305	1.7699	1.80322	gi|359482712|ref|XP_002263562.2|/0/PREDICTED: protein FAR1RELATED SEQUENCE 6like [Vitis vinifera]
Cs1g12245	-1.11494	2.46912e-13	1.27603e-12	-1.28414	7.0546e-20	4.53418e-19				-1.43244	2.97876e-14	2.54741e-13	15.6104	14.2841	14.6794	17.3703	15.4736	15.5672	14.0599	16.2167	15.5501	13.6348	13.7228	13.139	7.80549	7.4408	7.78402	7.46316	5.57841	6.46877	8.92571	9.01996	9.50364	4.90584	4.67786	5.29017	gi|224134927|ref|XP_002327524.1|/0/predicted protein [Populus trichocarpa]
Cs1g12320				-1.70256	8.61902e-09	2.85618e-08	-1.94698	7.47603e-11	2.90691e-10	-1.69714	1.25038e-07	5.35181e-07	2.02603	3.60432	1.6768	2.58702	2.18977	2.05178	2.79281	3.16704	2.60157	2.90214	3.52885	3.05584	2.12999	1.11367	1.21555	0.536853	0.975001	0.520566	0.716501	0.883143	0.701529	0.733594	1.04426	1.11991	gi|255553229|ref|XP_002517657.1|/8.9362e48/conserved hypothetical protein [Ricinus communis]
Cs1g12360	-3.47782	7.37821e-20	5.48132e-19	-3.83119	1.5582e-21	1.08327e-20	-4.38434	1.43599e-29	1.36221e-28	-3.41193	3.41666e-13	2.64233e-12	2.64953	1.96397	2.01879	1.70411	2.26429	1.83991	3.21193	3.07286	2.7836	2.42896	1.64436	2.7101	0.154749	0.291279	0.201858	0.208019	0.0944482	0.0907689	0.113576	0.164989	0.152903	0.182734	0.335416	0.0976371	gi|297743473|emb|CBI36340.3|/1.30747e15/unnamed protein product [Vitis vinifera]
Cs1g12390	-3.24426	0.00031631	0.00068083	-4.12733	3.66587e-06	9.47529e-06	-4.94781	8.09057e-10	2.90261e-09				1.04225	0.66055	0.468267	0.674294	0.9955	0.916775	1.85855	1.09841	1.96491	0.680786	1.07043	1.23593		0.108852	0.113153			0.101762	0.127331			1.53649	0.859519	0.109462	gi|224128468|ref|XP_002329011.1|/0/predicted protein [Populus trichocarpa]
Cs1g12400	-1.58588	1.02935e-07	3.3697e-07				-1.05974	0.000103069	0.000226374				1.84379	1.63596	2.26425	1.90856	1.47931	1.86508	2.3015	1.94314	2.00381	1.32477	1.80947	1.63981	0.859357	0.847283	0.400343	1.07267	1.46109	1.15214	1.44163	0.916222	0.768239	9.49527	7.5646	1.00694	gi|255553209|ref|XP_002517647.1|/5.03598e47/AMPactivated protein kinase, gamma regulatory subunit, putative [Ricinus communis]
Cs1g12420	2.59911	1.64602e-26	1.65167e-25	4.34889	9.91595e-108	4.28388e-106				4.51039	2.38652e-48	1.21685e-46	0.592896	0.661061	0.887928	0.532748	0.471917	0.543247	0.807626	0.536482	0.657504	0.25101	0.37588	0.585894	4.20356	4.71294	5.32825	10.3553	11.0431	9.64808	1.44867	2.14343	1.98642	9.32318	7.19838	11.5889	gi|255553197|ref|XP_002517641.1|/8.12825e82/delta 9 desaturase, putative [Ricinus communis]
Cs1g12460	-2.67726	4.99575e-16	3.05103e-15	-4.04628	9.5029e-34	9.89791e-33	-5.16564	3.08038e-26	2.60138e-25				8.6443	5.83776	8.70128	14.516	10.4222	10.5952	10.5817	7.46729	6.75753	4.16533	2.5874	2.38062	1.10081	1.48001	1.38463	0.634177	0.863817	0.553444	0.173126		0.466147	4.17818	2.77553	1.04181	gi|255553189|ref|XP_002517637.1|/3.47147e67/GTP binding protein, putative [Ricinus communis]
Cs1g12490	-1.0609	0.144207	0.192217	-3.06408	5.3789e-06	1.36674e-05	-5.84967	5.03901e-06	1.28671e-05	-3.19097	3.09167e-06	1.08045e-05	0.386734	1.12338	0.434383	0.625501	1.66224	1.38196	0.754279	1.01893	0.428876	1.68406	1.21363	1.05096	0.643749	0.302927	0.104965	0.108169		0.283196					0.0996654	0.304625	gi|356557241|ref|XP_003546926.1|/2.0871e154/PREDICTED: glucan endo1,3betaglucosidase 14like [Glycine max]
Cs1g12505							-1.09285	3.99888e-17	2.29067e-16				37.029	35.3926	32.7719	27.7258	29.0598	29.9666	36.6072	35.8563	36.5719	34.1761	29.8955	33.2415	20.6681	20.5551	19.4073	24.1868	28.4942	23.7731	17.9123	17.8161	17.38	21.117	21.1507	21.965	gi|147766368|emb|CAN70045.1|/9.25869e55/hypothetical protein VITISV_032961 [Vitis vinifera]
Cs1g12510				3.07168	5.98595e-12	2.48388e-11							0.687443	0.726137	0.686349	0.370622	0.218869	0.377926	2.17078	0.768394	1.14353	0.997842	1.96119	0.792546	1.52574	1.91457	1.11949	3.20462	2.44442	2.57293	1.39974	0.542234	0.628142	1.23864	1.5354	0.601655	gi|255553177|ref|XP_002517631.1|/1.89042e30/conserved hypothetical protein [Ricinus communis]
Cs1g12520				3.12781	3.46754e-93	1.19726e-91				2.62558	5.42309e-38	1.76805e-36	6.0642	6.24337	9.19678	6.04219	4.76572	4.97964	7.10078	6.0306	7.15065	6.18393	5.08063	5.91673	27.4294	25.2535	29.0847	46.6334	48.6633	40.0972	17.5368	14.0773	21.4629	36.0612	31.2562	38.2135	gi|255553177|ref|XP_002517631.1|/9.83478e32/conserved hypothetical protein [Ricinus communis]
Cs1g12550	-4.97946	7.51642e-74	2.66339e-72	-4.32896	1.26461e-82	3.5547e-81	-5.98672	5.21129e-95	2.07741e-93	-3.4385	1.62585e-21	2.32986e-20	3.70477	4.64704	3.76111	3.47617	3.64066	3.60342	4.22823	3.87368	3.73318	1.57061	1.60571	1.86571	0.177891	0.148817	0.0966851	0.159418	0.180954	0.173905	0.0652801	0.0421471	0.0781195	0.210061	0.165247	0.0748254	gi|54606728|dbj|BAD66751.1|/2.29866e33/orf764 [Beta vulgaris subsp. vulgaris]
Cs1g12560	6.292	3.18016e-99	1.88446e-97	5.92429	1.2251e-200	1.88493e-198	6.09345	2.62397e-150	2.61502e-148	7.16543	2.94927e-95	7.72091e-93	2.88769	2.58096	3.99198	3.35321	4.66765	1.95388	3.96104	3.40508	2.95603	2.66003	3.29529	3.51211	183.151	301.125	330.144	209.004	200.848	198.663	275.717	258.346	203.374	561.929	345.533	449.553	gi|297853008|ref|XP_002894385.1|/2.16139e49/hypothetical protein ARALYDRAFT_337408 [Arabidopsis lyrata subsp. lyrata]
Cs1g12580	3.44912	1.09176e-18	7.65979e-18	3.4988	1.67945e-17	9.59218e-17	4.78145	1.11041e-47	1.72512e-46	3.67801	5.67594e-18	6.41056e-17	1.54403	1.03787	0.840858	0.454056	0.536281	1.38901	1.40795	1.07586	0.622649	1.22247	0.640718	1.10967	10.748	21.4033	11.1245	13.1915	5.8468	7.81182	20.5782	32.7168	36.9383	8.55305	11.431	19.1646	gi|225442979|ref|XP_002268235.1|/3.45621e14/PREDICTED: uncharacterized protein LOC100261053 [Vitis vinifera]
Cs1g12660	3.83093	1.6602e-24	1.53182e-23				2.8677	1.38283e-21	9.6787e-21				0.370603	0.587194	0.138755	0.799215	1.23893	0.509353	0.722818	1.24273	1.13022	1.81555	1.90311	0.915566	5.6549	7.2573	6.1358	0.518286	0.753025	1.08554	9.84759	6.46758	7.72084	0.546344	1.81466	2.33535	gi|225438756|ref|XP_002282867.1|/8.04437e56/PREDICTED: caffeoylCoA Omethyltransferase [Vitis vinifera]
Cs1g12670	2.49283	1.77627e-11	8.01746e-11										1.78261	0.353053	0.834269	1.80199	2.0219	0.980001	1.36588	1.06742	1.72976	1.94063	1.52567	1.54137	6.18188	5.23618	7.98312	3.98875	2.71656	4.13365	6.26118	4.61366	5.74165	6.67932	3.21579	5.03149	gi|255565252|ref|XP_002523618.1|/6.43603e56/omethyltransferase, putative [Ricinus communis]
Cs1g12810										2.35046	4.60359e-11	2.91927e-10	6.97362	6.41287	7.86354	6.45783	8.30641	6.58509	6.03483	6.20964	5.00405	4.7337	5.05564	5.8373	18.3909	19.3648	21.7331	9.54603	18.7539	7.04913	14.1325	20.4815	11.4247	37.8968	27.2325	12.7524	gi|255553127|ref|XP_002517606.1|/7.97333e34/lactoylglutathione lyase, putative [Ricinus communis]
Cs1g12820	-2.15449	0.000371799	0.00079287	-1.30224	0.0113471	0.0184816	-2.34819	0.00133627	0.0025081				2.37467	4.5986	5.92721	8.53505	4.15826	3.04613	3.96986	1.51674	4.38905	1.72344	2.25821	2.73773	0.878405	0.826697	1.28903	2.65676	2.01044	1.5457	0.967037	0.468265	0.433963	0.777941	2.03992	1.66266	gi|317106740|dbj|BAJ53236.1|/4.13666e16/JHL06P13.17 [Jatropha curcas]
Cs1g12830	-1.08425	4.32278e-06	1.19216e-05				-1.12258	1.05593e-05	2.60639e-05				4.23793	4.78168	3.17339	2.70022	3.54185	3.12409	2.62996	2.8145	3.36459	3.72234	2.80275	2.85537	2.4049	2.31363	1.77763	1.5625	1.61457	2.11591	1.17669	1.31051	1.68975	1.23058	1.53895	1.92197	gi|122894108|gb|ABM67700.1|/4.33166e43/polygalacturonase [Citrus sinensis]
Cs1g12890	-3.15557	1.03995e-22	8.83758e-22	-3.68762	3.11461e-15	1.58165e-14	-3.477	8.53405e-32	8.67752e-31	-1.5633	6.4128e-05	0.000183283	7.30447	6.51005	7.17889	6.39937	5.55965	10.4157	11.7025	10.388	11.2647	7.70348	7.03308	6.99264	0.75993	0.476797	1.36299		0.231905	1.33722	1.67322	1.08029	0.375433	2.24339	3.88254	1.07881	gi|255553113|ref|XP_002517599.1|/3.2194e145/ubiquitinprotein ligase, putative [Ricinus communis]
Cs1g12910	-1.10894	0.00155518	0.00301346										1.9884	1.478	2.31611	1.82639	1.96955	2.42919	1.8057	1.90504	2.04174	1.84397	2.7733	2.25602	1.22587	1.0768	0.63962	1.31829	1.49638	1.6538	1.79942	1.56839	2.01875	1.51994	1.59423	1.23752	gi|225443158|ref|XP_002263674.1|/1.80856e148/PREDICTED: probable disease resistance protein At5g63020like [Vitis vinifera]
Cs1g13010	-1.21962	2.88748e-05	7.14841e-05										3.69517	2.76769	2.51542	3.11505	2.43851	3.54579	2.24634	3.34715	3.35277	2.04793	2.30004	3.05401	1.41657	1.68402	1.23997	2.93148	1.77466	1.11515	2.46238	2.46419	2.65202	1.84882	1.17737	1.9757	gi|224055915|ref|XP_002298700.1|/4.0071e169/ccnbslrr resistance protein [Populus trichocarpa]
Cs1g13130	-4.02234	8.32786e-24	7.4412e-23	-2.02384	4.09489e-08	1.27393e-07	-3.6333	1.84775e-10	6.96529e-10	-2.19076	6.7263e-10	3.77051e-09	5.44091	4.51563	4.21969	3.981	2.96963	2.35021	2.0574	3.25801	3.2324	5.71168	6.65239	5.18464	0.215639	0.202945	0.527407	0.760908	0.493542	0.948632	0.712192			0.954881	1.80281	1.02041	gi|224141875|ref|XP_002324286.1|/2.4514e38/predicted protein [Populus trichocarpa]
Cs1g13210	-5.90863	4.10597e-36	5.68869e-35	-6.22613	2.36145e-41	2.99276e-40	-7.40952	1.97824e-45	2.87713e-44	-3.63967	3.36112e-14	2.86324e-13	1.54437	1.35226	1.06514	1.18319	1.281	1.34057	1.67591	1.61591	1.98308	1.74764	1.73917	1.84742	0.0451005		0.0220612			0.0396809	0.0248256			0.0599135	0.335159	0.0213417	gi|255553069|ref|XP_002517577.1|/5.03933e35/tso1, putative [Ricinus communis]
Cs1g13250	2.14305	0.00036117	0.000771422				3.61474	1.60241e-10	6.07047e-10				0.244015		0.13704	0.0986673	0.116535	0.23476	0.203967	0.0292232		0.23244	0.243651	0.150709	0.846215	0.796401	0.298031	0.614257	0.464824	0.446717	1.45329	0.721768	0.869566	1.01923	0.723182	0.736795	gi|79313247|ref|NP_001030703.1|/1.46604e32/(64)DNA photolyase [Arabidopsis thaliana]
Cs1g13260				2.16965	3.06543e-22	2.19305e-21							2.32843	2.19784	3.56128	1.49572	2.08203	1.08942	1.82206	2.04096	1.86795	2.15731	2.43096	2.15407	7.75173	9.0546	7.79877	7.53799	7.95232	5.46586	6.5366	6.68208	8.36544	7.74157	7.35396	9.7297	gi|224131844|ref|XP_002328122.1|/2.15527e57/predicted protein [Populus trichocarpa]
Cs1g13270				-1.31309	0.00666183	0.011305							0.449884	0.271546	0.0962502	1.17808	0.920793	0.635982	0.716282	0.985196	0.926543	1.88909	1.24679	1.58775	0.285283	0.201367	0.0697741	0.71904	0.195882	0.188251	0.314068	0.456241	0.77517	0.947456	0.795017	1.48497	gi|24461861|gb|AAN62348.1|AF506028_15/0/NBSLRR type disease resistance protein [Citrus trifoliata]
Cs1g13290	-1.47802	2.35675e-31	2.80634e-30				-1.47327	1.587e-30	1.56382e-29	-1.18826	1.19758e-08	5.79302e-08	134.471	152.92	151.074	116.312	127.356	116.474	138.863	144.406	150.801	123.45	123.257	133.35	65.5417	55.7126	55.041	65.2319	73.0599	74.7809	51.8361	51.3189	59.4755	58.2779	56.0612	50.5166	gi|255553049|ref|XP_002517567.1|/8.53961e79/conserved hypothetical protein [Ricinus communis]
Cs1g13300	-4.22046	1.77022e-49	3.5124e-48	-3.59362	4.387e-73	1.05553e-71	-4.02583	6.55836e-66	1.50568e-64	-3.51723	1.28221e-30	2.90944e-29	21.7821	26.6497	19.9481	37.8492	39.9635	42.9026	39.296	40.9871	35.4515	26.7837	30.7578	30.1967	1.39119	1.63663	1.02077	4.909	2.54727	2.44804	2.29735	3.89354	1.20278	2.61818	3.71539	1.15206	gi|255553047|ref|XP_002517566.1|/1.04606e27/conserved hypothetical protein [Ricinus communis]
Cs1g13320	4.02245	4.50065e-08	1.52987e-07				4.08055	3.48417e-11	1.39176e-10	4.45707	1.92669e-18	2.25144e-17		0.0467746	0.0663174	0.0954955	0.169183	0.194755	0.0493526	0.0848513	0.0491075	0.096415		0.175037	0.491408	0.739969	0.913427	0.396341	0.49487	0.389121	0.919685	1.67656	0.971092	2.08898	2.55628	1.86029	gi|4049353|emb|CAA22578.1|/1.05581e166/putative protein [Arabidopsis thaliana]
Cs1g13350							-1.38226	0.000142646	0.000306845	-1.09266	0.00137439	0.00310896	0.75598	0.643977	0.876514	0.946621	0.535729	1.07253	0.761007	0.794379	0.649053	1.27431	1.50275	1.25312	0.622429	0.356568	0.397129	1.09134	0.594608	0.571444	0.208549	0.20197	0.454569	0.335539	0.804436	0.742743	gi|297743374|emb|CBI36241.3|/8.31394e33/unnamed protein product [Vitis vinifera]
Cs1g13430				-1.92764	1.73714e-10	6.55963e-10				-1.42334	0.00748974	0.0146373	2.46404	1.61121	2.63584	2.53036	2.1854	2.19319	1.89617	2.47315	1.88676	1.14963	1.47287	0.521773	1.69272	1.47053	1.7834	0.525096	0.77484	0.45825	2.22189	1.18002	1.09358	0.288293	0.362862	0.492924	gi|24461866|gb|AAN62353.1|AF506028_20/0/NBSLRR type disease resistance protein [Citrus trifoliata]
Cs1g13530	-1.74071	3.54014e-19	2.55531e-18	-1.208	4.04761e-21	2.76568e-20							26.5733	30.8527	27.2436	43.6899	44.0152	43.0618	23.5786	21.6719	21.229	26.1794	20.8008	22.7148	6.53955	9.93909	11.7623	21.9904	18.1467	15.6529	10.419	21.22	7.94649	26.5119	30.1095	14.8	gi|21063925|gb|AAM29152.1|/2.82998e106/plastidic ATP/ADP transporter [Citrus hybrid cultivar]
Cs1g13540	-4.4192	5.85049e-30	6.66781e-29	-3.97075	8.82802e-37	9.93223e-36	-4.60379	1.36117e-24	1.08129e-23				4.12424	5.27351	6.28487	7.72377	6.21985	5.64842	3.54816	3.46609	3.53054	6.8529	7.26599	8.22257	0.321176	0.151135	0.314211	0.404753	0.514562	0.282581	0.176791	0.171214	0.0793361	6.39996	5.14649	0.151982	gi|356526175|ref|XP_003531695.1|/3.64216e112/PREDICTED: root phototropism protein 3like [Glycine max]
Cs1g13590	-5.17175	3.11958e-44	5.47175e-43	-7.05787	1.00145e-86	3.08708e-85	-7.04545	6.11283e-79	1.82345e-77	-3.73216	7.34533e-22	1.07633e-20	5.88103	6.78843	4.90314	10.0676	9.67089	8.99943	9.32486	10.4557	10.2871	9.70253	10.6548	9.94559	0.201844	0.126642	0.197467		0.184788				0.199437	0.357519	1.56248	0.318378	gi|297743366|emb|CBI36233.3|/6.09444e126/unnamed protein product [Vitis vinifera]
Cs1g13610				-1.12867	3.82962e-19	2.37356e-18	-1.04998	1.20708e-15	6.46086e-15	-1.1755	2.10324e-09	1.10916e-08	37.1118	37.0146	34.7281	33.5245	38.9514	37.1847	39.4741	38.8908	41.6776	40.8625	39.1297	39.6484	24.1152	18.7165	20.5283	17.8922	16.1041	15.2471	20.4573	18.198	21.6614	15.5787	18.3282	18.7226	gi|224054162|ref|XP_002298122.1|/0/predicted protein [Populus trichocarpa]
Cs1g13620	-2.29587	2.59482e-09	9.90707e-09	-2.31146	2.87345e-10	1.06711e-09	-3.56691	9.8436e-19	6.01801e-18	-1.94222	0.000233332	0.00060812	0.660698	0.797584	0.565411	0.737849	0.563447	0.726445	1.15712	1.10775	0.968203	0.462385	0.403905	0.373083	0.183297	0.172507	0.10247	0.131997	0.143836	0.115194	0.0288275	0.13959	0.103492	0.0231905	0.121621	0.173474	gi|255543331|ref|XP_002512728.1|/0/ATPbinding cassette transporter, putative [Ricinus communis]
Cs1g13640	-1.58739	2.82238e-13	1.45175e-12	-1.38255	5.03803e-12	2.10398e-11	-2.19847	2.07921e-26	1.76607e-25				3.39845	3.58974	3.94798	3.01373	3.91341	4.29539	4.49555	4.50359	5.07201	4.04547	4.31308	4.2999	1.79755	1.12782	1.1379	1.63458	1.32298	1.27144	1.24168	0.789146	1.14925	3.9643	2.78297	1.76793	gi|297743362|emb|CBI36229.3|/0/unnamed protein product [Vitis vinifera]
Cs1g13650	-1.44156	0.00169768	0.00327115	-3.48562	7.84437e-08	2.37552e-07	-1.49433	0.0144483	0.0230741	-1.66743	1.02714e-05	3.33199e-05	0.225799	0.437266	0.2818	0.304339	0.251616	0.186202	0.125827	0.144222	0.459075	1.08568	0.944794	0.948315	0.146168	0.0982599	0.142999	0.0210519		0.0367439	0.0689644	0.0890517	0.103161	0.221916	0.504321	0.197621	gi|375273923|gb|AFA43815.1|/0/ABCG/PDR subfamily ABC transporter [Petunia axillaris]
Cs1g13690	-1.20922	6.04509e-14	3.25548e-13										6.9031	7.05413	6.26351	5.26126	6.24981	5.09299	4.46074	3.85619	5.11186	9.88947	9.54534	9.24357	3.19396	3.54607	3.05146	8.02503	5.64252	6.98146	3.76347	2.63379	2.78603	8.2871	9.43393	12.5398	gi|359482991|ref|XP_003632876.1|/0/PREDICTED: pleiotropic drug resistance protein 1 isoform 3 [Vitis vinifera]
Cs1g13700							2.7438	3.06233e-30	2.98572e-29				0.478557	0.655269	0.875957	0.420453	0.389373	0.389762	0.454338	0.339625	0.412771	1.00337	1.01131	0.823206	1.92757	1.86963	1.5394	1.40792	1.13444	1.09025	2.72836	2.22288	3.45933	2.29937	2.19252	3.38792	gi|357477829|ref|XP_003609200.1|/0/Pleiotropic drug resistance ABC transporter family protein [Medicago truncatula]
Cs1g13710	-4.58155	6.24281e-203	1.63431e-200	-3.9701	5.72467e-130	3.34703e-128	-3.09067	3.73385e-99	1.60127e-97	-2.85645	6.74269e-32	1.64717e-30	50.5322	51.2429	46.5212	49.6674	56.0894	44.8475	43.6873	38.7739	45.4199	61.2212	58.4544	57.9192	2.42819	2.22665	2.27401	3.15944	2.774	3.4511	5.6891	4.73518	5.18806	6.06544	7.53793	10.9403	gi|255546577|ref|XP_002514348.1|/0/ATPbinding cassette transporter, putative [Ricinus communis]
Cs1g13720				2.4375	1.25236e-51	1.96911e-50	2.21889	4.95631e-26	4.14365e-25	2.41077	1.69581e-29	3.69956e-28	4.69391	5.00199	5.03896	3.53841	3.7692	4.61294	5.6249	5.15379	4.90598	3.00722	3.01005	3.36598	11.5242	11.605	13.687	22.6559	17.7035	22.773	18.7767	33.1743	23.4111	14.6356	15.6294	19.501	gi|147795710|emb|CAN61052.1|/0/hypothetical protein VITISV_026320 [Vitis vinifera]
Cs1g13860				-1.01983	1.16943e-10	4.47075e-10							10.2124	11.3789	12.6484	12.0338	10.5774	12.5078	13.1586	12.0136	12.8544	12.9002	12.5881	11.9228	7.79435	5.5354	6.68971	6.41181	6.47905	4.16512	6.84359	7.08654	6.33119	5.42069	6.75173	6.47153	gi|118489540|gb|ABK96572.1|/8.59491e48/unknown [Populus trichocarpa x Populus deltoides]
Cs1g13940	-3.75305	2.86122e-13	1.47043e-12	-5.00385	2.38514e-18	1.42055e-17	-4.32164	6.3295e-18	3.73431e-17	-3.56371	1.02756e-12	7.60805e-12	0.690489	1.19614	0.74454	0.684966	0.817799	0.698464	0.831117	1.32308	1.13328	1.05238	0.914024	0.846094		0.115383	0.0899559		0.0561199			0.0980344	0.0605687	0.054289	0.142357	0.0290074	gi|225442739|ref|XP_002280592.1|/8.53601e43/PREDICTED: cyclinA24 [Vitis vinifera]
Cs1g13970	-3.36957	0.00525232	0.00929999	-6.6205	1.01499e-09	3.61262e-09	-6.0434	4.32657e-07	1.23095e-06	-1.24042	0.0936321	0.139604	0.280645	0.355729	0.0840593	0.423652	0.965	0.740573	0.688115	0.37643	0.435717	0.427731	0.448361	0.388262	0.0622874									0.386145	0.11572		gi|224058761|ref|XP_002299626.1|/1.18094e33/predicted protein [Populus trichocarpa]
Cs1g14015							-1.94257	4.71556e-17	2.69066e-16				12.149	17.6179	12.9519	16.2082	11.9973	16.5276	21.3428	17.5581	19.8667	14.5709	20.9132	16.2786	10.2828	8.38719	10.507	7.60241	6.27594	10.0524	4.52815	4.87256	6.32189	8.09492	9.97648	10.3805	gi|359482629|ref|XP_002280442.2|/1.89733e09/PREDICTED: uncharacterized protein LOC100244530 [Vitis vinifera]
Cs1g14020							-1.44901	2.91142e-17	1.67211e-16				3.69799	3.65868	3.25773	3.71676	4.79471	4.10277	5.07252	4.39262	3.98962	4.42655	4.27724	3.63778	2.76677	2.6039	2.59777	2.54602	2.32897	2.71203	2.08514	1.50462	1.54118	2.97658	2.7426	3.09298	gi|359485453|ref|XP_003633276.1|/0/PREDICTED: probable LRR receptorlike serine/threonineprotein kinase At3g47570like [Vitis vinifera]
Cs1g14060				3.01005	1.55421e-81	4.27958e-80	2.14323	2.18222e-23	1.65411e-22	2.10821	1.10662e-21	1.60947e-20	7.84416	7.26275	7.9767	4.59451	4.99486	5.43039	6.79961	7.0514	5.26232	7.27439	8.2883	6.60315	24.8249	36.2084	35.0105	43.0133	42.0107	34.1336	22.1241	35.5192	30.0504	34.2633	25.4562	34.9874	gi|255552951|ref|XP_002517518.1|/2.73917e130/conserved hypothetical protein [Ricinus communis]
Cs1g14180	4.61944	6.55992e-13	3.29028e-12	2.0141	7.78097e-05	0.000173196	2.88208	0.00633796	0.0107201	3.11399	1.67307e-06	6.10298e-06	0.0247189	0.0261102		0.0533069	0.0472201	0.21743	0.0275493	0.0236826		0.0538202	0.056416	0.024427	0.493759	0.645408	0.670905	0.608418	0.301357	0.362021	0.362387	0.0584924	0.0542077	0.218644	0.535107	0.467297	gi|255572272|ref|XP_002527075.1|/0/serinethreonine protein kinase, planttype, putative [Ricinus communis]
Cs1g14280	-1.50053	0.630339	0.696582	-4.86304	1.08864e-09	3.86612e-09				-1.4754	0.313452	0.39602	0.0303976	0.0321085	0.0455237	0.426095	0.29034	0.568182	0.203269	0.203862	0.06742	0.0330921	0.104065	0.0600772		0.0317471		0.0340086				0.21579	0.0333304	0.0298748		0.031925	gi|255585401|ref|XP_002533396.1|/1.61039e180/serinethreonine protein kinase, planttype, putative [Ricinus communis]
Cs1g14300				-2.00685	7.70266e-05	0.000171583							0.61461	0.346242	0.245452	0.795253	0.626176	0.360411	0.502322	0.353306	0.181756	0.490667	0.37406	0.566861	0.272818	0.470723	0.400353	0.137524	0.124882	0.160023	1.25144	0.581741	0.718836	2.094	1.30937	0.387295	gi|224104931|ref|XP_002333882.1|/3.57187e28/predicted protein [Populus trichocarpa]
Cs1g14330	4.23545	8.37017e-37	1.18207e-35	3.67029	2.96877e-13	1.34345e-12							0.736488	0.222269	0.787838	0.340341	0.200986	0.231365	0.5863	0.302405	0.466711	0.687235	1.20063	0.415881	12.3762	13.8453	10.2802	5.06159	2.2447	2.87634	3.21344	0.746895	1.49973	1.96466	1.62687	0.662996	gi|147820504|emb|CAN72108.1|/8.62735e29/hypothetical protein VITISV_044046 [Vitis vinifera]
Cs1g14360	-2.83881	1.45748e-18	1.01647e-17	-3.75447	6.86524e-35	7.36942e-34	-3.50807	2.17619e-20	1.44749e-19	-2.43161	3.4342e-09	1.76645e-08	3.94733	5.7429	4.90771	6.42454	5.47755	6.55114	4.98035	4.28133	3.38634	5.75667	4.84445	6.10866	0.909145	0.466706	0.88943	0.166651	0.756654	0.363589	0.363956	0.352475	0.408318	1.75673	0.844525	0.391101	gi|255550052|ref|XP_002516077.1|/4.6943e40/conserved hypothetical protein [Ricinus communis]
Cs1g14450	-2.40936	8.60425e-09	3.1259e-08	-2.39389	6.55399e-17	3.62297e-16	-3.13178	5.03997e-23	3.77298e-22	-2.17012	1.46289e-12	1.06602e-11	4.61819	3.45534	3.89039	5.29085	7.07603	6.45298	8.36386	6.45251	6.2951	8.37928	8.56383	8.55685	0.106769	1.60774	0.731174	1.72227	1.2707	0.563632	0.705251	0.796837	0.949457	2.08027	1.19016	2.32408	gi|396578192|gb|AFN85668.1|/4.40953e128/putative hydroxycinnamoyl CoA shikimate/quinate hydroxycinnamoyl transferase [Hibiscus cannabinus]
Cs1g14470							-1.15094	2.8655e-08	9.06582e-08	-1.10612	4.84146e-07	1.91173e-06	2.12376	1.73899	2.26831	2.30772	2.20146	2.49801	2.12841	2.20822	2.30041	2.41955	3.02471	2.57047	1.62599	1.11762	1.32263	1.49194	1.02027	0.996599	1.14644	0.662269	1.29972	1.22969	1.30677	1.14117	gi|255574578|ref|XP_002528200.1|/6.3585e38/regulator of telomere elongation helicase 1 rtel1, putative [Ricinus communis]
Cs1g14500	-1.94006	1.9886e-25	1.90082e-24				-2.7296	2.14512e-40	2.76454e-39				11.0668	10.8835	10.5729	8.77821	11.4816	9.79037	11.8378	12.309	11.4968	9.76284	11.5401	12.3816	3.10554	3.12201	3.24535	7.75618	4.13544	4.78163	2.25336	1.95652	1.39477	7.18844	6.22855	4.40866	gi|255574568|ref|XP_002528195.1|/1.69866e75/conserved hypothetical protein [Ricinus communis]
Cs1g14510	-1.65247	9.54942e-05	0.000220826				-2.39939	2.20959e-06	5.85175e-06	-1.0224	0.0387994	0.0641658	0.824613	1.0162	0.8233	0.543369	0.743866	0.75556	1.22538	0.658369	0.914471	0.897711	0.836451	0.769604	0.457545	0.239228	0.248679	0.410032	0.279254	0.313105	0.055968	0.162607	0.301391	0.540287	0.0944496	0.577365	gi|147800073|emb|CAN70924.1|/1.56182e168/hypothetical protein VITISV_043806 [Vitis vinifera]
Cs1g14530							-1.09704	0.0424314	0.062				1.3936	1.72439	1.66966	1.37387	1.14093	0.656692	0.710023	1.64036	1.28053	2.21069	1.68118	1.80996	4.99301	1.24755	2.37753	0.668209	0.485425	1.43842	1.21611	0.141329	0.436589	1.95662	1.39554	2.21635	gi|81176629|gb|ABB59575.1|/4.54558e103/putative sulfate transporter, partial [Populus tremula x Populus alba]
Cs1g14580	-1.14229	0.0816884	0.114836	-2.01583	0.000382559	0.000778884							0.438055	0.694066	0.437357	0.551061	0.836809	1.20411	0.895058	0.699483	0.404824	0.397405	0.499886	0.0721469	0.162039	0.228751	0.396314	0.163364	0.0741733	0.356419	0.178389	1.03657	0.0800532	0.717534	0.301044	0.460066	gi|225460518|ref|XP_002272269.1|/1.51301e91/PREDICTED: coatomer subunit beta'2 [Vitis vinifera]
Cs1g14620	-2.53551	7.28253e-28	7.68104e-27	-2.42124	1.76607e-44	2.39945e-43	-2.99912	1.06347e-53	1.90145e-52	-3.08413	1.28744e-18	1.52167e-17	55.5852	64.9411	78.6203	86.5734	75.8837	76.2413	74.1522	78.2685	69.4254	82.517	79.449	84.335	16.8229	13.487	7.92427	11.307	16.257	15.6236	13.0328	6.97515	8.92676	5.5181	5.20905	18.5749	gi|225442677|ref|XP_002284798.1|/4.09991e30/PREDICTED: uncharacterized protein LOC100256715 [Vitis vinifera]
Cs1g14690	-6.84055	1.25003e-11	5.72469e-11	-4.0044	1.13595e-05	2.78314e-05	-4.57857	6.16744e-28	5.52487e-27	-4.26398	1.3028e-15	1.2611e-14	0.797774	0.737343	0.67205	0.322579	0.428618	0.383758	2.94522	3.48725	3.37295	1.95411	1.76386	1.57671					0.0506559			0.353958	0.0546716	0.14701	0.0513987	0.0523663	gi|224111534|ref|XP_002315892.1|/0/predicted protein [Populus trichocarpa]
Cs1g14700							2.33106	2.20701e-14	1.09943e-13				0.667096	1.02986	0.84535	1.05129	1.42138	0.846323	0.457527	0.639129	0.796696	0.614503	1.17116	1.1156	2.73338	2.30451	3.45405	2.87055	2.1896	2.1043	4.01224	3.09639	2.92584	3.22768	3.43836	3.98812	gi|359494069|ref|XP_002277415.2|/1.26316e78/PREDICTED: aspartate carbamoyltransferase 2, chloroplasticlike [Vitis vinifera]
Cs1g14710				2.67271	0.503151	0.571216				10.5106	1.18404e-08	5.73229e-08		0.41528													0.426826	0.439855		0.38386				128.281	88.3503		gi|225442679|ref|XP_002284802.1|/8.01483e11/PREDICTED: uncharacterized protein LOC100251591 [Vitis vinifera]
Cs1g14730							2.69066	2.7017e-05	6.35481e-05				0.369447	0.0780484	0.442631	0.398361	0.2823	0.0812423	0.0823501	0.283167		0.321757	0.84319	0.438101	0.327986	0.540189	0.641748	0.57867	0.300271	0.43286	1.26378	0.961647	0.56713	0.290475	0.304674	0.310409	gi|224141893|ref|XP_002324295.1|/2.01689e107/rnadependent RNA polymerase [Populus trichocarpa]
Cs1g14750										11.2493	2.10746e-11	1.37672e-10				0.545903														0.988631				316.456	145.609	2.12688
Cs1g14760										4.2209	0.000289568	0.000741354				0.406819						0.821472		0.372836						0.368375				15.9445	8.16749
Cs1g14800	2.56319	0.504459	0.57613				3.20774	0.257906	0.316942	5.59132	7.61901e-17	8.02145e-16											0.0230414	0.0199529			0.0438417			0.0197142	0.0493353		0.0221395	1.09142	0.624424	0.699796	gi|224116832|ref|XP_002317405.1|/6.24877e176/predicted protein [Populus trichocarpa]
Cs1g14830	4.33415	2.294e-76	8.56102e-75	3.45008	9.52684e-85	2.81789e-83	4.23997	2.362e-81	7.34564e-80	3.83946	8.86182e-52	5.25123e-50	1.70027	1.19732	1.6204	2.05556	2.85431	2.43597	1.72269	2.9618	2.74262	1.62663	2.05786	1.27287	29.789	41.8648	30.038	31.7042	22.5083	25.3038	48.5941	37.6733	61.579	17.8243	25.0691	27.7055	gi|359482600|ref|XP_003632790.1|/2.98825e112/PREDICTED: Gtype lectin Sreceptorlike serine/threonineprotein kinase CES101like [Vitis vinifera]
Cs1g14850				-1.61189	0.000632799	0.00125091				-1.37822	0.0335717	0.0563652	0.206034	0.326446	0.231419	0.722016	0.639573	0.679609	0.516657	0.542839	0.742577	0.504669	0.52901	0.254501	0.11432	0.322771	0.0559204	0.115255	0.313979	0.201165	0.25171	0.304712	0.847172	0.20249	0.159291	0.108193	gi|255550034|ref|XP_002516068.1|/4.7035e76/receptor protein kinase, putative [Ricinus communis]
Cs1g14880	-1.5073	2.65285e-05	6.60858e-05	-2.15572	2.33553e-15	1.19676e-14				-2.99249	6.3769e-08	2.8331e-07	1.50421	1.26014	1.39824	2.90829	3.26981	2.90857	1.90768	1.39145	2.12829	1.29875	1.77572	0.922621	0.575604	0.325032	0.732058	0.928497	0.737749	0.354505	1.204	0.613692	1.13748	0.254886	0.160407	0.0544756	gi|255550026|ref|XP_002516064.1|/1.03028e112/Serine/threonineprotein kinase PBS1, putative [Ricinus communis]
Cs1g14893										-1.00432	0.0300832	0.0511397	0.859859	1.81651	1.28773	2.62694	2.46386	2.36356	2.55551	1.92222	1.74819	1.87216	1.96246	2.12426	1.74937	1.64639	1.86702	1.76368	1.31035	1.25931	1.05048	1.69557	2.04278	0.704225	0.886379	1.3546	gi|359482600|ref|XP_003632790.1|/2.36081e72/PREDICTED: Gtype lectin Sreceptorlike serine/threonineprotein kinase CES101like [Vitis vinifera]
Cs1g14896	-3.145	8.89e-06	2.35901e-05	-3.16421	3.04038e-12	1.29249e-11	-1.71733	0.000440078	0.000886016	-2.50774	3.98359e-05	0.000117729	0.866849	1.01738	0.865469	1.97324	2.85188	2.75343	1.39549	2.03013	1.60218	1.46796	0.989206	2.18912	0.106884	0.201185		0.538792	0.195705	0.0940405	0.353008	0.7977	0.422438	0.37864	0.198575	0.202313	gi|255550034|ref|XP_002516068.1|/1.29794e87/receptor protein kinase, putative [Ricinus communis]
Cs1g15010	-3.26245	4.7678e-14	2.58268e-13	-4.06641	4.03233e-24	3.12123e-23	-3.58089	1.80709e-17	1.04574e-16	-2.29678	2.41963e-09	1.26687e-08	2.35044	2.19405	1.63723	2.65227	2.29721	2.16363	2.13221	2.40901	2.30348	2.43978	2.80696	2.59276	0.545929	0.0570881	0.118687	0.12231	0.166599	0.106739	0.267118	0.323364		0.805819	0.394431	0.344448	gi|224054354|ref|XP_002298218.1|/1.36203e42/predicted protein [Populus trichocarpa]
Cs1g15020	-3.43275	5.91119e-20	4.41954e-19	-4.7616	2.101e-39	2.53101e-38	-3.40424	1.63865e-20	1.09577e-19	-2.76487	5.12453e-11	3.2286e-10	1.55627	1.45272	1.68026	2.34149	2.73094	2.54681	1.81514	2.01115	1.8864	1.89123	1.73464	2.0386	0.12049	0.151196	0.196462	0.0404917	0.0735388	0.141348	0.132648	0.256926	0.158737	0.284559	0.447703	0.0760217	gi|224059074|ref|XP_002299703.1|/2.22025e66/predicted protein [Populus trichocarpa]
Cs1g15090	3.06401	0.256188	0.31986							6.70749	4.27917e-05	0.000125934													0.143733		0.0703081							0.636472	1.93599		gi|224070901|ref|XP_002303288.1|/1.952e45/predicted protein [Populus trichocarpa]
Cs1g15120	-2.14658	3.6155e-39	5.46218e-38				-2.0343	4.7779e-29	4.47434e-28	-1.05552	6.725e-08	2.9802e-07	26.1958	27.0257	26.5675	20.2562	19.7751	21.4701	22.2972	23.0931	19.4797	22.634	21.6366	21.7515	8.3679	5.3716	6.4829	12.3863	10.9819	14.1289	6.60299	3.6099	6.3086	12.123	9.7501	9.47587	gi|224073955|ref|XP_002304204.1|/1.10546e55/predicted protein [Populus trichocarpa]
Cs1g15130							-1.20356	0.0743602	0.10372				1.56644	1.10307	1.82461	0.938354	0.99745	1.53095	0.969892	1.16727	1.54412	0.75791	0.794465	1.03196	1.35202	0.727104	1.3227	5.45231	1.06095	1.52942	0.212634	0.61778	0.763368	2.90795	0.538252	2.37633	gi|224070903|ref|XP_002303289.1|/1.24764e37/predicted protein [Populus trichocarpa]
Cs1g15140							-1.09724	0.000838874	0.00161922				1.87635	1.3052	1.16514	1.43104	1.66105	1.05669	1.63216	1.44692	1.42105	1.44482	1.51451	1.62807	0.964933	0.860335	0.894324	0.716817	1.20885	1.16176	0.726834	0.433172	1.0036	4.04798	3.58539	0.91322	gi|297743258|emb|CBI36125.3|/3.24609e65/unnamed protein product [Vitis vinifera]
Cs1g15170	-2.01299	1.44523e-21	1.16175e-20				-2.73241	4.28754e-51	7.22416e-50	-1.39034	2.51056e-12	1.78859e-11	83.0561	78.4587	73.3168	94.1677	91.4773	82.2881	128.69	121.733	121.811	92.0114	90.6699	101.538	23.6043	27.9742	13.44	60.3117	47.5641	73.1819	14.2992	24.101	19.4973	32.4077	37.1243	38.1777	gi|118486808|gb|ABK95239.1|/2.87308e32/unknown [Populus trichocarpa]
Cs1g15180	-3.66369	3.57144e-19	2.57472e-18	-2.59865	3.0247e-05	7.08605e-05	-4.01586	8.23792e-21	5.59184e-20	-3.24417	1.1276e-13	9.20771e-13	2.3199	2.14417	2.17144	1.68849	1.66187	0.446382	2.32698	2.66717	2.70133	2.33613	2.64735	3.668	0.128722	0.121145	0.314826	0.259549	0.353533		0.14171	0.13724	0.19078	0.342	0.239145	0.304558	gi|302756757|ref|XP_002961802.1|/4.68155e32/hypothetical protein SELMODRAFT_140930 [Selaginella moellendorffii]
Cs1g15190	-1.7324	2.58024e-26	2.56852e-25				-1.60756	5.11312e-30	4.93583e-29	-1.02864	2.89151e-08	1.32837e-07	92.068	117.05	96.8752	104.425	88.8157	92.3394	103.02	118.315	104.139	103.63	104.015	103.511	34.4644	37.8096	30.7244	56.5398	70.7588	64.5933	35.6969	38.0496	37.2773	49.4866	54.3683	47.0926	gi|224054362|ref|XP_002298222.1|/6.79814e38/predicted protein [Populus trichocarpa]
Cs1g15260	-1.60908	8.79599e-20	6.51528e-19	-1.97441	1.37442e-28	1.23564e-27	-1.19064	1.69626e-13	7.96797e-13	-1.80047	1.24961e-14	1.10308e-13	10.0992	11.8836	11.3631	8.35057	10.2959	10.0686	10.3225	9.67581	11.1417	10.083	8.95703	8.94575	4.12289	3.93484	4.1471	2.69301	2.44545	2.04364	5.2421	4.58144	4.36059	2.9828	2.10372	2.85775	gi|224121624|ref|XP_002330747.1|/2.01337e63/predicted protein [Populus trichocarpa]
Cs1g15320	-2.53486	3.3099e-08	1.13902e-07	-3.64139	6.86172e-23	5.04631e-22	-2.7265	4.2176e-09	1.43033e-08	-2.40149	4.00082e-08	1.81368e-07	0.890748	0.993156	1.63044	2.02764	2.17424	2.55729	1.65457	1.04305	1.48172	2.15491	1.63766	1.41815	0.274578	0.155049	0.214899	0.221459	0.150825	0.14495	0.36274	0.117099	0.162782	0.340444	0.408098	0.20789	gi|75186219|sp|Q9M817.1|PTR2X_ARATH/2.95679e173/RecName: Full=Probable peptide transporter At1g52190
Cs1g15360				-1.62348	8.95113e-08	2.69625e-07							0.728066	1.12399	0.922612	1.87203	1.92574	2.27839	0.873851	1.34143	0.807404	1.52424	1.72558	0.940843	1.67805	1.16983	1.15524	0.626582	0.455185	0.820224	0.547368	0.861413	0.736904	1.65126	1.38558	1.05875	gi|224073997|ref|XP_002304211.1|/2.47922e15/predicted protein [Populus trichocarpa]
Cs1g15420	-9.75223	2.10025e-63	5.91307e-62	-10.1238	5.82453e-82	1.60886e-80	-9.75026	2.69339e-57	5.16308e-56	-7.40411	2.4736e-35	7.18328e-34	7.33441	6.56546	7.16759	8.91374	8.1334	10.2512	6.99659	8.45613	6.27256	4.66894	5.3197	4.97518											0.0640731		gi|255549900|ref|XP_002516001.1|/1.22582e90/Fbox and wd40 domain protein, putative [Ricinus communis]
Cs1g15440				-1.83225	2.61601e-10	9.74613e-10				-1.29959	3.63937e-05	0.000108194	5.26602	5.25902	5.87899	3.81985	6.03576	5.68477	6.72267	7.61373	6.15839	5.21166	5.02597	6.52844	9.03134	5.6998	10.3947	1.17832	1.55636	1.49573	14.5045	6.00394	12.703	2.07018	2.56617	2.11169	gi|255549896|ref|XP_002515999.1|/8.86212e44/tonoplast intrinsic protein, putative [Ricinus communis]
Cs1g15480	-3.8565	7.69874e-08	2.54833e-07	-2.73952	1.25868e-06	3.41014e-06	-3.85249	5.47724e-07	1.54351e-06	-2.01263	0.00216929	0.00473132	0.703315	0.619084	0.61442	0.884751	1.11961	0.579977	0.718526	1.01074	0.454974	0.63805	0.936352	0.463339		0.122423		0.065572	0.178632	0.114449			0.128529	0.345609	0.0604172	0.0615545	gi|225442545|ref|XP_002284206.1|/1.08341e19/PREDICTED: uncharacterized protein LOC100241139 [Vitis vinifera]
Cs1g15550										2.15195	9.22208e-16	9.01646e-15	0.536061	0.629148	0.579808	0.610126	0.739576	0.753128	0.232339	0.627718	0.561449	0.680843	1.01954	0.824025	1.98292	2.20833	2.74823	2.69884	1.30101	1.13402	1.63725	1.16278	2.84094	3.8635	3.71466	3.53437	gi|224134406|ref|XP_002321815.1|/0/ccnbslrr resistance protein [Populus trichocarpa]
Cs1g15560	-1.69182	1.22912e-08	4.40246e-08	-2.31373	2.03886e-18	1.21762e-17	-1.52249	8.5983e-09	2.83912e-08	-1.7757	3.86214e-06	1.32984e-05	3.61141	3.39083	4.3783	4.2031	3.94218	4.60107	4.28048	4.44858	3.30567	2.62103	2.22412	2.09594	0.699749	1.85593	1.30691	0.577203	1.28124	0.615662	1.33061	1.7634	1.25709	0.507042	1.00456	0.481634	gi|288559201|sp|B9GGL4.1|CSPLN_POPTR/8.55911e21/RecName: Full=CASPlike protein POPTRDRAFT_751837
Cs1g15570	-1.09139	7.42057e-15	4.23825e-14				-1.51914	6.20698e-29	5.78176e-28				25.4192	28.9902	30.0683	28.0044	29.2931	28.8094	32.6922	34.8979	32.8873	25.6672	24.4354	24.5274	15.2794	15.0052	13.9982	16.3833	16.7017	16.8154	12.8831	11.278	12.3201	15.478	13.6712	13.59	gi|356550508|ref|XP_003543628.1|/9.6612e78/PREDICTED: nucleoporin NUP53like [Glycine max]
Cs1g15590	-3.80628	2.07797e-38	3.07575e-37	-3.52432	2.06962e-44	2.80101e-43	-3.91955	1.26986e-45	1.85766e-44	-3.7005	2.16781e-31	5.1305e-30	11.1501	11.655	10.6105	13.6508	11.9811	13.0258	16.9574	14.6886	16.1004	14.9202	16.0374	16.298	0.902231	1.09173	0.630475	1.29944	1.06199	0.907214	0.425686	0.687095	2.03764	1.36979	1.55647	0.609913	gi|255549860|ref|XP_002515981.1|/2.45322e81/GATA transcription factor, putative [Ricinus communis]
Cs1g15670	-1.50504	3.16771e-11	1.40449e-10							-1.54472	1.41199e-10	8.52833e-10	42.4573	49.187	34.3561	68.6701	71.9484	65.1292	35.2983	37.3969	40.0592	77.9045	62.5163	71.5618	20.3281	18.9527	10.5942	44.8194	39.6557	51.6502	20.2877	40.9159	24.2154	15.9841	22.4128	34.5218	gi|224148243|ref|XP_002336619.1|/1.04426e55/predicted protein [Populus trichocarpa]
Cs1g15730				-1.03387	1.24078e-05	3.02942e-05							3.43694	2.76114	4.27725	5.95035	5.36339	4.5241	6.90565	6.16829	6.764	5.37526	4.91639	5.54896	2.52479	8.29129	3.10068	2.43712	1.72128	3.35572	4.67199	8.01829	6.31629	3.85357	4.79046	2.49116	gi|225442479|ref|XP_002283785.1|/1.86863e46/PREDICTED: uncharacterized protein LOC100241227 [Vitis vinifera]
Cs1g15750										2.44105	3.77038e-05	0.000111786	0.432791	0.640012	0.777784	0.186665	0.0826755	0.380687	0.385878	0.414647	0.0959905	0.282694	0.197552	0.513216	1.63294	0.994412	1.87945	1.45261	0.703508	0.253538	0.42299	0.307235	1.04401	2.55209	2.05224	0.909076	gi|225442472|ref|XP_002278143.1|/1.71363e27/PREDICTED: probable protein phosphatase 2C 6 [Vitis vinifera]
Cs1g15770				-1.04425	2.24931e-08	7.18109e-08							4.89642	4.62538	4.65015	5.92348	5.13305	6.17152	6.34441	5.87346	6.71022	4.46372	5.22413	4.68124	5.12442	3.99126	3.80319	2.53863	2.30525	3.26487	4.13384	2.77886	3.66652	4.34272	5.53987	3.30288	gi|356522920|ref|XP_003530090.1|/1.87031e40/PREDICTED: uncharacterized protein LOC100800148 [Glycine max]
Cs1g15790	-4.78713	5.88104e-39	8.80148e-38	-3.77139	3.54591e-34	3.7265e-33	-5.12523	2.88368e-48	4.54445e-47	-4.25195	5.27106e-29	1.12475e-27	6.39502	7.91492	5.12722	4.24875	4.99759	5.04272	7.9192	6.68391	6.51881	6.25868	5.52855	6.38333	0.286735	0.33732	0.140258	0.28908	0.328131	0.378418	0.394583	0.0764271	0.141657	0.317426	0.266354	0.33921	gi|224125644|ref|XP_002319640.1|/1.23313e105/predicted protein [Populus trichocarpa]
Cs1g15830	-2.10576	2.23487e-51	4.62805e-50	-1.51609	5.75765e-33	5.85785e-32	-2.67407	2.13807e-53	3.80342e-52	-1.00726	3.63535e-07	1.46516e-06	39.6787	40.2704	44.9493	46.0832	43.9756	46.1369	38.7011	33.0365	31.1841	40.3938	39.4047	40.122	11.1563	10.6517	10.598	17.1701	14.0621	15.4585	6.70464	3.90737	6.17725	18.6628	17.8229	22.851	gi|359482888|ref|XP_002283588.2|/2.79497e26/PREDICTED: auxinresponsive protein IAA26like [Vitis vinifera]
Cs1g15860	-6.5608	7.61702e-10	3.02405e-09	-7.16557	1.32661e-14	6.49421e-14	-7.16558	1.24244e-13	5.89462e-13	-3.80352	7.36623e-08	3.24144e-07	0.859859	0.908257	0.858489	1.39073	1.57413	1.02421	1.75691	1.30437	1.11248	1.56013	0.981228	0.920513										0.140845	0.0738649		gi|255549808|ref|XP_002515955.1|/8.26583e88/conserved hypothetical protein [Ricinus communis]
Cs1g15870	-6.09088	3.46804e-60	9.06548e-59	-6.85774	3.13076e-121	1.57346e-119	-8.56284	3.52296e-132	2.42324e-130	-5.1609	8.70664e-33	2.20686e-31	10.7368	12.4277	7.89537	16.0139	17.9927	16.1174	22.786	19.1567	22.459	13.2284	10.3448	10.5465	0.142693	0.20144	0.139599	0.14386	0.130635	0.125546	0.0785455		0.0704955		0.86158	0.0675229	gi|147790299|emb|CAN69978.1|/1.11795e40/hypothetical protein VITISV_011280 [Vitis vinifera]
Cs1g15890				2.21012	1.99124e-41	2.53457e-40	2.5439	1.61417e-74	4.38954e-73				26.7376	27.3766	29.3708	25.1584	22.3459	19.9687	25.0201	20.4208	21.4691	30.618	30.2957	31.594	117.635	103.729	121.794	95.3858	125.185	85.7672	143.064	121.54	141.124	49.8905	67.9306	92.1908	gi|14423860|sp|Q9M7N0.1|PROF3_HEVBR/1.60679e18/RecName: Full=Profilin3; AltName: Full=Pollen allergen Hev b 8.0201; AltName: Allergen=Hev b 8.0201
Cs1g15930							-1.84551	1	1	4.66057	4.03668e-05	0.000119238							0.159719					0.141617	0.159034									2.67606	2.21595	0.150511	gi|255549796|ref|XP_002515949.1|/2.2993e47/Stem 28 kDa glycoprotein precursor, putative [Ricinus communis]
Cs1g15940	-6.57165	1.90097e-250	9.80679e-248	-7.1031	6.97e-236	1.65208e-233	-5.1801	1.616e-65	3.69552e-64	-6.48518	3.11092e-113	1.43594e-110	223.478	234.43	212.246	198.137	165.634	169.739	166.045	195.66	185.354	186.509	181.567	173.54	3.05266	2.64313	2.15025	1.84657	0.894305	1.07433	3.22625	2.8641	9.53134	2.27096	1.70141	1.96456	gi|255549796|ref|XP_002515949.1|/1.27198e89/Stem 28 kDa glycoprotein precursor, putative [Ricinus communis]
Cs1g15960							-1.04846	3.91508e-13	1.80285e-12				11.7055	12.9246	12.935	12.0906	11.7232	13.2036	14.5235	12.3762	13.2751	12.4957	12.3635	14.4123	8.49175	8.90184	7.36169	8.17975	6.5811	7.54529	6.15525	6.58855	7.39357	8.97253	10.856	8.03665	gi|224059160|ref|XP_002299745.1|/9.34324e71/predicted protein [Populus trichocarpa]
Cs1g15970							2.92305	1.15989e-05	2.85137e-05				0.120124	0.296067	0.0599666	0.259052	0.267717	0.176104		0.0767256	0.310834	0.392319	0.182773	0.197843	0.0888697	0.710926	0.739012	0.313587	0.48816	0.664619	0.880531	1.65813	0.570763	0.826409	0.742977	1.05134	gi|225429400|ref|XP_002275308.1|/1.18077e81/PREDICTED: 6phosphofructokinase 3 [Vitis vinifera]
Cs1g15990	-5.88232	4.33957e-116	3.44417e-114	-5.60348	5.17896e-128	2.92087e-126	-7.27053	6.24226e-164	7.44825e-162	-6.53985	5.16442e-98	1.50973e-95	26.9023	27.9882	23.384	23.1042	22.7903	21.3299	34.2014	37.1723	38.0045	28.4776	29.2341	28.9893	0.525072	0.494163	0.440302	0.378118	0.206015	0.725961	0.330315	0.239921	0.148231	0.265725	0.557429	0.0709902	gi|255549762|ref|XP_002515932.1|/3.1377e100/zinc finger protein, putative [Ricinus communis]
Cs1g16000	-5.70164	5.77881e-202	1.49059e-199	-5.21985	2.03439e-145	1.52492e-143	-6.07553	4.73228e-51	7.96585e-50	-3.35852	4.39351e-13	3.3681e-12	110.093	118.868	117.769	133.524	148.667	142.615	121.591	128.167	122.892	93.0875	92.9355	98.7893	2.50765	2.92645	1.96262	2.42703	3.21405	5.29516	0.993844	4.1708	0.495548	6.84022	17.424	2.94285	gi|255549762|ref|XP_002515932.1|/6.62429e138/zinc finger protein, putative [Ricinus communis]
Cs1g16010	4.51301	2.20298e-06	6.29629e-06	5.58486	6.7303e-24	5.16402e-23	3.88041	0.0681905	0.0958229	2.84036	3.63163e-06	1.25614e-05	0.0419807			0.0452662	0.0400975					0.137106	0.0958125	0.0414849	0.559041	0.876888	0.182306	1.36206	1.57805	1.88548	0.102575	0.0496695	0.0920622	0.577621	0.908785	0.529081	gi|147800914|emb|CAN68923.1|/1.61322e136/hypothetical protein VITISV_044244 [Vitis vinifera]
Cs1g16030	-6.74268	1.13335e-72	3.9055e-71	-6.62339	3.87523e-156	3.39858e-154	-5.44354	3.32701e-64	7.41496e-63				10.4867	14.3676	8.5425	28.6235	22.2958	23.8807	6.35722	7.44074	6.13102	4.39457	4.25603	3.72891	0.194767	0.0458255	0.0952719	0.19636	0.445772	0.0856813	0.160815	0.0519138	0.240555	9.65953	12.529	0.184329	gi|225442398|ref|XP_002282395.1|/1.48126e53/PREDICTED: inositol oxygenase 1 [Vitis vinifera]
Cs1g16080										-1.17887	0.0203217	0.0358955	1.88646	1.59411	1.13007	1.42387	0.900917	1.24451	0.840985	0.542211	1.46442	2.66978	2.368	3.35552	1.88409	0.985103	1.43363	1.26633	0.958268	0.920938	2.7656	2.00877	1.24108	0.927005	1.16678	1.585	gi|255549716|ref|XP_002515909.1|/1.16725e54/Nodulation receptor kinase precursor, putative [Ricinus communis]
Cs1g16150	2.83598	2.13393e-66	6.40908e-65	5.35626	6.76542e-149	5.41851e-147	4.37851	3.73747e-39	4.70943e-38	-1.33471	0.635418	0.709784	6.18544	4.27887	4.5772	0.889271	0.648719	0.720102	0.513648	0.278877	0.268999	0.0264069		0.0479404	41.1847	42.6363	36.8154	37.0979	24.5202	29.4385	11.6759	5.51026	5.90453	0.0238395			gi|297742915|emb|CBI35782.3|/3.17383e81/unnamed protein product [Vitis vinifera]
Cs1g16180	-6.36372	4.54428e-143	5.49701e-141	-6.39004	0	0	-4.73281	1.1811e-74	3.22185e-73	-2.54973	0.000790668	0.00187056	578.909	601.264	576.735	667.244	627.61	640.623	457.223	491.646	517.839	626.479	621.81	641.773	11.8476	7.31162	4.81364	7.17977	7.05318	8.25942	23.948	10.2157	23.6685	109.227	199.423	4.71791	gi|296087864|emb|CBI35120.3|/2.66089e67/unnamed protein product [Vitis vinifera]
Cs1g16183				-1.32337	0.037435	0.0557441							1.15533	0.991541	0.973257	0.311437	0.758659	0.476362	0.563334	0.415085	0.640613	0.471654	0.576802	0.214066	3.68602	1.6591	1.72465	0.323144	0.0733595	0.211505	0.617513	0.427166	0.237525	0.425797	0.446611	0.606691	gi|334186501|ref|NP_001190721.1|/3.0725e18/RabGAP/TBC domaincontaining protein [Arabidopsis thaliana]
Cs1g16186	-1.16974	0.000742857	0.00151315							-1.43267	6.96793e-06	2.31516e-05	4.38776	6.60448	9.36389	4.73116	4.7148	6.87475	5.74595	6.83118	4.86589	6.56797	9.26312	7.4795	2.0694	2.97866	4.88268	3.31357	3.45473	8.13973	2.1442	9.73384	3.60833	3.66545	2.4877	2.30412
Cs1g16220	2.42717	0.00508815	0.00904034	4.89478	8.38376e-10	3.0035e-09	6.50713	4.23048e-08	1.31799e-07	6.26804	1.58223e-07	6.68892e-07	0.349811		0.261941			0.192311		0.167573					1.16458	1.82671	0.949437	2.15252	1.95464	3.0739	1.49577	19.0385	2.68494	2.06277	1.9833	1.10217	gi|255543933|ref|XP_002513029.1|/8.94096e20/protein with unknown function [Ricinus communis]
Cs1g16290	-1.18894	4.72229e-11	2.06814e-10	-1.7879	1.01531e-26	8.57833e-26				-1.57977	7.64551e-12	5.22002e-11	7.44378	6.68108	6.25055	7.70159	7.97292	8.70492	5.85045	7.54395	6.96659	7.63521	7.51245	7.56847	3.39015	3.50515	3.12978	2.06998	2.5354	2.26858	5.30922	5.49809	4.48201	2.49497	2.97177	2.03354	gi|224057248|ref|XP_002299193.1|/1.41572e58/predicted protein [Populus trichocarpa]
Cs1g16320				-1.18754	2.46776e-18	1.46827e-17	-1.04439	2.28287e-09	7.88841e-09				5.33571	5.54797	5.46247	7.07925	7.2663	8.36459	5.575	5.97068	6.47187	8.19116	7.0878	6.94101	3.65446	3.17812	3.75623	3.52111	2.98567	3.25601	3.53939	2.14542	3.42804	3.85102	3.37322	4.20286	gi|254789790|sp|B9SVG9.1|RBR_RICCO/4.88032e180/RecName: Full=Retinoblastomarelated protein
Cs1g16325							3.20774	0.257906	0.316942	4.27233	0.0199093	0.0352702	0.483278	0.300282	0.59604	0.275877	0.217223	0.343827							0.536303	0.504733	0.370358	0.66791	0.635391	0.416345	0.0694608		0.0311709	0.0838175	0.0586098	0.0597131	gi|359490564|ref|XP_003634113.1|/0/PREDICTED: uncharacterized protein LOC100245099 [Vitis vinifera]
Cs1g16335							-1.12414	3.9379e-05	9.09064e-05				10.8929	8.79874	9.5961	11.5151	9.79228	7.98459	9.99782	9.61772	9.71131	8.83576	9.26191	11.1864	5.92554	8.03048	9.73903	18.3999	13.0195	18.1429	4.43593	5.05411	4.44969	9.23618	10.128	10.0944
Cs1g16390	2.42285	1.52018e-56	3.53633e-55	2.00755	7.70331e-19	4.71445e-18	3.21022	8.0825e-56	1.4986e-54	-1.07307	1.90524e-08	8.96162e-08	5.90392	5.69934	5.73837	1.47556	1.083	0.730823	5.53413	9.14016	7.84806	21.4952	18.1148	20.6322	39.7875	33.2802	31.2841	4.02441	4.60778	4.35193	80.7735	55.373	82.4842	8.87649	8.34308	11.2924	gi|296087819|emb|CBI35075.3|/1.06216e14/unnamed protein product [Vitis vinifera]
Cs1g16430	4.11723	4.99041e-49	9.76917e-48	5.26092	1.12667e-180	1.30873e-178	4.32432	1.65974e-37	1.98175e-36	6.59008	4.63713e-78	6.55929e-76	2.9312	3.61222	3.65817	3.68738	3.26634	3.49146	3.67519	1.87221	1.48987	1.19664	2.22996	3.37935	50.1476	54.5938	92.6838	153.039	131.029	111.496	74.4555	37.8596	34.6846	186.651	180.541	298.742	gi|323650497|gb|ADX97329.1|/2.58044e133/sulfotransferaselike protein [Mangifera indica]
Cs1g16440	-1.21726	2.49067e-20	1.8871e-19				-1.13758	1.02269e-16	5.74384e-16				36.0256	36.159	36.834	36.5501	36.499	36.772	38.4155	42.521	41.6561	41.4504	39.4689	42.6891	20.6015	15.828	16.1324	20.5275	21.1031	24.1871	20.0318	16.3453	21.7172	19.1557	21.4126	21.0912	gi|14018057|gb|AAK52120.1|AC079936_16/9.00896e48/Putative leucinerich repeat transmembrane protein kinase 1 [Oryza sativa Japonica Group]
Cs1g16490	-5.24385	6.03868e-17	3.87554e-16	-6.39406	4.89253e-28	4.31448e-27	-5.48537	1.06155e-23	8.1379e-23	-6.23046	7.82797e-18	8.76773e-17	3.19153	4.98932	2.8678	5.50609	5.60899	4.35131	4.6952	5.25929	5.0966	5.00319	3.35065	5.17229		0.133329	0.138596	0.142826			0.155962		0.139978			0.134076	gi|224137764|ref|XP_002326434.1|/3.29203e29/predicted protein [Populus trichocarpa]
Cs1g16580	-1.01817	2.83243e-11	1.25966e-10				-1.11934	3.14001e-13	1.45127e-12	-1.15771	1.96642e-09	1.04014e-08	6.57529	7.19424	6.96042	6.35088	7.63051	7.79479	7.75785	7.65395	7.88559	6.87835	6.84349	6.66696	3.75532	3.86979	3.8134	3.59433	4.2866	3.57591	4.55289	3.21826	3.40523	2.52594	2.84812	3.73402	gi|255584436|ref|XP_002532949.1|/1.5493e83/DNA binding protein, putative [Ricinus communis]
Cs1g16630	-1.87543	0.383645	0.455314	-1.94566	0.227078	0.285046				2.28852	0.00426303	0.00875856	0.890748	0.470442	0.666997	0.48023	1.27619	0.489694	0.992742	0.853404		1.45456	1.52472	3.0808	0.49424			0.498282			1.08822			16.6331	11.9369	0.935506	gi|125561745|gb|EAZ07193.1|/1.01874e11/hypothetical protein OsI_29438 [Oryza sativa Indica Group]
Cs1g16670	-2.97878	1.3692e-84	5.9152e-83	-2.58871	8.41224e-79	2.2255e-77	-3.10664	7.22442e-63	1.56633e-61	-3.18829	5.61762e-45	2.44499e-43	990.254	1016.65	921.109	883.664	917.926	855.823	978.845	981.911	1092.24	1009.01	988.05	942.607	168.193	111.829	136.917	131.957	159.279	140.497	135.112	85.7955	149.789	102.084	94.2483	124.466	gi|224074095|ref|XP_002304250.1|/0/predicted protein [Populus trichocarpa]
Cs1g16680	-1.66578	8.51803e-34	1.10019e-32	-1.10546	9.37312e-13	4.11526e-12	-1.71952	2.17356e-26	1.84443e-25	-1.79875	2.80482e-19	3.48171e-18	45.0742	46.0664	46.9937	45.8779	42.6078	36.256	43.4929	48.7259	47.4056	45.4511	39.2222	44.8047	16.0093	15.7612	16.8891	17.7765	22.8965	16.1626	16.2439	10.8547	17.1304	11.3688	10.6224	15.0815	gi|255586780|ref|XP_002534008.1|/1.33396e107/Xylem serine proteinase 1 precursor, putative [Ricinus communis]
Cs1g16710	-5.51394	8.36384e-15	4.75841e-14	-3.72688	1.20532e-15	6.28459e-15	-4.63617	1.70647e-12	7.52238e-12	-2.07627	0.000191501	0.00050571	0.734794	0.980403	0.637094	1.251	0.886526	1.31818	1.03444	0.815145	0.686202	0.715726	1.58876	1.29937	0.0429166			0.0865351	0.0785801	0.0755189	0.0944939			0.304066	0.478394	0.0406166	gi|297742940|emb|CBI35807.3|/1.207e48/unnamed protein product [Vitis vinifera]
Cs1g16730							3.33716	1.04825e-23	8.03947e-23	2.4535	6.7792e-15	6.1072e-14	1.49991	1.50889	1.60449	1.69432	1.77374	1.64917	0.398014	0.752731	0.633661	1.47736	0.896567	1.05872	4.2801	5.74385	7.28899	5.27402	5.07944	3.27762	5.06101	7.69005	6.42189	5.82627	5.8902	7.12627	gi|255585076|ref|XP_002533245.1|/1.06114e38/zinc finger protein, putative [Ricinus communis]
Cs1g16790				-1.48462	3.21797e-08	1.01153e-07	-1.18233	4.90535e-05	0.000111973				16.5999	14.1623	15.936	17.8991	15.4487	17.0818	15.18	11.4182	11.8005	10.1941	9.71435	10.5153	12.2808	28.0057	31.6536	4.52392	9.29715	3.74022	6.49999	7.55393	3.50029	32.4197	50.8969	8.71701	gi|255576561|ref|XP_002529171.1|/2.03347e37/conserved hypothetical protein [Ricinus communis]
Cs1g16840	-1.27807	4.0451e-20	3.04119e-19	-1.11927	5.75761e-16	3.05378e-15	-1.68173	2.07795e-27	1.81782e-26				19.6108	17.758	18.1823	17.6559	18.4303	19.5811	20.55	18.2523	20.4867	16.8546	20.3426	19.9497	9.55142	7.1621	8.96445	9.6491	6.94923	8.5403	7.58716	4.94684	6.73284	11.2615	11.271	9.33351	gi|225442040|ref|XP_002271999.1|/0/PREDICTED: uncharacterized protein LOC100251482 [Vitis vinifera]
Cs1g16850	-5.35293	7.15688e-21	5.5545e-20	-5.35092	3.58251e-30	3.38563e-29	-5.67215	1.38844e-15	7.41346e-15	-4.67611	7.23757e-14	5.98524e-13	0.817936	1.02397	1.04348	1.56791	1.24421	1.59881	0.945356	0.580478	0.839876	1.08832	0.691398	0.898085	0.0336178	0.0316388			0.030777	0.0591561		0.0358423		0.0297729	0.0312283	0.0318161	gi|224119620|ref|XP_002331205.1|/0/multidrug/pheromone exporter, MDR family, ABC transporter family [Populus trichocarpa]
Cs1g16920	-1.58218	0.0133564	0.0219747										0.0757226	0.044436	0.113403	0.0272163	0.0482173	0.0277526	0.0281311	0.0161218	0.0653132	0.0366378	0.0576073	0.0498856	0.00933677	0.0527229	0.0182686	0.0376525	0.0512867	0.0575036	0.0411154	0.0199092	0.0276762	0.099227	0.0867313	0.106037	gi|399920190|gb|AFP55537.1|/2.64385e180/retrotransposon polyprotein [Rosa rugosa]
Cs1g16980	2.21335	4.1901e-07	1.29369e-06				2.08455	6.25015e-10	2.26316e-09	2.65208	2.96745e-08	1.36112e-07	0.471677	0.373669	0.882985	1.01718	0.788407	1.55584	0.788528	1.35571	1.04615	0.64186	0.40369	0.34958	3.40229	2.70939	2.56039	4.08975	3.47418	2.53292	4.46589	4.88307	5.04256	3.01317	2.43112	3.46764	gi|255576607|ref|XP_002529194.1|/1.11612e33/(S)2hydroxyacid oxidase, putative [Ricinus communis]
Cs1g16990	2.20478	1.50311e-16	9.44967e-16				2.32946	2.86765e-12	1.24072e-11				0.749973	0.583716	0.532027	1.1066	0.565525	0.911404	0.835848	0.491627	0.393962	0.945368	1.89184	1.2872	3.72327	2.88573	3.25685	4.10701	1.92488	1.58012	3.13449	2.00817	3.89526	4.53883	5.20828	4.14557	gi|224115620|ref|XP_002332101.1|/2.16577e169/ccnbslrr resistance protein [Populus trichocarpa]
Cs1g17000	2.56662	1.18588e-26	1.19611e-25				2.59496	4.34906e-22	3.10977e-21				1.17875	0.673024	0.620242	1.3397	1.09544	1.29605	0.78113	0.793583	0.388626	1.56069	2.83568	2.10928	6.71717	4.89104	5.29179	5.09689	3.26897	4.44804	4.47588	3.01543	5.03018	7.29526	8.47288	9.33501	gi|224134406|ref|XP_002321815.1|/0/ccnbslrr resistance protein [Populus trichocarpa]
Cs1g17020	-1.66874	1.37796e-27	1.44037e-26	-1.99255	2.35959e-43	3.11885e-42	-1.77534	1.5721e-37	1.88222e-36	-1.68101	4.80647e-20	6.25411e-19	17.1297	16.2889	16.8252	18.4703	22.6038	23.1084	21.4715	22.4277	21.6491	17.811	17.3539	18.4048	5.92554	5.53211	6.21443	5.78282	5.07762	4.96324	6.52343	6.11548	7.26002	5.54171	5.01998	6.01175	gi|255544065|ref|XP_002513095.1|/1.99494e169/Disease resistance protein RPM1, putative [Ricinus communis]
Cs1g17140	-1.77255	1.31968e-12	6.49329e-12	-2.01028	5.80888e-17	3.21616e-16	-1.61139	2.72907e-14	1.34915e-13	-2.0556	4.49293e-12	3.14469e-11	3.30116	3.70156	3.80297	3.61428	4.60835	3.90887	5.94326	5.01177	6.308	5.47362	4.86828	3.86443	1.40899	0.954753	1.15788	1.25005	0.928745	0.793391	1.6132	1.98293	2.22749	0.948359	1.20413	1.2268	gi|255544065|ref|XP_002513095.1|/1.1871e159/Disease resistance protein RPM1, putative [Ricinus communis]
Cs1g17170							-1.10246	1.9105e-08	6.13401e-08				5.4018	5.01261	5.14118	5.71569	6.36498	7.99313	6.41418	6.91657	5.71051	4.61658	5.58817	5.98655	5.32221	4.85074	4.65871	3.67129	4.46215	3.20392	2.52872	3.40463	3.26594	5.85467	5.67249	5.51417	gi|255544067|ref|XP_002513096.1|/8.69687e102/conserved hypothetical protein [Ricinus communis]
Cs1g17190							-1.15744	1.87484e-10	7.0659e-10				7.15551	8.69485	7.0904	8.06359	8.22199	7.45348	8.15473	7.88643	7.57727	7.73124	6.50785	7.65583	5.67187	5.84369	6.60024	5.17652	6.28575	5.14788	3.87796	4.01024	3.12656	6.02781	6.71069	5.81993	gi|224119612|ref|XP_002331203.1|/6.33201e46/predicted protein [Populus trichocarpa]
Cs1g17210	2.72892	2.37113e-11	1.05853e-10							2.74885	2.8766e-07	1.17653e-06	1.10892	0.585667	1.24555	2.69034	2.11835	2.13372	0.92692	2.39046	1.5372	0.905413	0.474541	1.09582	4.76853	9.26519	7.5244	1.86098	4.64723	3.51882	3.89493	9.67614	4.55966	2.99708	4.42959	9.89943	gi|224119528|ref|XP_002331183.1|/2.28181e20/predicted protein [Populus trichocarpa]
Cs1g17345	-2.44738	2.14413e-08	7.52311e-08	-3.89499	1.8219e-20	1.20771e-19	-2.7926	8.789e-11	3.39932e-10				1.59914	2.39296	1.29723	2.15536	2.60932	2.93045	1.78225	2.48966	2.06896	1.45074	1.44468	1.31688	0.295766	0.347944	0.434028	0.0745461	0.270773	0.130112	0.244207	0.473006	0.219178	1.11324	2.26663	0.139958
Cs1g17350	-2.78427	2.74528e-77	1.05136e-75	-2.43695	5.16061e-65	1.06241e-63	-2.8649	5.18411e-87	1.80774e-85	-1.9123	1.34319e-18	1.58543e-17	91.6526	86.1217	96.0819	94.502	92.3439	89.506	78.9512	76.407	81.8766	52.5908	61.0831	54.9711	16.457	12.1646	15.8929	17.9446	14.0318	17.9595	12.1302	10.0155	11.7245	17.077	12.6629	14.5055	gi|356558946|ref|XP_003547763.1|/0/PREDICTED: subtilisinlike proteaselike [Glycine max]
Cs1g17380				2.53227	1.11443e-45	1.55629e-44				2.64444	2.45705e-23	3.90368e-22	6.73504	6.72286	6.8588	2.97748	3.15213	2.55481	6.64302	7.09795	5.30296	3.84934	4.64985	3.96003	7.32453	31.196	8.48185	17.4438	13.2059	18.6098	8.59842	8.56623	11.225	32.0039	26.3825	18.0727	gi|356519798|ref|XP_003528556.1|/1.28974e120/PREDICTED: linoleate 13Slipoxygenase 31, chloroplasticlike [Glycine max]
Cs1g17390	-3.26181	1.03852e-22	8.82972e-22	-2.95088	2.22983e-58	3.98281e-57	-2.21262	1.48703e-05	3.62106e-05	-3.10635	1.59493e-36	4.83999e-35	20.897	19.4468	22.8181	28.4651	21.1219	27.9208	16.3324	20.9333	16.0753	15.8958	15.938	15.7883	1.99609	4.3097	0.976402	2.66349	3.97731	3.09922	0.775587	8.19973	2.72639	1.45583	2.56317	1.44462	gi|74273619|gb|ABA01477.1|/4.98338e115/cytochrome P450 DDWF1 [Gossypium hirsutum]
Cs1g17410	-7.08038	5.46205e-12	2.58094e-11	-5.52899	8.53541e-28	7.45202e-27	-3.34826	1.61807e-06	4.35225e-06	-6.85736	3.55607e-10	2.05176e-09	0.98653	0.453069	0.835074	1.94248	2.00746	3.11262	0.669256	0.616416	0.332966	0.793812	0.734204	0.423861					0.13073			0.0507485	0.0940621				gi|74273619|gb|ABA01477.1|/4.97415e112/cytochrome P450 DDWF1 [Gossypium hirsutum]
Cs1g17420				2.85186	3.80542e-45	5.25982e-44							5.61106	7.55515	7.29507	3.85617	5.35936	3.322	4.3981	3.42635	4.71816	9.06199	8.79542	7.31182	17.5853	24.149	32.3328	24.6276	30.5699	33.4728	12.0527	21.74	8.58636	14.8469	22.5009	29.3355	gi|297742991|emb|CBI35858.3|/1.61286e98/unnamed protein product [Vitis vinifera]
Cs1g17490							-1.38133	1.0788e-18	6.5793e-18				19.155	22.8722	18.241	20.3174	19.6878	20.8322	23.6688	21.8428	23.3204	21.873	21.0271	19.4431	12.7078	12.5034	10.7369	15.1411	12.7973	12.2988	10.0474	8.74506	8.6752	13.6076	13.6289	13.0108	gi|255560617|ref|XP_002521322.1|/5.93754e39/protein with unknown function [Ricinus communis]
Cs1g17500	5.14634	9.46318e-74	3.34646e-72	2.38644	6.07981e-31	5.86578e-30	5.02518	1.99817e-52	3.48388e-51	2.47853	3.43861e-08	1.56943e-07	5.42608	6.68674	8.12616	13.6517	15.9799	15.9094	9.57503	9.09755	9.52749	8.36835	5.67598	8.93667	235.839	205.9	351.488	66.7774	83.1484	82.9997	502.699	195.806	268.228	18.6647	40.5524	71.709	gi|224058657|ref|XP_002299588.1|/1.4223e37/predicted protein [Populus trichocarpa]
Cs1g17510	3.78401	2.56662e-63	7.19145e-62	3.81129	5.38012e-62	1.04389e-60	3.90161	4.75123e-44	6.67761e-43	3.08995	7.95194e-17	8.35692e-16	1.98552	2.19261	2.4329	1.26509	1.12063	0.595392	1.50878	2.16168	1.90163	1.96502	0.926909	0.713481	36.7563	27.052	37.8208	14.8429	14.3037	12.689	39.8035	18.7934	29.5886	8.42638	8.46615	13.9335	gi|224054073|ref|XP_002298091.1|/3.29599e78/predicted protein [Populus trichocarpa]
Cs1g17530				2.21682	8.57398e-19	5.23816e-18							1.581	1.66999	2.05202	2.38662	1.71142	2.08599	2.58431	3.23139	2.22082	1.95063	1.92443	1.56233	7.60268	3.96285	5.37811	9.43366	7.92396	10.7025	5.66571	7.23284	6.58744	2.3825	3.36817	5.09201	gi|225442121|ref|XP_002273108.1|/0/PREDICTED: nodulationsignaling pathway 1 protein [Vitis vinifera]
Cs1g17550	-1.19977	4.85262e-12	2.30227e-11	-1.08179	3.21224e-08	1.00991e-07				-1.25921	2.62715e-10	1.54372e-09	38.9079	42.6785	41.087	33.0782	26.5617	27.8342	23.7662	24.8511	25.5843	32.3107	31.0229	32.7797	18.2671	23.9643	17.3294	9.76632	17.2303	13.1498	28.1849	24.7875	46.7639	14.2169	10.7983	14.7997	gi|157058854|gb|ABV03161.1|/3.0325e78/germinlike protein [Chimonanthus praecox]
Cs1g17560	-6.99348	1.43261e-12	7.02682e-12	-8.57849	8.84207e-38	1.01899e-36	-7.21612	1.9418e-13	9.0897e-13				1.20559	1.18855	1.68514	4.15982	3.83837	4.06505	2.14982	1.54006	1.1587	1.66245	2.6598	1.90617										9.95279	10.2736		gi|255560631|ref|XP_002521329.1|/1.38942e30/conserved hypothetical protein [Ricinus communis]
Cs1g17580	-8.17266	3.41554e-70	1.1177e-68	-7.35981	4.41524e-89	1.42621e-87	-10.893	1.16227e-114	6.49242e-113				6.00953	5.26631	6.19996	7.39184	8.6312	10.0337	12.3038	11.899	10.2681	4.26458	4.47026	4.22298			0.048328			0.130389				10.5436	21.2921		gi|359482487|ref|XP_003632781.1|/9.14382e55/PREDICTED: LOW QUALITY PROTEIN: AP2like ethyleneresponsive transcription factor AIL1like [Vitis vinifera]
Cs1g17590	-8.41076	2.37774e-24	2.17897e-23	-8.46159	2.24664e-34	2.37244e-33	-8.07499	1.87388e-19	1.18528e-18	-6.57914	1.69867e-23	2.72346e-22	7.80821	5.83027	4.0323	5.5161	6.68644	6.3649	3.45091	6.83596	4.32954	5.42265	6.45232	6.38566										0.132309			gi|224111524|ref|XP_002332922.1|/2.18408e57/predicted protein [Populus trichocarpa]
Cs1g17640							2.02898	2.40012e-12	1.04594e-11				3.45847	3.43824	2.89439	2.96137	2.72039	1.67763	1.81387	3.11856	3.15851	2.54694	2.43762	2.91503	3.83793	3.50577	4.63816	8.42145	6.92389	5.26374	16.1551	9.38728	9.25731	4.39869	2.72628	3.31175	gi|217793731|gb|ACK56109.1|/2.1693e44/ELF4like protein [Citrus sinensis]
Cs1g17665	2.27442	5.88349e-17	3.78009e-16										2.1403	1.06758	1.24652	1.92317	1.47643	1.56885	1.25895	1.70881	1.31863	2.33002	2.23887	3.05503	10.2922	6.27131	8.13269	4.85562	4.28845	2.26386	5.88327	5.34596	4.88917	11.1017	8.94782	6.18157
Cs1g17670							-1.05056	2.89623e-15	1.51732e-14				10.3313	12.6642	11.3654	9.79892	10.7815	11.2892	14.4639	13.7169	13.0483	11.5248	10.9162	11.9738	7.89091	8.69188	7.02743	8.77595	6.44662	6.25775	7.05097	6.67763	6.95766	9.8402	10.5513	9.24292	gi|255560653|ref|XP_002521340.1|/4.91292e86/conserved hypothetical protein [Ricinus communis]
Cs1g17710				-1.4991	5.06068e-16	2.68983e-15	-3.20893	4.71381e-32	4.83228e-31				7.39553	8.25819	9.4934	12.9868	13.3203	14.5205	10.4796	10.8307	11.8335	10.8115	9.64505	10.9623	6.09661	3.53091	4.4733	5.20085	3.75673	5.15769	1.80701	0.625003	1.27428	5.607	5.22764	6.32467	gi|224073724|ref|XP_002304143.1|/8.02177e89/predicted protein [Populus trichocarpa]
Cs1g17780	-1.13794	8.89625e-20	6.58676e-19				-1.01214	2.34804e-15	1.23789e-14				46.388	44.7023	43.9348	33.6262	34.5745	36.0507	48.1278	49.2458	46.294	30.2821	33.7588	33.1722	23.2083	22.7861	22.6604	26.0183	28.2182	24.8724	25.9014	22.5078	25.7246	27.6206	29.0555	27.9195	gi|255560677|ref|XP_002521352.1|/6.69652e49/Nuclear transcription factor Y subunit A3, putative [Ricinus communis]
Cs1g17790							-1.23691	1.31238e-10	5.002e-10				5.77575	6.29269	4.0257	5.60108	4.89214	5.11235	4.89867	5.35959	4.83406	6.96001	6.79826	7.03571	3.38613	3.26268	2.68171	3.41382	3.54285	3.1211	2.04141	2.62169	1.99151	3.24876	3.93181	3.39541	gi|224142915|ref|XP_002324777.1|/2.46774e33/predicted protein [Populus trichocarpa]
Cs1g17810							2.12477	1.0074e-27	8.91965e-27				1.39547	0.7417	0.905165	1.03507	1.1461	1.26069	0.564646	0.630161	0.650554	1.50949	2.38358	2.108	3.6791	2.9891	3.48352	3.18214	1.72474	2.53406	3.23592	2.04015	3.14792	4.47255	4.51709	3.78998	gi|359482729|ref|XP_002274489.2|/0/PREDICTED: LOW QUALITY PROTEIN: midasinlike [Vitis vinifera]
Cs1g17840				-1.29028	1.14605e-15	5.98443e-15				-1.12954	5.47398e-07	2.14013e-06	7.71602	8.71027	9.43855	11.813	10.2954	11.4629	9.05906	9.53694	9.27535	8.40001	8.33464	10.5934	5.35981	5.22885	4.85991	4.61286	3.94945	4.83076	7.77155	7.4567	7.2334	3.93638	4.43239	4.02094	gi|255560699|ref|XP_002521363.1|/0/threonine synthase, putative [Ricinus communis]
Cs1g17850	2.33786	1.88763e-13	9.85977e-13	2.11607	1.74016e-12	7.51598e-12	2.7463	2.27718e-10	8.52182e-10	3.48734	8.15247e-17	8.55229e-16	0.288793	0.271154	0.288333	0.311395	0.337136	0.317532	0.178812	0.0922287	0.249094	0.104798	0.109852	0.221964	1.56679	1.54158	1.74183	1.3283	1.30399	1.50383	0.940844	1.55657	1.12589	1.60835	1.4885	1.98833	gi|225429582|ref|XP_002280239.1|/2.95425e119/PREDICTED: puromycinsensitive aminopeptidase [Vitis vinifera]
Cs1g17940	-1.20316	8.15132e-09	2.9712e-08				-2.00161	4.78611e-22	3.41392e-21				5.24803	4.67085	5.60354	5.71115	4.45566	4.22084	5.84895	6.5178	6.14324	5.55454	6.98692	6.14643	3.12762	2.28376	2.11021	3.09883	3.75195	3.32112	1.48414	1.37983	1.91813	4.48917	3.75687	3.77656	gi|255560719|ref|XP_002521373.1|/3.89646e28/transcription factor, putative [Ricinus communis]
Cs1g17980	-1.43851	2.09155e-08	7.34598e-08	-1.16364	5.07515e-05	0.000115548				-1.7168	0.000103557	0.000286451	10.0482	10.2207	12.2616	6.82178	7.82015	10.6389	7.25845	8.55728	6.60334	10.5338	7.43199	6.80357	4.54287	4.66413	4.04032	4.99638	3.21376	2.90689	7.95654	5.72411	6.52899	0.914386	4.21997	2.34513	gi|225442219|ref|XP_002277637.1|/6.41909e33/PREDICTED: uncharacterized protein LOC100267009 [Vitis vinifera]
Cs1g18010				2.49799	5.37606e-08	1.65461e-07				2.69664	3.17956e-08	1.45423e-07	0.283081	0.448522	0.105986	0.381545	0.202787	0.233438	0.236621	0.20341	0.392411	0.0770437	0.403798	0.349673	1.49217	0.886946	1.22931	1.90026	1.79747	0.96737	0.778135	1.17225	0.853582	2.01704	1.82383	1.63518	gi|224134617|ref|XP_002327448.1|/5.76739e30/predicted protein [Populus trichocarpa]
Cs1g18050	-6.1241	4.56276e-61	1.21627e-59	-7.64975	1.72271e-79	4.59216e-78	-8.78067	7.08768e-96	2.87773e-94	-3.73339	1.10115e-14	9.78249e-14	3.06017	3.57148	2.53184	3.04585	4.19018	3.50587	5.00854	5.22818	4.1056	2.77232	3.98053	3.10862	0.0712434		0.0696985			0.0417882			0.0234645	0.126191	0.551496	0.0449502	gi|255560741|ref|XP_002521384.1|/1.23542e48/conserved hypothetical protein [Ricinus communis]
Cs1g18110	-5.84393	9.33541e-189	1.97281e-186	-6.05599	6.0854e-214	1.14772e-211	-7.43096	3.62603e-231	1.38262e-228	-5.53826	2.19364e-62	1.8861e-60	32.6438	35.7431	31.5333	32.7833	35.5155	35.3668	37.9794	39.1728	40.2749	44.5763	49.8959	51.1174	0.795436	0.467882	0.680914	0.434384	0.394452	0.670691	0.182437	0.247354	0.261983	1.1741	1.41622	0.470504	gi|224128496|ref|XP_002329018.1|/0/predicted protein [Populus trichocarpa]
Cs1g18120	-1.94491	1.223e-31	1.46828e-30	-1.49837	3.25648e-15	1.64987e-14	-1.99927	4.67101e-39	5.86467e-38	-1.67772	1.4099e-15	1.36102e-14	20.7757	19.0349	19.0726	15.7024	17.4539	16.1355	16.9508	16.7534	17.8955	20.9035	25.9539	24.2808	7.20671	5.46122	4.48664	6.22769	3.77013	7.02693	4.60234	3.45928	5.36368	6.43774	6.83937	8.85778	gi|359482516|ref|XP_002275886.2|/7.70106e172/PREDICTED: receptorlike serine/threonineprotein kinase ALE2like [Vitis vinifera]
Cs1g18150							-1.2728	2.36489e-05	5.60315e-05	-1.66821	2.95891e-05	8.91281e-05	2.10301	2.22138	2.42268	1.1338	1.93142	2.40121	3.06498	2.78978	3.40856	2.11332	4.06128	4.47606	1.70543	2.28085	1.75626	1.90037	2.05437	1.1846	1.28461	1.33979	1.33033	0.953925	1.25069	1.10434	gi|359482518|ref|XP_002279880.2|/0/PREDICTED: uncharacterized protein LOC100266920 [Vitis vinifera]
Cs1g18190							-1.2646	1.48709e-15	7.91368e-15				4.3165	3.86786	4.21278	4.73277	5.35047	5.65259	5.21616	5.39014	5.27094	5.30633	4.5937	5.10426	2.79872	2.48201	2.79068	3.41848	2.56222	3.5989	2.34046	1.89364	2.63238	3.07445	4.02467	3.25997	gi|18410234|ref|NP_565051.1|/1.08963e40/betagalactosidase 17 [Arabidopsis thaliana]
Cs1g18200	-1.41448	1.68012e-23	1.48087e-22				-1.28668	5.03434e-22	3.58807e-21				30.0206	27.9933	28.9846	27.6865	28.0962	27.6275	29.8426	27.3924	28.9627	23.6434	25.8503	21.9507	13.2403	11.7719	11.5206	13.4716	11.9539	16.8566	13.2329	11.3843	12.1178	12.9149	15.5299	18.9983	gi|334185323|ref|NP_001189882.1|/7.52062e78/protein indeterminate(ID)domain 11 [Arabidopsis thaliana]
Cs1g18260	-1.51133	2.73314e-14	1.49951e-13	-1.87765	8.76261e-25	6.94515e-24	-1.72391	5.08464e-16	2.76713e-15	-1.15354	9.79095e-07	3.69239e-06	4.27081	5.08781	4.52049	4.63968	5.45942	5.11948	5.72611	5.56848	5.02108	4.78922	5.24007	5.68005	1.53229	1.87807	2.02199	1.25741	1.59855	1.19139	2.43227	1.17777	1.54922	2.30381	2.81365	1.85487	gi|255572951|ref|XP_002527406.1|/5.86742e23/WDrepeat protein, putative [Ricinus communis]
Cs1g18300	-2.51352	7.57322e-35	1.01711e-33	-3.2138	6.16174e-67	1.31321e-65	-2.07591	1.22317e-25	1.00772e-24	-2.27165	7.49728e-13	5.61017e-12	5.92621	5.41934	4.97174	6.50835	6.60378	6.33494	4.67839	4.99433	4.62474	5.76457	6.23045	5.61222	1.33965	0.974244	0.893587	0.613909	0.613221	0.803635	1.54185	1.0063	0.992749	1.15947	1.83836	0.576296	gi|118488890|gb|ABK96254.1|/6.90183e106/unknown [Populus trichocarpa x Populus deltoides]
Cs1g18360										2.16768	2.26201e-11	1.47383e-10	1.69739	1.56307	2.02059	1.59559	1.74597	1.57918	1.74623	1.91812	1.88236	1.23191	1.09266	1.63434	4.05706	2.81822	3.49657	5.21017	5.26182	2.71964	4.36007	4.63448	3.91322	3.89247	5.38384	8.73058	gi|224128516|ref|XP_002329023.1|/3.54091e59/cytochrome P450 probable 6deoxoteasterone to 3dehydro 6deoxoteasterone or teasterone to 3dehydro teasterone [Populus trichocarpa]
Cs1g18380							2.1436	7.42278e-19	4.55867e-18				3.09125	3.26525	3.47212	4.21277	2.70654	3.72931	2.05756	1.5631	1.71405	4.25334	4.36049	4.62455	6.71792	6.27762	7.59769	14.8907	8.98545	6.58136	5.76975	9.75313	8.85038	11.5616	14.2512	19.1639	gi|224115620|ref|XP_002332101.1|/3.37596e177/ccnbslrr resistance protein [Populus trichocarpa]
Cs1g18400	2.52558	9.59198e-19	6.75405e-18	3.47336	3.13986e-24	2.43471e-23	3.39763	2.92568e-48	4.60651e-47	2.55944	1.31683e-13	1.06586e-12	0.918071	0.606091	0.945253	0.309351	0.164417	0.441625	0.959244	0.659687	0.827217	0.687124	1.37505	1.02063	6.49486	4.85407	4.54749	3.53077	2.79813	3.64153	8.8326	8.3503	9.62609	7.72578	4.96853	5.24285	gi|356522540|ref|XP_003529904.1|/8.05953e32/PREDICTED: calcineurin Blike protein 10like [Glycine max]
Cs1g18420	-1.13688	6.45472e-09	2.37151e-08										16.1692	19.2349	17.6324	15.5727	15.4439	10.7014	19.4203	16.8449	17.9312	22.7294	19.7055	20.6321	9.75557	8.68944	8.52144	12.8211	16.108	12.8749	15.3427	12.6299	11.1884	10.1826	11.0041	15.333	gi|255572975|ref|XP_002527418.1|/1.03709e43/conserved hypothetical protein [Ricinus communis]
Cs1g18440	-2.20918	4.97974e-59	1.25495e-57	-2.45318	2.59746e-47	3.73133e-46	-2.80195	3.02527e-76	8.54479e-75	-2.04392	7.21149e-19	8.7114e-18	32.2152	30.7921	33.0549	32.5233	36.765	32.2158	29.7708	30.4086	33.0537	30.181	30.4147	30.2768	7.2622	7.89098	8.04125	4.82559	6.07434	7.08657	5.12405	4.57527	4.2075	5.70076	9.32177	6.84177	gi|255572979|ref|XP_002527420.1|/1.0786e147/ATP binding protein, putative [Ricinus communis]
Cs1g18460	5.56738	2.23245e-71	7.43021e-70	4.56942	3.21436e-114	1.49153e-112	6.35636	6.64497e-78	1.93931e-76	4.60195	7.46558e-54	4.76169e-52	0.219388	0.0869011	0.246418	0.354837	0.340513	0.603049	0.305636	0.21019	0.212883	0.626943	0.43812	0.514893	7.30377	10.7976	10.8372	11.2293	10.4199	8.62169	16.2825	29.5584	16.2375	8.8402	12.5516	17.3673	gi|357515353|ref|XP_003627965.1|/0/ABC transporter C family member [Medicago truncatula]
Cs1g18470	-8.19152	1.84006e-71	6.14755e-70	-5.90735	3.85536e-44	5.18184e-43	-7.91183	4.10575e-53	7.26689e-52	-7.56108	1.12073e-36	3.42466e-35	37.9213	33.9158	38.1373	18.2061	19.0355	21.9126	37.636	38.1878	25.7847	23.2027	29.0598	22.1558			0.300507	0.30968	0.562423			0.327494			0.285335		gi|255550818|ref|XP_002516457.1|/1.18229e59/conserved hypothetical protein [Ricinus communis]
Cs1g18520							2.00102	3.46519e-11	1.38481e-10				2.2134	1.40279	1.32592	1.15922	1.20806	1.94692	0.916255	1.15118	1.33249	1.37692	2.45365	0.749917	3.64929	3.69866	3.08955	2.8301	3.01967	2.7168	3.63121	5.91097	4.64588	2.7347	3.19433	2.85596	gi|356557323|ref|XP_003546966.1|/2.72762e26/PREDICTED: uncharacterized protein LOC100794867 [Glycine max]
Cs1g18530				-2.21617	1.69531e-05	4.0902e-05							1.21204	0.689373	1.25666	1.20637	1.78104	1.23014	0.415639	0.893254	0.413575	1.62398	2.02149	0.276399	0.931174	0.778986	0.5061	0.10431	0.189441	0.546185	0.34171	0.882481	0.511148	0.916305	0.672768	0.293757	gi|225442333|ref|XP_002280889.1|/4.70104e60/PREDICTED: inorganic pyrophosphatase 2 [Vitis vinifera]
Cs1g18540	2.3342	5.02856e-22	4.14478e-21										7.88353	9.01304	6.94498	11.0007	9.83316	8.15815	20.9836	20.7042	14.1939	8.88527	9.52549	9.80678	64.4303	31.1905	40.5788	28.8468	19.0337	16.2095	75.1238	61.0123	81.8653	38.7397	15.4885	22.209	gi|255572989|ref|XP_002527425.1|/4.5885e49/Phosphoethanolamine/phosphocholine phosphatase, putative [Ricinus communis]
Cs1g18560	8.35121	1.68928e-112	1.25021e-110	7.70099	1.25286e-51	1.96911e-50	11.3749	4.66779e-131	3.17337e-129	8.3738	2.88128e-36	8.60948e-35	0.19067	0.402803				0.209643						0.188418	74.2681	89.8097	102.259	16.8523	16.8528	21.595	84.0912	62.0376	68.7827	17.8021	25.9447	49.2616	gi|147818797|emb|CAN67285.1|/9.52379e42/hypothetical protein VITISV_021597 [Vitis vinifera]
Cs1g18570	7.67709	7.60691e-19	5.38439e-18	3.55406	0.129941	0.172717	7.19197	4.17169e-14	2.04104e-13	6.71873	3.48476e-09	1.79088e-08													5.06512	4.29026	4.29457		0.30914	0.297097	3.15984	2.52013	3.67011	1.49527	1.56837	3.19578	gi|225429460|ref|XP_002277333.1|/5.26618e40/PREDICTED: uncharacterized protein LOC100267911 [Vitis vinifera]
Cs1g18670				-1.03856	1.1156e-13	5.18209e-13	-1.08862	9.89991e-15	5.0288e-14				13.0869	12.6748	12.1301	12.6555	14.5055	14.5541	15.0451	14.6938	14.8872	12.7774	13.0085	13.4511	7.98961	6.73603	7.69422	7.71932	5.63823	6.59018	8.06279	7.18731	6.57859	9.58186	8.34944	7.8371	gi|147863560|emb|CAN84040.1|/1.41612e102/hypothetical protein VITISV_024170 [Vitis vinifera]
Cs1g18690	-1.59974	9.4993e-08	3.11726e-07	-1.75472	3.47737e-09	1.18756e-08	-2.11677	2.23891e-09	7.74872e-09				1.61549	1.17553	1.55916	1.35483	1.40587	1.49995	1.36036	1.41019	1.47304	1.40696	1.31095	1.63189	0.478065	0.562404	0.545648	0.361481	0.291778	0.560823	0.570161	0.25485	0.196818	6.88007	5.81011	0.490148	gi|79378539|ref|NP_177445.2|/7.2808e75/uncharacterized protein [Arabidopsis thaliana]
Cs1g18710	2.52358	1.71961e-09	6.66269e-09	2.58962	1.89206e-09	6.59513e-09	3.11855	5.24361e-09	1.76261e-08				0.989077	0.522374	0.740626	0.177748	0.787258	0.906251	0.551165	0.31587	0.548428	0.717835	0.752457	0.977396	5.67093	5.16494	4.11622	4.4263	3.18202	3.86281	3.42365	6.04618	3.61502	2.9162	1.52937	4.84762	gi|224120044|ref|XP_002318228.1|/4.00246e76/predicted protein [Populus trichocarpa]
Cs1g18780				-1.08182	4.40902e-18	2.58989e-17							11.0045	9.47882	9.436	10.0129	10.4446	11.279	11.4908	10.46	11.4337	12.5469	12.6569	11.4406	6.97276	6.41727	6.59542	5.39856	4.90228	4.4232	6.21315	5.23677	6.47088	6.85763	7.0676	5.66937	gi|359472752|ref|XP_002276420.2|/0/PREDICTED: uncharacterized protein LOC100255903 [Vitis vinifera]
Cs1g18810	-1.52344	0.000168557	0.000376576										10.522	8.23274	14.5906	10.505	11.1666	17.1393	17.8073	11.2009	12.1007	11.8789	12.4518	12.3232	2.1623	3.66303	6.76932	12.6439	9.8979	7.60986	7.14144	7.83831	6.83683	12.256	8.83788	9.82281	gi|22858672|gb|AAN04617.1|/2.3494e49/photosystem II D2 protein [Pinguicula gracilis]
Cs1g18940	-5.4802	8.90677e-15	5.05582e-14	-3.52336	2.24828e-08	7.17911e-08	-4.94468	2.9497e-16	1.62086e-15	-8.3399	1.60253e-23	2.57639e-22	0.386561	0.432337	0.578917	0.294222	0.304064	0.325021	0.557536	0.653567	0.630418	0.816899	1.03794	1.03363	0.0252338			0.0254401		0.044403		0.053807					gi|255537139|ref|XP_002509636.1|/4.06278e94/leucinerich repeatcontaining protein, putative [Ricinus communis]
Cs1g18950							3.24721	0.000162639	0.000347423				0.465397	0.0819321	0.232328	0.167274	0.22226	0.34114		0.0743143	0.0860186	0.084442	0.442573	0.383251	1.119	0.729088	1.34736	0.781026	0.630424	0.833065	0.568572	0.642408	0.6804	0.381161	0.799586	0.570246	gi|296087190|emb|CBI33564.3|/3.98755e22/unnamed protein product [Vitis vinifera]
Cs1g19000				-1.38449	0.00116078	0.00221257							0.474995	0.501731	0.251068	0.451915	0.373626	0.430099	0.435964	0.240926	0.433799	0.182506	0.382617	0.30372	0.186039	0.320995	0.303342	0.125041	0.141932	0.190964	0.375487	0.231408	0.18382	0.274603	0.201619	0.205414	gi|357513781|ref|XP_003627179.1|/5.62952e92/NBS resistance protein [Medicago truncatula]
Cs1g19160	2.90994	1.68195e-34	2.24174e-33	2.00762	5.29172e-12	2.20572e-11				2.80526	2.8001e-23	4.44469e-22	0.513205	0.399436	0.48542	0.815493	1.05777	0.564275	1.11384	0.672839	0.838717	0.529293	0.924702	0.827447	4.07652	3.61088	4.13475	4.38183	2.00323	3.37568	2.9369	1.34223	2.07318	5.97291	5.42956	4.36868	gi|356512884|ref|XP_003525144.1|/7.91123e59/PREDICTED: probable LRR receptorlike serine/threonineprotein kinase At5g63710like [Glycine max]
Cs1g19170	-1.62737	0.0039639	0.00716328	-2.56898	1.73111e-05	4.17084e-05	-4.39995	5.55674e-07	1.5642e-06	2.67591	0.00173522	0.00385019	1.61549	0.702644	1.13853	0.922196	1.08919	1.14934	1.27092	0.72836	1.05384	0.517264	1.40975	0.657347	0.632733	0.396991	0.206337	0.106318	0.193088	0.185567			0.104198	11.114	4.50616	0.299412	gi|224060469|ref|XP_002300215.1|/8.09317e162/predicted protein [Populus trichocarpa]
Cs1g19190	2.61471	2.50471e-10	1.04106e-09	3.38489	9.63094e-13	4.22422e-12	3.57809	6.94976e-14	3.34519e-13				0.57905	0.271841	0.481774	0.277497	0.245811	0.212224	0.501942	0.184925	0.1427	0.280169	0.440522	0.445054	2.35614	2.48623	4.40055	1.51162	3.59507	2.57556	4.08732	1.90307	4.51498	0.948486	1.32647	2.29744	gi|224103705|ref|XP_002334025.1|/4.24358e152/ammonium transporter [Populus trichocarpa]
Cs1g19240	-3.43825	2.34954e-42	3.88783e-41	-3.85969	2.41151e-46	3.41112e-45	-4.93772	4.61333e-53	8.15703e-52	-3.3891	6.346e-19	7.6977e-18	4.9776	4.63677	5.34142	4.35289	4.19278	4.9127	4.84865	4.54361	4.52032	4.22413	4.8304	4.26039	0.565422	0.573072	0.382958	0.263098	0.159275	0.45921	0.239413		0.214876	0.346676	0.767648	0.123489	gi|302141871|emb|CBI19074.3|/2.07691e111/unnamed protein product [Vitis vinifera]
Cs1g19290	2.17549	4.04649e-07	1.25155e-06				2.35456	1.25539e-14	6.33654e-14				0.410538	0.185848	0.526993	0.569144	0.840261	0.838297	0.52291	0.730463	0.520313	0.638471	0.870044	0.637512	1.56199	2.38883	1.59179	2.36215	1.01292	1.03072	3.36755	3.12254	3.15103	1.55627	1.87417	1.60147	gi|225459499|ref|XP_002284416.1|/0/PREDICTED: Gtype lectin Sreceptorlike serine/threonineprotein kinase At5g35370like [Vitis vinifera]
Cs1g19300				-2.12376	7.08358e-26	5.81132e-25				-1.50979	2.50876e-10	1.47713e-09	2.97392	2.47185	2.73798	2.97011	3.77184	3.37707	2.8526	3.03608	2.40591	3.92751	3.22679	3.30013	1.92062	1.34931	1.48201	0.954527	0.693423	0.64261	1.84639	1.47089	1.65716	1.26973	1.23129	1.12646	gi|296082654|emb|CBI21659.3|/2.85209e41/unnamed protein product [Vitis vinifera]
Cs1g19350	-4.25497	3.03368e-15	1.77074e-14	-5.66294	8.34756e-38	9.64534e-37	-6.55671	2.89673e-29	2.73018e-28	-2.11959	3.84004e-05	0.000113621	2.96174	2.62385	2.00314	8.4474	5.56651	8.40377	4.47214	4.94286	4.23803	2.39221	2.94368	3.77646	0.106023	0.0997814	0.207447	0.213779	0.0970633	0.0932821			0.104758	1.31455	0.492433	0.200681	gi|359490455|ref|XP_003634093.1|/2.65524e64/PREDICTED: UDPglycosyltransferase 88A1like [Vitis vinifera]
Cs1g19390	-6.55109	3.29037e-192	7.30546e-190	-6.7724	5.41108e-234	1.26547e-231	-9.79135	1.895e-248	9.23287e-246	-3.86357	1.73551e-16	1.78958e-15	64.1943	70.0255	57.6828	78.8571	79.9956	79.3556	81.4407	90.9325	87.2238	70.0807	73.2553	75.8863	0.932082	0.689239	0.651335	0.469852	0.426659	1.17154	0.14659	0.0709828	0.0657831	5.18873	8.22539	1.26018	gi|356507414|ref|XP_003522462.1|/1.25874e129/PREDICTED: patellin5like [Glycine max]
Cs1g19393	-8.48637	9.73926e-272	6.83307e-269	-8.06034	1.84184e-276	7.6919e-274	-8.59547	8.81223e-299	1.03044e-295				755.043	930.089	748.52	927.608	748.402	754.894	683.829	719.56	712.638	536.864	497.695	478.637	1.47827	1.66951	4.33865	2.08651	3.51873	3.12152	2.27841	0.945657	2.33703	435.965	832.435	2.23848	gi|11596184|gb|AAG38520.1|AF283535_1/5.17696e29/proteinase inhibitor se60like protein [Citrus x paradisi]
Cs1g19396				2.67271	0.503157	0.571216				7.79724	5.92164e-09	2.95997e-08											0.24315					0.238387		0.208039				34.9714	31.8487	0.447562	gi|358249354|ref|NP_001240040.1|/2.5843e16/uncharacterized protein LOC100787787 [Glycine max]
Cs1g19410				-1.41385	4.547e-24	3.51496e-23	-1.61852	8.8446e-27	7.58603e-26				3.66982	4.2342	3.76262	4.26142	4.51632	4.6713	4.735	4.93588	4.85236	4.54831	4.41332	4.46337	2.64711	2.47654	1.97676	1.87918	1.43398	1.63996	1.89682	1.43619	1.59408	2.88536	2.79361	2.62384	gi|225463228|ref|XP_002268384.1|/0/PREDICTED: uncharacterized protein LOC100244237 [Vitis vinifera]
Cs1g19440							-1.02211	7.60437e-12	3.20011e-11				12.778	11.2044	13.0643	12.2766	12.948	12.6536	15.1084	15.1067	12.6716	11.726	12.572	12.5057	10.1351	8.29802	8.22568	9.07243	7.82233	6.31799	7.05487	6.59003	8.30771	10.7469	10.0902	9.24779	gi|224122744|ref|XP_002330461.1|/6.38492e59/predicted protein [Populus trichocarpa]
Cs1g19450	-1.12359	1.89901e-12	9.23954e-12	-1.88399	4.77287e-39	5.69111e-38	-1.17027	4.17688e-16	2.27877e-15	-1.01186	9.25512e-06	3.0244e-05	11.0359	10.9807	10.6047	12.7118	12.8073	12.0927	13.4749	14.0375	12.1549	12.6292	15.0006	12.9155	6.39506	4.83849	5.56123	3.07619	3.55871	3.30976	6.07401	6.01609	6.23618	7.18136	7.88185	4.70737	gi|255553931|ref|XP_002518006.1|/2.49911e83/calciumdependent protein kinase, putative [Ricinus communis]
Cs1g19620							-1.27653	9.92355e-19	6.06055e-18				10.1443	8.92154	10.2062	8.81805	9.24108	9.58144	8.96501	8.17768	8.57359	9.46242	10.1993	9.4725	5.87663	5.55403	5.89474	5.77469	4.92603	4.77776	3.30304	3.51608	4.18952	6.30252	6.9561	5.67902	gi|255553961|ref|XP_002518021.1|/2.58029e112/hypothetical protein RCOM_1176890 [Ricinus communis]
Cs1g19660							-1.71837	7.00825e-23	5.2153e-22	-1.52572	2.16682e-12	1.55635e-11	29.2383	27.3381	23.0291	24.4039	21.3071	21.6701	29.3276	29.3613	27.2606	22.1632	24.8386	21.7233	13.9399	16.6254	16.4592	12.1154	17.1626	21.0405	9.79	10.378	7.00556	6.06638	7.92574	9.78091	gi|224079411|ref|XP_002305855.1|/9.40052e127/predicted protein [Populus trichocarpa]
Cs1g19690	-3.38282	1.33135e-51	2.77338e-50	-4.3363	5.17512e-96	1.86007e-94	-2.79574	5.71543e-39	7.1504e-38	-4.07998	8.83263e-58	6.67777e-56	6.14496	6.51722	5.19993	7.38004	7.39628	6.72898	4.14812	4.83432	4.87547	7.39671	7.29737	7.6522	0.803887	0.6783	0.433906	0.530992	0.304534	0.219503	0.640862	0.827527	0.602571	0.392798	0.540749	0.367285	gi|255553977|ref|XP_002518029.1|/0/DNA (cytosine5)methyltransferase, putative [Ricinus communis]
Cs1g19710										2.62107	3.46083e-05	0.000103113	1.09469	0.385434	0.546472	0.262302	0.580879	0.668678	0.948914	0.349598	0.539544	0.397242	0.694001	0.240391	0.944841	0.508127	1.18845	0.952567	1.23571	0.95006	0.594387	0.431727	0.933571	4.42298	2.38228	1.27744	gi|224093746|ref|XP_002309973.1|/6.66039e105/predicted protein [Populus trichocarpa]
Cs1g19730				2.27456	6.18033e-39	7.34935e-38	2.62285	3.78875e-45	5.46952e-44	2.24677	1.92748e-21	2.75086e-20	6.59793	3.78333	8.65775	5.08164	4.02125	5.31996	4.83224	4.45502	4.1114	5.74624	4.37412	5.15391	9.90193	16.8005	16.9867	22.7779	27.0679	18.5284	22.9536	30.4076	32.3831	28.161	23.9669	19.4685	gi|225468662|ref|XP_002268162.1|/1.15928e125/PREDICTED: UDPglycosyltransferase 85A2 [Vitis vinifera]
Cs1g19740				2.44335	3.7317e-62	7.28075e-61	2.08836	2.94785e-20	1.94381e-19	2.44474	8.96841e-25	1.54373e-23	22.4645	17.8852	20.0854	12.8344	14.8917	12.5343	8.78155	11.0826	10.9689	12.9579	15.1134	14.4129	43.5332	46.3983	41.1332	81.2138	66.4243	68.4198	32.3602	44.8271	59.5578	96.2211	63.2507	68.667	gi|225468662|ref|XP_002268162.1|/1.57986e131/PREDICTED: UDPglycosyltransferase 85A2 [Vitis vinifera]
Cs1g19770	-1.89563	2.58333e-56	5.97779e-55	-1.24275	4.71842e-25	3.77044e-24	-1.38376	1.99391e-21	1.38727e-20	-1.18376	2.00663e-08	9.40576e-08	297.509	306.372	319.538	127.183	140.982	137.619	249.798	261.859	263.776	174.645	163.007	185.405	96.7112	84.218	96.8434	59.4538	53.7339	54.8682	94.9659	89.0663	125.708	78.7097	65.7256	84.1639	gi|225468662|ref|XP_002268162.1|/9.61859e133/PREDICTED: UDPglycosyltransferase 85A2 [Vitis vinifera]
Cs1g19800	-8.03432	3.50841e-120	2.88908e-118	-8.76287	3.25869e-156	2.87224e-154	-7.23883	1.19465e-126	7.61971e-125	-5.19855	9.67432e-52	5.71339e-50	57.0174	52.5979	54.0802	73.9806	68.2562	64.572	61.2161	73.3823	69.5536	50.6918	41.2081	47.5168		0.198496	0.412675	0.212636		0.185567	0.696577	0.224867	0.416791	1.30752	2.35104		gi|351728007|ref|NP_001237692.1|/8.14317e25/uncharacterized protein LOC100306366 precursor [Glycine max]
Cs1g19805										2.30827	7.24181e-06	2.39889e-05	2.31788	0.612086	1.15709	1.24964	1.84492	1.27427	1.07637	0.925294	1.28523	0.630837	0.881683	0.763502	4.50135	3.63117	4.40373	1.94492	2.94355	2.82888	2.59576	1.82827	2.32972	3.22719	4.97786	3.2458	gi|224081122|ref|XP_002306301.1|/4.97643e19/predicted protein [Populus trichocarpa]
Cs1g19830	-2.82748	5.05664e-76	1.87513e-74	-2.92737	8.53663e-60	1.57447e-58	-3.34626	5.94687e-35	6.66506e-34	-3.54459	2.42935e-54	1.60796e-52	103.661	106.909	102.482	130.574	131.577	119.754	88.1118	92.5642	96.0842	124.681	105.959	108.455	16.8973	18.8337	13.5489	12.1587	18.9273	17.6653	5.83602	14.5537	7.59494	8.39202	9.664	10.8493	gi|359496691|ref|XP_003635302.1|/9.57762e98/PREDICTED: phospho2dehydro3deoxyheptonate aldolase 1, chloroplastic [Vitis vinifera]
Cs1g19850	-2.09482	0.00263214	0.00491618	-2.72503	3.69064e-05	8.53784e-05				2.21226	0.00196212	0.00430571	0.402501	0.496015	0.60279	0.868004	0.704817	0.442554		0.192813	0.223181	0.21909	0.0765523	0.265165	0.0744439	0.140123	0.145659	0.150105	0.0681532	0.0654982	0.245866	0.39685	0.220668	0.461508	0.484068	1.83181	gi|359497155|ref|XP_003635438.1|/0/PREDICTED: ABC transporter G family member 11like [Vitis vinifera]
Cs1g19860	-3.13042	1.53748e-23	1.35856e-22	-3.10811	1.63518e-21	1.13589e-20							4.6921	4.64152	5.4654	4.49718	5.97551	3.93068	1.49411	1.71253	1.73447	3.40536	2.29474	1.91356	0.909145	0.311137	0.646858	0.749929	0.453993	0.436307	2.72967	2.02673	1.87827	0.805166	1.68905	1.79906	gi|296088208|emb|CBI35723.3|/0/unnamed protein product [Vitis vinifera]
Cs1g19890	-2.82165	1.37988e-29	1.54652e-28	-2.78881	5.74105e-35	6.174e-34	-4.34041	7.48179e-49	1.19955e-47	-1.76488	5.36965e-09	2.69945e-08	10.1132	9.79896	8.65469	9.10095	10.4585	9.4475	8.9831	10.0535	9.10715	11.3408	10.3259	10.9707	1.77203	1.90597	0.825526	1.10594	1.15878	1.78182	0.836071	0.179932	0.41688	4.2597	3.37054	1.75693	gi|15227200|ref|NP_179828.1|/8.2332e90/peroxidase [Arabidopsis thaliana]
Cs1g19920	6.11564	4.52516e-16	2.77619e-15				-1.84167	1	1	3.87993	2.63566e-05	8.00117e-05			0.540918	0.389455		0.794259		0.346045			0.412169	0.356922	8.01634	17.3522	17.6456	0.404094	1.10084	0.705304				1.06493	4.46793	7.96606	gi|224150051|ref|XP_002336902.1|/9.37242e48/predicted protein [Populus trichocarpa]
Cs1g19930							-2.12251	8.47148e-35	9.45829e-34				11.1944	8.11148	8.90885	15.8607	14.6179	13.7354	13.2597	11.7613	12.2943	7.00589	6.60323	7.21447	14.7031	41.3999	38.8669	16.4569	18.5702	18.7972	2.64272	3.26318	2.96484	15.8916	25.0862	33.7939	gi|357463289|ref|XP_003601926.1|/2.51624e111/G proteincoupled receptorlike protein [Medicago truncatula]
Cs1g19935										2.14806	2.46038e-05	7.50392e-05	1.19478	0.0841355	0.715728	0.515316	0.380396	0.262736	0.0887727	0.763129	0.618324	0.260139	0.454476	0.236135	0.441958	1.33101	1.0377	0.267343	0.728301	0.46662	0.973105	0.188481	0.436687	1.40908	1.56007	1.25482	gi|224081106|ref|XP_002306295.1|/1.4648e112/predicted protein [Populus trichocarpa]
Cs1g19940	-1.43111	2.10385e-05	5.31569e-05							-1.26685	0.00128035	0.00291465	2.73391	2.98405	2.32012	2.3583	2.43719	2.20437	1.52348	1.57158	1.92016	2.48021	2.18386	2.1613	1.41581	0.761409	1.18723	1.83521	0.740668	1.33465	2.004	1.29385	1.09915	0.716504	1.12729	0.957094	gi|359480506|ref|XP_003632478.1|/0/PREDICTED: pentatricopeptide repeatcontaining protein At4g02750like [Vitis vinifera]
Cs1g19950	-1.27092	1.76322e-24	1.62261e-23				-1.18563	6.58467e-21	4.48003e-20				154.11	171.487	161.39	147.495	144.425	139.901	176.661	156.619	169.969	136.378	119.984	109.453	79.1717	73.1422	73.5922	98.4645	103.205	93.06	78.2383	74.2193	77.406	56.6823	70.2628	76.8953	gi|145334271|ref|NP_001078516.1|/1.50099e50/histone H3 [Arabidopsis thaliana]
Cs1g19960	2.27345	1.09833e-42	1.83125e-41	2.49426	5.57358e-47	7.98046e-46	2.38592	9.43913e-46	1.38895e-44	2.23515	3.15051e-26	5.90384e-25	3.721	3.03205	3.10474	3.69697	3.65563	4.03283	3.22879	3.48861	3.00643	4.45593	5.55041	5.38426	18.3162	15.3227	19.9678	24.7106	16.0124	22.2136	21.2684	14.2138	17.6606	22.7779	22.0556	27.2162	gi|255581722|ref|XP_002531663.1|/1.72897e69/signal transducer, putative [Ricinus communis]
Cs1g19970	3.40161	5.51493e-06	1.50181e-05	6.40503	1.94063e-40	2.40216e-39	4.82507	2.89368e-07	8.35888e-07	4.8528	2.46056e-20	3.25723e-19	0.101487	0.1072		0.10943		0.111586		0.0972325		0.220967	0.231624		0.900979	1.05993	1.21198	7.72095	5.6708	7.43167	1.85979	0.480299	2.00302	3.98967	4.8124	4.7964	gi|327412615|emb|CCA29096.1|/1.46152e40/putative MYB transcription factor [Rosa rugosa]
Cs1g20000	-1.42025	1.72928e-32	2.1404e-31				-1.30304	4.99948e-25	4.03193e-24	-1.37101	2.60762e-09	1.36002e-08	250.97	264.438	252.406	297.514	273.485	262.57	240.676	227.71	236.595	322.12	319.643	323.313	106.292	112.975	101.53	151.785	138.004	152.238	107.34	95.9216	93.6717	89.965	128.014	154.963	gi|118488246|gb|ABK95942.1|/6.27725e52/unknown [Populus trichocarpa]
Cs1g20080	3.60498	4.83107e-34	6.31894e-33	4.10781	1.20351e-23	9.14226e-23							0.335038	0.247727	0.150527	0.0722518	0.0320009	0.147351	0.224041	0.160496	0.185774	0.182369	0.0764657	0.165541	3.42055	3.77905	3.38274	1.3869	1.36152	1.57018	0.450245	0.356761	0.367363	0.13171	0.138149	0.246311	gi|224081875|ref|XP_002306511.1|/9.49098e164/endoplasmic reticulum [ER]type calcium ATPase [Populus trichocarpa]
Cs1g20090	-7.36066	2.10795e-219	7.11029e-217	-6.2205	9.2457e-194	1.29736e-191	-7.20893	1.23309e-205	2.88378e-203	-5.23228	8.08681e-35	2.27312e-33	211.77	238.899	200.388	161.128	151.451	134.957	140.907	140.308	136.702	192.501	179.142	171.962	1.75377	1.28375	1.33446	1.57166	1.96237	2.22882	0.858102	1.24655	0.770156	3.96927	8.86963	1.29094	gi|357476499|ref|XP_003608535.1|/3.02334e60/Histone H3 [Medicago truncatula]
Cs1g20100							-1.70181	4.11338e-22	2.94485e-21				15.39	14.0341	16.7472	18.1464	18.8239	16.9214	25.2964	20.8972	20.1366	16.5131	16.6778	15.5364	14.9898	10.9853	12.7415	20.315	15.8603	17.2964	6.8985	6.94287	7.2841	22.6335	11.9841	18.7215	gi|359496894|ref|XP_002263086.2|/1.20034e118/PREDICTED: putative clathrin assembly protein At4g40080like [Vitis vinifera]
Cs1g20120	-1.73034	5.39588e-11	2.35432e-10	-3.62986	6.12493e-20	3.94968e-19							2.95602	2.57938	2.24557	1.57059	1.9232	2.3081	2.10084	2.46269	2.75554	1.44579	2.68884	1.6934	0.855746	0.894857	0.883699	0.287581	0.174096		1.30846	5.37286	4.18072	5.30512	6.49185	0.359949	gi|224097194|ref|XP_002310871.1|/7.25543e79/predicted protein [Populus trichocarpa]
Cs1g20150	3.12418	3.68337e-31	4.35925e-30	2.90166	3.15926e-53	5.12139e-52	3.97453	1.98696e-106	9.41927e-105	2.20878	1.43458e-19	1.81417e-18	31.7918	27.562	37.7301	48.3476	39.103	38.418	35.4321	36.0623	32.5953	53.221	65.5422	54.534	251.786	470.64	217.346	244.449	317.655	351.841	688.673	432.035	589.317	182.459	298.97	318.3
Cs1g20180	-5.51987	1.6082e-43	2.74396e-42	-4.01784	2.48227e-36	2.75912e-35	-5.12085	9.11534e-39	1.13553e-37	-1.67491	2.15856e-05	6.65749e-05	12.2912	11.8881	11.0888	10.858	12.1642	10.7463	11.7181	11.3503	13.6306	11.9298	11.6603	9.36563	0.32867		0.482314	1.15975	0.752241	0.144587	0.361833	0.350418	0.324749	4.3662	4.42697	1.24422	gi|359495681|ref|XP_003635057.1|/7.43042e88/PREDICTED: ZFHD homeobox protein At4g24660like [Vitis vinifera]
Cs1g20210	-4.65666	4.37701e-21	3.44272e-20	-4.3936	7.51158e-23	5.52192e-22	-5.11849	3.01827e-25	2.45095e-24	-1.8227	0.000497881	0.00122189	2.15756	2.48618	2.34995	2.6084	2.18567	3.01924	4.66348	3.06933	3.40773	3.48763	3.05897	3.35964	0.217662	0.0682831		0.146295	0.066423	0.127671	0.15975	0.15471		0.835328	1.75232	0.137331	gi|255579724|ref|XP_002530701.1|/3.06317e49/cyclin d, putative [Ricinus communis]
Cs1g20230	-2.24641	1.88081e-39	2.87113e-38				-1.31748	3.58328e-19	2.23987e-18	-1.62724	3.3308e-17	3.58419e-16	43.0052	48.9201	45.3504	32.103	35.0808	28.8185	30.535	33.9696	33.6757	38.5066	38.6215	47.1075	12.6134	8.32734	11.5111	11.8624	18.8724	16.0668	15.3369	13.0466	12.6489	13.2549	11.9792	14.699	gi|205326623|gb|ACI03401.1|/4.97715e46/peroxidase 1 [Litchi chinensis]
Cs1g20250	2.73935	9.2755e-28	9.75958e-27				2.97615	5.85968e-34	6.37981e-33				4.06392	3.90242	1.93651	3.98361	6.70462	3.6559	3.294	2.65469	3.27765	6.43515	4.63754	3.83339	30.1338	24.1156	23.2634	11.3667	18.5792	12.8054	27.0811	20.1072	28.559	13.2529	16.1858	19.5946
Cs1g20270				-1.74	4.31737e-14	2.05444e-13				-1.34153	8.62855e-08	3.76855e-07	56.9823	54.1174	46.9733	74.4915	67.7197	70.415	65.1931	69.9569	63.3035	57.9711	58.6955	52.9209	24.6223	70.5718	16.9713	18.2792	13.6274	29.6396	59.1418	41.6445	85.3711	23.3921	28.1743	14.1935	gi|255579712|ref|XP_002530695.1|/1.93801e133/mitochondrial dicarboxylate carrier protein, putative [Ricinus communis]
Cs1g20280							-1.03573	2.48616e-07	7.22452e-07				2.96785	3.55758	3.04636	2.55291	3.28063	2.96986	3.86515	3.3546	3.25428	2.97681	3.04428	2.80099	2.77541	2.33341	2.28079	2.27579	1.45677	1.95352	1.50735	1.57817	2.19384	2.68739	2.09688	2.03129	gi|297742807|emb|CBI35523.3|/2.85951e66/unnamed protein product [Vitis vinifera]
Cs1g20290	-3.29613	0.256564	0.320226				-1.60403	0.386726	0.454497	5.3406	5.97207e-08	2.65998e-07	0.294212		0.881231		0.281015		0.655801	0.281878	0.326272		0.33574	0.290738					0.298904				0.322599	10.9878	16.6808	1.54498
Cs1g20300				-1.86734	1	1	-2.63053	0.505623	0.572139	7.13958	7.9644e-08	3.49589e-07						0.251464	0.509786															5.84407	5.65823	0.720592
Cs1g20310	-2.60623	2.65308e-09	1.01163e-08	-2.84881	5.67005e-12	2.35837e-11	-2.30407	4.03242e-06	1.03921e-05	-2.20713	2.96341e-06	1.03894e-05	3.24638	3.42911	5.49597	3.19607	4.58373	4.3454	2.67425	4.19212	3.44361	5.68538	5.47638	6.55557	0.783169	1.03189	0.306474	0.473744	0.286795	0.826869	1.55194		0.619061	1.66463	1.89151	0.148239	gi|297814406|ref|XP_002875086.1|/9.00313e15/hypothetical protein ARALYDRAFT_484087 [Arabidopsis lyrata subsp. lyrata]
Cs1g20350				-1.43074	2.12195e-29	1.95581e-28	-1.36905	2.18479e-22	1.58156e-21				6.36654	5.73127	5.77793	6.64431	6.75806	6.49044	6.86763	6.40004	7.66504	5.68423	6.50288	6.5069	3.61575	3.50257	3.18212	2.66916	2.22989	2.34268	2.66482	2.74205	3.00459	3.21561	3.31658	3.16425	gi|255579694|ref|XP_002530686.1|/6.41295e68/ATP binding protein, putative [Ricinus communis]
Cs1g20370							-1.17957	6.4014e-11	2.50347e-10				8.78171	8.54717	7.51519	9.53663	8.80717	8.62106	8.24925	9.61548	9.32128	8.331	7.87384	9.17389	5.35988	6.81317	6.26514	5.19318	5.09814	4.7158	4.13815	4.08182	4.26427	4.25369	5.10823	4.94088	gi|343173225|gb|AEL99315.1|/2.49167e17/3hydroxyacylCoA dehydratase, partial [Silene latifolia]
Cs1g20380	-1.50769	4.10124e-31	4.8409e-30				-1.21951	9.78427e-20	6.284e-19				24.8502	22.8409	22.6174	22.4773	22.0744	22.417	21.8556	22.0984	21.9247	23.6901	23.2921	24.1723	9.97944	8.62725	9.09229	18.4324	19.5974	16.4211	9.58862	10.3961	9.38369	18.5982	17.0306	14.7797	gi|255586028|ref|XP_002533682.1|/8.17085e79/conserved hypothetical protein [Ricinus communis]
Cs1g20410	-7.58873	1.76175e-70	5.79759e-69	-7.51026	8.89595e-96	3.1909e-94	-9.16363	1.42636e-132	9.92795e-131	-5.46758	3.18667e-49	1.68356e-47	5.45262	6.14607	4.6584	6.78691	9.12279	7.80585	10.6449	10.5182	10.8761	7.7287	7.47506	7.12403		0.0764388			0.0743566	0.03573	0.0447075				0.414958	0.0768671	gi|255586026|ref|XP_002533681.1|/0/ATP binding protein, putative [Ricinus communis]
Cs1g20420	-1.22402	1.00868e-10	4.31728e-10							-1.46463	8.88172e-10	4.90508e-09	7.75256	7.60815	8.39896	4.38715	4.25382	3.86906	9.31433	7.11148	5.6706	12.3903	12.3605	10.7037	4.57616	3.56027	3.22338	2.89118	2.51368	2.30839	3.69446	4.68381	3.73783	3.56645	5.66786	3.46473	gi|356497052|ref|XP_003517378.1|/1.746e32/PREDICTED: uncharacterized protein LOC100791019 isoform 2 [Glycine max]
Cs1g20430	3.26911	3.44694e-17	2.24756e-16	4.27143	9.36378e-43	1.21931e-41	3.3147	2.45281e-22	1.77192e-21	3.43469	8.74664e-13	6.5062e-12	0.653879	0.318777	0.30131	0.162705	0.240211	0.497733	0.168173	0.481897	0.557794	0.711842	0.344388	0.397635	4.35373	6.77655	3.16719	7.37183	4.80344	5.15652	3.56405	5.11791	4.0812	2.8177	4.04428	9.24451	gi|255586659|ref|XP_002533960.1|/0/Myosin1, putative [Ricinus communis]
Cs1g20480	-3.39228	6.29461e-57	1.48397e-55	-3.99234	1.34268e-91	4.47729e-90	-4.24144	1.0921e-99	4.70648e-98				9.70203	10.2481	9.82903	11.2306	10.9703	9.76546	15.3449	14.6606	13.2909	10.8339	12.5368	12.1253	0.83124	0.819561	1.51026	0.558692	0.760998	0.626874	1.00227	0.548628	0.821325	14.3378	17.3919	7.60469	gi|359497499|ref|XP_003635541.1|/7.74984e51/PREDICTED: AP2like ethyleneresponsive transcription factor AIL6like [Vitis vinifera]
Cs1g20490	-3.2178	2.61547e-49	5.16032e-48	-2.4743	6.80599e-33	6.91239e-32	-2.90502	1.01196e-48	1.61656e-47	-1.85348	2.54322e-15	2.39442e-14	7.04142	6.66226	7.74656	4.64186	5.48245	6.01757	6.65752	6.33058	6.99455	5.41315	4.76026	5.11152	0.629565	0.801624	1.12313	1.26943	0.745884	0.847159	1.01925	0.868643	0.878195	1.27911	1.34164	1.57718	gi|359497396|ref|XP_003635501.1|/5.47007e41/PREDICTED: receptorlike cytosolic serine/threonineprotein kinase RBK1like [Vitis vinifera]
Cs1g20510				-1.22491	0.0474187	0.0693103	-2.15155	0.00155134	0.00288644				0.418324	0.44187	0.375892	0.451064	0.958942	0.459952	0.839203	0.88173	0.463909	0.546488	0.477371	0.496061	0.464223	0.436896	0.817481	0.468019	0.169998	0.163375	0.204425	0.197976	0.0917371	0.986711	1.20743	0.439344	gi|255583255|ref|XP_002532392.1|/8.49617e171/UDPglucosyltransferase, putative [Ricinus communis]
Cs1g20530				-1.19337	2.85996e-19	1.78328e-18							39.9764	51.0853	41.3781	59.684	67.8664	58.811	28.3006	29.2834	36.5305	61.4253	50.4044	49.7718	28.2308	29.3426	31.6147	25.751	25.9872	27.8863	21.8011	42.7779	24.2157	42.4027	40.5851	43.7468	gi|94421690|gb|ABF18929.1|/0/putative 1deoxyDxylulose 5phosphate synthase [Hevea brasiliensis]
Cs1g20560	-1.71738	2.77615e-14	1.52215e-13	-2.35053	1.19408e-45	1.66488e-44	-2.45864	5.01688e-36	5.80449e-35	-2.5133	2.79711e-27	5.50631e-26	4.84111	5.14478	3.31559	7.44803	7.49982	8.01674	7.07329	7.80567	6.48166	6.71635	6.93923	5.65905	1.80168	1.29484	1.47418	1.32103	1.34953	1.70046	1.44252	0.873136	1.71545	1.07342	0.973741	1.30209	gi|255583233|ref|XP_002532381.1|/7.32234e97/ATP binding protein, putative [Ricinus communis]
Cs1g20580										-1.53042	2.72907e-14	2.34532e-13	34.82	31.5089	33.9619	19.3704	23.3019	23.8367	22.6169	25.9764	27.9155	57.9465	53.4649	58.8457	46.0856	44.5887	38.1035	12.4065	27.2074	14.2918	21.8116	96.4334	42.2529	20.2166	17.8898	20.3229	gi|82941435|dbj|BAE48786.1|/6.94783e97/10hydroxygeraniol oxidoreductase [Codonopsis lanceolata]
Cs1g20610				-2.50969	1.4855e-05	3.60333e-05				-1.65274	0.0920834	0.137611	0.374339	0.112974		0.576623	0.56186	1.23477	0.178801	0.563586	0.652349	0.407522		0.317073	0.0593445	0.223405	0.116115	0.0598298	0.162989	0.15664		1.51851	0.17591	0.0525573	0.110253	0.0561641	gi|332384183|gb|AEE69008.1|/2.23407e68/cinnamyl alcohol dehydrogenase 3 [Camellia sinensis]
Cs1g20620	-3.25377	1.10219e-07	3.60142e-07	-3.901	1.25994e-13	5.83402e-13	-3.85914	4.91702e-11	1.93764e-10	-2.93665	2.83865e-07	1.1628e-06	0.454736	0.411712	0.437797	0.805533	0.775602	0.64284	1.37561	0.871343	0.576329	0.813289	0.852514	0.481463	0.0360449	0.0339231	0.0705266	0.0726794		0.0634271	0.119046		0.07123	0.159612	0.0669658	0.0341132	gi|224088661|ref|XP_002308510.1|/3.47204e72/predicted protein [Populus trichocarpa]
Cs1g20760	2.01779	3.40251e-27	3.5044e-26	3.07383	6.2687e-44	8.39977e-43	3.30464	1.43776e-78	4.26705e-77	2.44451	1.12466e-17	1.24744e-16	1.87186	1.84757	1.74633	0.496318	0.820673	0.708538	1.1628	0.999592	1.0209	0.835161	0.770388	0.818745	7.5598	7.9801	9.32812	6.96932	5.6116	4.4642	10.9843	10.1658	11.6082	3.34759	4.11225	5.80107	gi|62946489|gb|AAY22388.1|/5.5624e104/symbiosis receptorlike kinase [Tropaeolum majus]
Cs1g20810	-1.10867	0.00271485	0.00505664	-1.89248	1.68305e-08	5.44362e-08	-1.63866	6.68029e-05	0.000150356	-1.79139	1.793e-07	7.54538e-07	3.17471	3.52107	2.85268	4.19338	3.25972	2.26891	1.94602	2.73745	1.67231	4.06095	4.07567	3.84309	0.968835	2.8183	1.12016	0.976757	0.725699	0.852413	0.775703	0.375616	0.957278	1.09204	1.47268	0.833557	gi|359475584|ref|XP_003631709.1|/1.49955e48/PREDICTED: transcription factor GTE2like [Vitis vinifera]
Cs1g20820	4.05593	3.52673e-108	2.49431e-106	3.61096	2.42416e-84	7.09847e-83	3.45775	1.39076e-58	2.72558e-57	3.94567	2.99409e-62	2.54933e-60	26.2719	22.1381	21.2198	38.3542	35.6664	37.0003	28.9511	27.5744	21.9329	21.3702	24.9273	21.2944	406.197	364.713	530.705	457.405	343.681	522.388	406.972	244.653	247.608	366.702	303.381	361.796
Cs1g20840	-2.59935	3.81545e-31	4.50963e-30	-2.08826	1.63389e-41	2.08274e-40	-3.35228	1.21877e-43	1.6966e-42	-1.92163	8.40508e-17	8.80675e-16	18.4279	19.4651	24.2694	25.8611	24.4118	27.6944	30.0329	21.0267	19.6144	20.3639	19.0212	17.1122	3.08288	5.12582	3.11657	6.00898	6.77369	5.15361	2.1495	3.06776	1.9292	3.82241	6.01389	4.96003	gi|255575991|ref|XP_002528891.1|/1.96005e89/DNA binding protein, putative [Ricinus communis]
Cs1g20860				-1.40559	1.53146e-05	3.71018e-05	-1.46607	2.86103e-06	7.50673e-06	-1.1504	0.000829139	0.00195603	2.46719	2.60606	1.89737	1.94128	3.0571	3.44586	2.45243	2.55541	2.44025	3.04885	2.81543	2.56984	1.10995	1.46246	1.44785	0.895224	0.745184	1.43231	0.896097	0.710041	1.16983	1.11408	1.6497	0.980438	gi|224141537|ref|XP_002324126.1|/8.43895e62/predicted protein [Populus trichocarpa]
Cs1g20870	2.11986	1.67649e-39	2.56594e-38	3.84877	5.4384e-107	2.31528e-105				2.8943	1.66685e-35	4.87277e-34	18.8393	20.7465	21.6107	14.8391	15.059	20.2733	23.3791	17.9215	14.8172	15.4183	15.2472	18.7489	86.7392	106.332	103.28	261.897	264.427	184.854	56.1521	84.4166	80.4304	118.183	100.27	148.184	gi|255575997|ref|XP_002528894.1|/2.60281e52/conserved hypothetical protein [Ricinus communis]
Cs1g20880	-2.89717	1.55238e-102	9.90139e-101	-2.74949	2.10162e-80	5.67989e-79	-3.17714	1.01601e-108	5.13566e-107	-2.4261	4.7048e-22	7.01123e-21	82.6523	79.5572	82.0117	86.4257	85.3847	89.5391	99.5209	93.0521	98.5525	81.4931	77.6168	70.3332	13.906	10.5111	12.319	12.9158	10.8597	14.1617	11.974	9.37822	12.1533	16.3561	15.3248	10.2937	gi|255575999|ref|XP_002528895.1|/2.80585e62/transcription factor, putative [Ricinus communis]
Cs1g20920	2.30142	3.00163e-42	4.93889e-41							3.13678	4.62483e-30	1.02683e-28	8.08512	7.38371	8.6188	12.8044	13.2193	15.9273	14.5801	13.233	11.052	6.05125	8.04101	8.21157	38.5369	53.2445	40.4747	45.8247	24.0717	43.0884	33.2338	20.2279	34.6912	52.4771	87.0491	54.6927	gi|13785471|dbj|BAB43909.1|/7.91828e67/phosphoenolpyruvate carboxykinase [Flaveria pringlei]
Cs1g20930	2.17052	1.47085e-10	6.22253e-10										0.53669	0.566899	0.535836	0.964489	0.512616	0.917929	0.863985	0.457058	0.396782	0.454428	1.02074	0.530352	2.24995	3.23854	2.84856	2.33507	2.48391	2.03781	2.18557	1.12886	3.07313	2.57869	2.21297	2.81829	gi|224141055|ref|XP_002323890.1|/3.67331e17/predicted protein [Populus trichocarpa]
Cs1g20970	-3.537	7.80311e-78	3.03474e-76	-3.51575	1.38322e-94	4.88161e-93	-5.37467	5.70635e-131	3.86446e-129	-2.45374	8.4993e-19	1.0169e-17	11.1948	10.7198	11.3206	10.9146	11.0174	12.9702	10.9316	11.0262	11.2254	10.7634	12.9242	11.9672	1.33519	0.874152	0.993876	0.877897	1.03635	1.04706	0.255637	0.185679	0.372836	2.36497	2.83109	1.18122	gi|147818972|emb|CAN67116.1|/6.28373e61/hypothetical protein VITISV_026465 [Vitis vinifera]
Cs1g21020	-2.47524	1.25519e-65	3.66934e-64	-2.91392	2.0652e-87	6.45696e-86	-1.82198	1.81327e-33	1.94168e-32	-3.31138	8.58221e-51	4.85587e-49	211.193	184.542	193.791	198.515	196.545	205.766	202.855	187.476	195.703	214.723	209.906	196.492	48.1391	34.6327	36.1345	32.0032	21.431	25.0039	65.7316	44.0896	63.1349	19.1185	21.8299	21.1202	gi|359497545|ref|XP_003635561.1|/0/PREDICTED: leucinerich repeat receptorlike serine/threonineprotein kinase BAM1like [Vitis vinifera]
Cs1g21035	-1.94578	0.00469761	0.00839406	-2.93189	0.000601847	0.00119272	-1.83775	0.0255368	0.0389492	-1.99593	0.00147405	0.00331814	0.455457	0.400911	1.02315	0.491102	0.435026	0.50078	0.423007	0.145454	0.757632	0.743746	0.692993	1.1252	0.336953	0.0792795	0.0824116	0.0849271		0.0741156	0.185476	0.0898125	0.0832335	0.298416	0.156502	0.159448
Cs1g21050	-1.16995	1.42257e-19	1.04532e-18	-1.05763	2.34472e-18	1.39696e-17				-1.41298	5.76871e-11	3.61756e-10	399.138	446.404	356.074	338.187	324.777	303.032	272.039	311.708	303.323	479.37	464.287	484.166	213.495	186.783	198.216	155.2	160.607	139.397	216.713	114.26	183.4	185.657	185.729	158.452	gi|255537890|ref|XP_002510010.1|/0/tubulin alpha chain, putative [Ricinus communis]
Cs1g21060	-2.82129	4.45474e-06	1.22701e-05	-3.76395	2.19039e-12	9.39812e-12	-6.78603	7.61219e-11	2.95852e-10	-3.21549	6.65581e-07	2.5754e-06	0.735125	0.569435	0.440372	0.898345	1.12344	1.02382	0.873919	0.516491	0.815231	0.586879	0.838888	1.06545	0.108771	0.153552		0.0548302	0.0497898	0.0957003				0.144496		0.102942	gi|255582415|ref|XP_002531996.1|/8.99107e59/conserved hypothetical protein [Ricinus communis]
Cs1g21070	4.41534	3.90133e-23	3.37589e-22	4.05803	2.80537e-26	2.33981e-25	8.12899	1.05501e-64	2.37242e-63	5.47089	2.07201e-19	2.58669e-18	0.209187	0.220961	0.31328	0.225558	0.299705	0.345005		0.100208		0.113865	0.119357	0.103358	5.6874	7.31887	5.10986	5.26583	4.46297	5.10608	15.2059	16.7062	12.5006	3.28942	6.46916	6.92048	gi|224095001|ref|XP_002310322.1|/1.99869e95/predicted protein [Populus trichocarpa]
Cs1g21130	2.88043	3.76306e-17	2.44822e-16	4.91873	4.4264e-137	2.91876e-135	5.38945	2.5602e-42	3.4543e-41	3.6885	4.60338e-30	1.02336e-28	3.3234	1.96173	3.22052	3.6889	3.45441	3.22422	2.17879	2.15393	2.38477	5.10777	4.90794	5.89216	19.7419	35.7303	14.1139	92.4082	121.848	93.7193	62.9327	59.3283	174.7	96.4502	61.9685	42.9113	gi|308229788|gb|ADO24302.1|/3.52145e94/putative xyloglucan endotransglucosylase/hydrolase [Gossypium hirsutum]
Cs1g21210	3.37235	2.18956e-15	1.29005e-14										0.510644	0.539386	0.611797	0.440487	0.585286	0.673751	1.13823	1.07632	1.01932	0.333546	1.0489	0.807382	8.38675	7.35974	3.76981	0.342784	3.32023	1.39601	4.49172	1.81251	1.9037	0.501862	1.36862	3.43234	gi|225467508|ref|XP_002269780.1|/0/PREDICTED: 1aminocyclopropane1carboxylate synthase 3 [Vitis vinifera]
Cs1g21260	3.04503	1.48681e-06	4.33416e-06	6.79966	2.54099e-10	9.47669e-10	3.00434	2.99438e-05	6.99725e-05	3.45514	7.37599e-07	2.83468e-06	0.0507581	0.160845						0.0972603	0.112578	0.0552575	0.0579226	0.0501587	0.6196	0.583127	1.10212	0.965394	0.360972	0.842496	0.80614	0.300273	0.834831	0.548736	0.680207	0.74632	gi|224134118|ref|XP_002327760.1|/2.23178e57/predicted protein [Populus trichocarpa]
Cs1g21300	-3.0517	5.55337e-31	6.52419e-30	-2.9474	1.1954e-30	1.14388e-29	-4.03758	2.39296e-46	3.60589e-45	-2.20255	1.10429e-14	9.80226e-14	8.57661	8.55135	7.32252	11.1493	9.56996	8.90129	10.8093	10.4441	10.0445	8.90058	9.51279	9.10899	1.15635	1.33942	0.783189	1.07613	0.7329	1.87826	0.3917	0.189672	1.31833	2.28452	2.23094	1.34693	gi|224097218|ref|XP_002310881.1|/5.15531e118/predicted protein [Populus trichocarpa]
Cs1g21310	-5.71285	2.16108e-132	2.16602e-130	-6.59252	2.33194e-211	4.26064e-209	-6.56667	1.07037e-155	1.17339e-153	-3.96309	1.45956e-59	1.14801e-57	21.4664	23.8576	24.1811	47.601	45.6424	46.4867	25.2246	28.5247	27.3764	19.1018	17.4137	18.4921	0.569648	0.389902	0.506632	0.156629	0.426691	0.774575	0.570115	0.276065	0.0511685	1.05486	1.49127	0.931206	gi|359494798|ref|XP_002263597.2|/3.72891e90/PREDICTED: AP2like ethyleneresponsive transcription factor ANTlike [Vitis vinifera]
Cs1g21350	-7.96018	3.99321e-60	1.03918e-58	-6.76293	4.00661e-125	2.13605e-123	-8.73743	3.57301e-84	1.1847e-82	2.47705	0.00930598	0.0177865	5.95815	4.69516	5.3113	14.6845	13.6852	17.1055	12.174	10.3747	8.28548	5.92004	5.45011	5.32704			0.0513373		0.0480409	0.323186	0.05777			38.4801	51.3289	0.198652	gi|147825148|emb|CAN62265.1|/1.55129e88/hypothetical protein VITISV_018459 [Vitis vinifera]
Cs1g21370	3.00126	6.67845e-31	7.83021e-30	2.77706	2.30485e-33	2.37388e-32	3.36306	1.21228e-26	1.03572e-25	2.71567	2.8715e-13	2.24049e-12	1.98357	2.5882	1.57268	2.39043	2.22893	4.4902	1.69053	2.57114	1.94092	0.889164	1.8641	1.38363	18.9044	15.2325	22.4214	25.0639	17.307	18.7973	27.5117	25.9535	13.6894	6.42172	9.14121	11.7642	gi|224127192|ref|XP_002320010.1|/4.35786e38/predicted protein [Populus trichocarpa]
Cs1g21400	-1.44741	0.00752205	0.0129248	-1.67166	0.000141874	0.000306273	-1.07016	0.00809102	0.0134543				0.54847	0.993156	1.29076	1.6897	2.31998	2.67064	1.65917	1.42629	1.73782	0.597088	0.804711	1.08398	0.347799	0.327325	0.425321	1.49023	0.318409	0.306005	0.382892	0.83433	1.11686	0.770052	0.403847	0.411449	gi|255568657|ref|XP_002525302.1|/2.45041e131/conserved hypothetical protein [Ricinus communis]
Cs1g21420				2.62244	0.0472195	0.0690595	-1.84551	1	1	5.40966	2.19776e-06	7.86387e-06			0.17994	0.129555			0.133909					0.118733		0.125486	0.130443		0.610337	0.351937				4.13298	2.72486	0.252378	gi|224095019|ref|XP_002310330.1|/4.32325e136/predicted protein [Populus trichocarpa]
Cs1g21430	-2.39526	0.000666292	0.00136767	-3.39658	2.46869e-07	7.13358e-07	-1.85993	0.0033273	0.00589384				0.313253	0.236347	0.469132	0.530781	0.470174	1.18089	0.598495	0.514492	0.397015	0.438456	0.459603	0.265332	0.099321	0.0934744		0.0500666	0.045464	0.0873859	0.0546713	0.31768	0.0490681	0.263885	0.322915	0.0469991	gi|224074249|ref|XP_002304320.1|/0/autoinhibited calcium ATPase [Populus trichocarpa]
Cs1g21460	-7.76763	7.35965e-57	1.72578e-55	-6.11072	7.19013e-50	1.09475e-48	-5.86158	8.16371e-52	1.39156e-50	-4.34124	1.6169e-27	3.21182e-26	4.51002	4.81298	4.38679	3.60964	3.64157	4.19199	4.87098	6.19187	5.1046	5.36536	6.20777	5.32973		0.0485592			0.141709			0.165032	0.101962	0.548345	0.239646		gi|147772863|emb|CAN75904.1|/8.06291e93/hypothetical protein VITISV_001972 [Vitis vinifera]
Cs1g21500	-1.52407	4.84645e-05	0.000116336	-3.70088	4.40417e-30	4.15318e-29	-3.26515	2.87459e-13	1.33211e-12	-1.19593	0.00095706	0.00223317	2.31506	2.44537	2.21892	6.68994	5.57226	7.33086	3.30259	2.92777	4.10773	3.73001	3.27587	3.1113	1.43868	0.676995	0.603206	0.414413	0.282237	0.723313	0.791922	0.109563	0.203074	1.72919	1.6228	0.972555	gi|225467634|ref|XP_002267068.1|/0/PREDICTED: protein SHORTROOTlike isoform 1 [Vitis vinifera]
Cs1g21640							-1.12652	1.98678e-14	9.91708e-14				34.6156	33.9242	31.853	35.3754	35.907	37.2418	15.8821	14.8246	15.8622	33.1111	29.4897	30.0558	20.3575	16.7712	21.1283	22.3681	21.5543	19.6763	7.60044	7.67523	6.87979	17.0363	16.115	16.4184	gi|147858961|emb|CAN80826.1|/3.21789e106/hypothetical protein VITISV_015453 [Vitis vinifera]
Cs1g21670	-2.02307	2.29163e-29	2.54561e-28	-1.36417	3.37903e-10	1.2467e-09	-1.49853	1.99015e-21	1.38521e-20	-2.05707	8.27785e-23	1.2815e-21	19.2164	14.7378	18.7109	17.9166	20.1717	22.2444	16.681	15.0689	16.1762	19.0557	18.3102	17.2347	4.99691	4.63652	4.81969	11.4237	7.47408	4.45837	5.5011	5.32756	6.74533	3.49046	4.05335	5.5284	gi|359496878|ref|XP_002267145.2|/0/PREDICTED: Ubox domaincontaining protein 30 [Vitis vinifera]
Cs1g21680	-1.50489	0.00251622	0.00472127	-2.10177	7.25851e-07	2.01192e-06				-2.07233	0.00123746	0.00282398	5.4873	4.23565	2.2125	4.32378	4.83799	3.48078	1.64651	2.02202	2.80858	1.83807	2.89008	3.75404	1.40524	2.64504	0.687383	0.944487	0.857661	1.03031	0.515676	4.49468	3.47119	0.622261	1.30536		gi|224097242|ref|XP_002310889.1|/6.00625e29/predicted protein [Populus trichocarpa]
Cs1g21710	-6.17326	1.54563e-53	3.38878e-52	-6.98703	3.49193e-61	6.65021e-60	-5.61185	4.69429e-54	8.47098e-53	-4.27023	2.68396e-29	5.81192e-28	3.15683	2.6263	2.76131	3.01229	3.22869	2.6109	3.58057	3.26537	2.88121	3.7712	3.28362	3.69928		0.0583535	0.0606589	0.0312552		0.0272763	0.0341298	0.0991594	0.0612638	0.0549121	0.374376	0.117361	gi|255568587|ref|XP_002525267.1|/1.31022e167/conserved hypothetical protein [Ricinus communis]
Cs1g21720	-1.81015	5.425e-13	2.73747e-12	-1.36606	2.92413e-09	1.00429e-08	-2.45265	4.83127e-19	2.99754e-18	-1.692	2.91694e-09	1.51281e-08	8.13025	5.97062	8.34923	6.84626	6.73015	6.47036	9.0612	6.60245	8.41513	8.68237	8.39424	7.26907	3.17929	2.10258	1.84939	2.07911	3.61862	1.89003	1.32436	2.1987	1.01882	3.04397	2.55421	1.78908	gi|159025723|emb|CAN88862.1|/7.72175e58/D5type cyclin [Populus trichocarpa]
Cs1g21750	-1.15577	9.77074e-11	4.18712e-10	-1.26978	1.7097e-20	1.1379e-19							12.3859	8.35554	11.1711	13.8789	13.5866	14.9535	10.0534	9.37362	8.50296	10.2734	11.6795	10.6625	5.19763	5.29024	5.49924	6.83158	4.8994	5.5554	8.85862	5.95205	6.92359	7.63786	7.15287	4.99195	gi|255568581|ref|XP_002525264.1|/5.91699e147/conserved hypothetical protein [Ricinus communis]
Cs1g21760	-5.58979	2.88514e-143	3.51426e-141	-4.88144	3.99977e-177	4.35752e-175	-6.61938	6.94905e-171	9.3043e-169	-2.75375	2.53439e-06	8.97864e-06	46.7252	45.8298	43.0965	52.7012	52.3508	52.8428	44.9667	43.8426	44.8257	45.8612	46.9728	48.2256	0.987655	1.1619	0.966238	1.65955	1.73304	1.81036	0.906093	0.175502	0.325291	5.39396	14.0676	0.934725	gi|255568579|ref|XP_002525263.1|/3.34818e70/Glucan endo1,3betaglucosidase precursor, putative [Ricinus communis]
Cs1g21770	-1.69909	1.25231e-28	1.35256e-27	-1.94597	3.9156e-49	5.86003e-48	-1.9826	1.19169e-46	1.81128e-45	-1.4802	4.10678e-11	2.61938e-10	18.952	15.7864	18.6152	19.9937	20.2528	22.1885	21.8718	20.7634	21.9253	18.3077	18.0226	17.8033	6.03679	5.49816	6.82669	5.20268	5.3781	5.25426	5.96703	5.43275	5.57996	7.2722	7.1453	4.66891	gi|225438984|ref|XP_002284345.1|/7.07025e171/PREDICTED: BTB/POZ domaincontaining protein NPY2like [Vitis vinifera]
Cs1g21780	-2.31173	1.28296e-13	6.79235e-13				-3.24797	6.11144e-12	2.59363e-11				3.70861	3.26446	3.93412	1.83281	1.40214	2.03883	2.6694	2.36875	1.79932	1.93457	3.08589	2.90131	1.11462	0.806928	0.503284	0.864411	0.549463	1.73505	0.188782	0.27424	0.254152	3.03735	2.07079	0.730304	gi|255568571|ref|XP_002525259.1|/4.50738e141/Nacetyltransferase, putative [Ricinus communis]
Cs1g21820	2.46604	2.61694e-30	3.01584e-29	2.41479	8.3123e-30	7.77174e-29	2.49655	4.37154e-18	2.59921e-17	2.74695	9.77093e-20	1.2428e-18	1.33733	1.4691	1.20168	1.38431	1.37953	1.58804	1.25198	1.02501	0.949156	1.10646	1.15983	0.792921	8.90436	8.3802	7.84014	9.57565	6.63022	6.73754	5.29352	4.87337	8.8568	7.88596	5.62459	6.7979	gi|225438970|ref|XP_002284306.1|/6.54759e67/PREDICTED: formamidase isoform 1 [Vitis vinifera]
Cs1g21850	-1.41991	6.78339e-10	2.70288e-09										7.89423	7.00794	8.67821	6.88209	7.4599	7.84875	7.58139	7.08051	9.40639	5.94267	5.94178	5.56029	4.10061	3.33296	2.37054	5.07371	5.54582	5.16578	3.89877	4.07386	5.43295	3.54908	4.41514	4.32185	gi|255568559|ref|XP_002525253.1|/1.05009e112/conserved hypothetical protein [Ricinus communis]
Cs1g21860	-8.63312	3.34062e-190	7.14566e-188	-8.2615	4.52649e-263	1.80442e-260	-10.0952	2.02268e-191	3.73451e-189	-1.50886	0.022478	0.0393595	71.124	70.2082	78.1435	271.041	262.029	303.846	118.076	149.264	168.078	115.913	100.246	106.577		0.442152	0.114905	0.236825	0.322581	1.96342	0.129303	0.125224	0.116051	63.0355	43.6415	2.55662	gi|255568557|ref|XP_002525252.1|/3.82403e68/Peroxidase 73 precursor, putative [Ricinus communis]
Cs1g21870	-2.40801	9.76915e-16	5.88026e-15	-1.65153	4.5859e-09	1.54984e-08	-3.8744	3.43751e-24	2.69049e-23				3.95925	3.27597	4.84235	2.77492	2.58412	3.26493	4.4126	4.29903	3.51255	2.37062	1.43073	2.86916	0.805503	0.895921	0.788036	0.81209	1.13967	0.708708	0.0806163	0.156146	0.578833	1.62131	1.29243	0.554425	gi|224074237|ref|XP_002304314.1|/1.22823e34/predicted protein [Populus trichocarpa]
Cs1g21880	3.25819	3.12369e-87	1.42681e-85	4.08021	1.0416e-108	4.54471e-107	3.46544	5.52912e-109	2.81104e-107	2.73678	1.04041e-33	2.75662e-32	3.65108	3.79903	4.32535	3.46676	2.55042	4.13424	4.25135	3.75906	4.10937	5.99176	5.78326	7.21593	43.5404	42.1156	39.6973	51.6393	55.0859	60.0164	45.537	44.1005	49.534	35.4009	37.8054	53.5119	gi|15229647|ref|NP_190566.1|/1.81403e126/Phototropicresponsive NPH3 family protein [Arabidopsis thaliana]
Cs1g21920	-1.48759	2.17222e-15	1.28026e-14	-1.441	3.63331e-15	1.83444e-14	-2.20404	1.812e-17	1.04824e-16	-1.25649	3.30212e-09	1.70351e-08	10.8469	11.5062	12.2351	10.2027	8.86138	9.54101	8.89948	10.0384	8.65054	12.6626	11.4825	11.0381	5.83922	3.32622	4.66028	2.94349	4.54861	2.7941	3.2142	0.928381	2.12563	5.21675	5.42418	3.8781	gi|359480632|ref|XP_002279459.2|/9.47225e25/PREDICTED: uncharacterized protein LOC100268114 [Vitis vinifera]
Cs1g21940	2.68811	4.69164e-08	1.59171e-07				3.65756	2.2918e-15	1.20897e-14				0.245194	0.323743	0.459006	0.462671	0.644036	0.80878	0.204952	0.117457	0.339891	0.200197	0.419704	0.787469	1.76863	3.84119	1.66372	1.16587	0.74731	0.718198	2.62107	2.10324	4.09997	1.68684	1.89567	2.06011	gi|356563543|ref|XP_003550021.1|/1.72378e19/PREDICTED: putative prolyl 4hydroxylaselike [Glycine max]
Cs1g21970	-3.87742	7.6387e-160	1.08051e-157	-3.40783	4.1619e-73	1.00274e-71	-3.77606	2.27123e-154	2.42911e-152	-3.17473	9.84034e-44	4.08037e-42	448.481	480.271	456.009	446.537	437.958	419.443	370.261	379.309	395.915	344.802	337.288	335.161	38.9542	29.0722	37.5874	31.9203	37.9422	49.2449	27.6107	26.6765	32.6897	40.7477	36.6811	33.8364	gi|255584904|ref|XP_002533167.1|/0/Xylem serine proteinase 1 precursor, putative [Ricinus communis]
Cs1g21990				3.18019	0.256303	0.316856				10.8001	1.24095e-11	8.29509e-11														0.235525				0.660551			0.247271	78.6802	72.7626	0.947377	gi|351723735|ref|NP_001238313.1|/8.04248e25/seed maturation protein PM35 [Glycine max]
Cs1g22000	-2.33414	5.41689e-12	2.56029e-11	-2.69551	2.83891e-20	1.86776e-19	-3.35512	2.26264e-18	1.36146e-17				3.45763	3.55614	3.27044	5.39613	5.12762	4.60207	5.37468	3.92291	4.64166	3.96225	3.73801	3.4168	0.605843	0.950299	0.691489	0.712597	0.831971	0.710721	0.666973	0.215311	0.498847	2.95104	2.25112	1.81569	gi|224071247|ref|XP_002303381.1|/1.72096e45/predicted protein [Populus trichocarpa]
Cs1g22050	-1.25333	1.51558e-20	1.1568e-19	-1.31764	8.62897e-23	6.32531e-22				-1.72182	2.23828e-13	1.76764e-12	192.879	187.202	173.8	237.92	205.01	206.196	172.312	172.723	184.897	206.963	211.935	222.006	95.3178	91.2019	73.6681	80.4013	86.7783	87.2183	124.29	86.2684	125.47	44.9282	76.5403	72.2678
Cs1g22060				-1.02016	6.48133e-07	1.8042e-06							2.77313	2.89963	3.14626	2.26527	2.4882	2.77189	3.12188	2.65687	2.1434	3.59834	4.09154	4.45657	2.51787	3.01326	2.37203	1.53561	0.939115	1.17603	3.52479	3.31417	4.23853	2.80802	3.23404	1.91223	gi|224115112|ref|XP_002332240.1|/2.53429e70/predicted protein [Populus trichocarpa]
Cs1g22140	-1.58832	4.15951e-20	3.12453e-19	-1.42828	5.86348e-11	2.28393e-10							14.7355	15.3507	15.6905	9.54779	8.45759	11.0737	15.4434	16.5138	15.8914	14.57	16.7382	17.0329	5.47575	6.35352	5.13685	2.34433	4.39498	3.6958	3.05542	31.8296	11.8585	18.1357	30.5192	7.38299	gi|300680026|gb|ADK27717.1|/0/GH3 [Dimocarpus longan]
Cs1g22200	-1.02843	0.0719975	0.102395	-2.20696	2.19323e-05	5.21971e-05	3.10778	9.55258e-05	0.000210652	4.73872	9.33193e-08	4.0626e-07	0.981791	0.388894	1.37844	0.595479	1.52384	1.55177	0.273552	0.764262	0.612437	0.200404	0.21007	0.545735	0.612851	0.704947	0.133236	0.205954	0.124681	0.419383	0.524758	11.5435	2.62401	17.6698	7.02125	0.644452	gi|255567929|ref|XP_002524942.1|/5.98603e85/cytochrome P450, putative [Ricinus communis]
Cs1g22230	-2.22475	0.000275419	0.000597508	-4.62299	2.21074e-14	1.0697e-13	-3.82244	9.08754e-10	3.24436e-09				0.764084	0.576494	0.408679	1.05928	1.14684	1.14016	1.09488	0.78434	1.02892	1.24772	1.12106	1.34832	0.0605657	0.228002	0.118505	0.0610609		0.0532877	0.133354	0.0645734		2.6283	1.23774	0.171959	gi|225438871|ref|XP_002283502.1|/9.61196e164/PREDICTED: isoflavone 2'hydroxylaselike [Vitis vinifera]
Cs1g22280							-1.58084	1.29929e-28	1.19317e-27				8.3675	8.78909	8.64587	8.41751	9.15303	9.81693	10.5239	10.2112	10.2383	9.18556	8.72174	8.79991	5.47279	5.71207	5.20186	4.83765	5.1053	5.70514	3.28377	3.84386	3.61355	5.94947	5.95117	6.70142	gi|224094264|ref|XP_002310116.1|/7.0817e35/heavy metal ATPase [Populus trichocarpa]
Cs1g22300	-6.09735	1.6019e-212	4.76227e-210	-6.273	1.16803e-224	2.52929e-222	-6.38974	2.30941e-204	5.32987e-202	-5.14703	2.37943e-87	4.85293e-85	58.9638	63.0337	60.5433	62.7571	67.4274	66.3391	64.0174	70.1647	72.6546	53.8516	52.392	53.9012	1.12719	0.795628	1.04761	0.511383	0.825551	1.09091	0.99274	0.841245	0.723934	1.29775	1.83237	1.33348	gi|255567891|ref|XP_002524923.1|/3.21781e173/LIM domain kinase, putative [Ricinus communis]
Cs1g22310	-6.11239	6.21666e-52	1.30587e-50	-8.16344	6.35123e-84	1.83829e-82	-8.36001	6.44975e-78	1.88548e-76	-3.4383	1.97544e-08	9.2744e-08	8.80485	9.59569	6.59312	9.49394	9.54455	9.98836	10.3582	11.7163	12.9416	8.97675	7.09715	7.80316	0.310188		0.0758653		0.070994			0.0826783		0.137356	1.87291	0.146782	gi|356496933|ref|XP_003517319.1|/3.92889e56/PREDICTED: microtubuleassociated protein RP/EB family member 1like [Glycine max]
Cs1g22330	-2.57886	3.34938e-68	1.04163e-66	-1.93921	1.20573e-40	1.50096e-39	-3.45421	1.71553e-108	8.62188e-107	-2.68856	1.11295e-29	2.4432e-28	133.705	147.314	132.594	136.602	131.06	131.38	141.595	142.927	145.082	131.355	127.422	126.792	28.1574	27.3457	21.9789	29.5957	39.9468	32.0654	16.2687	12.0296	12.5296	13.8834	22.6315	23.152	gi|221271526|dbj|BAH15074.1|/1.34357e45/cyclin D3 [Ipomoea batatas]
Cs1g22380	4.38794	9.97549e-30	1.12738e-28	2.45576	4.47391e-13	2.00799e-12	4.56941	1.50427e-45	2.19691e-44	2.97395	3.72485e-10	2.1442e-09	0.0785433	0.124446	0.176441	0.381106	0.30008	0.561335	0.0875368	0.188126	0.217755	0.256517	0.268889	0.155231	3.1378	3.11715	2.55813	2.37259	1.55602	2.72239	4.5579	3.76361	4.34913	1.0421	1.94318	2.43345	gi|225442647|ref|XP_002279633.1|/3.57284e23/PREDICTED: uncharacterized protein LOC100251435 [Vitis vinifera]
Cs1g22430							-1.05178	4.13068e-06	1.06328e-05				2.23703	2.87984	4.08306	1.20605	0.667714	1.15296	5.9213	5.42509	5.2717	1.52208	1.83482	2.21061	3.49098	3.28548	3.03581	1.40781	2.20168	1.91115	2.22053	3.39115	2.68282	3.02301	4.75618	8.14961	gi|224081705|ref|XP_002306478.1|/2.69059e33/predicted protein [Populus trichocarpa]
Cs1g22450	-3.46552	1.34579e-58	3.353e-57	-2.46287	4.04143e-44	5.42778e-43	-1.09492	3.77488e-06	9.76137e-06	-1.50741	4.72651e-07	1.86845e-06	39.7741	52.4546	39.3624	58.4366	59.2065	57.6701	26.8303	27.0758	28.7607	75.0784	59.4559	62.6342	3.87176	4.1297	5.30293	7.28639	13.4694	10.106	11.3665	19.4014	9.18139	11.887	21.2197	36.887	gi|363542019|gb|AEW26126.1|/1.72939e70/caffeoylCoA 3omethyltransferase, partial [Medicago falcata]
Cs1g22460				-3.15457	0.256077	0.316711	-1.84167	1	1	2.41915	0.0128655	0.0237864					0.195545			0.0653818		0.148584	0.311501	0.404621		0.0712724								3.21931	1.3366		gi|255565248|ref|XP_002523616.1|/1.28224e22/conserved hypothetical protein [Ricinus communis]
Cs1g22470	3.37369	7.37133e-89	3.47562e-87	2.93492	1.63671e-79	4.36955e-78	2.90704	8.96035e-28	7.95367e-27	3.14469	1.20194e-40	4.45708e-39	4.45755	4.36393	4.88464	5.27533	4.88066	4.3632	5.75556	6.04144	6.02841	4.32008	4.59047	4.99581	57.1879	55.7518	45.6199	35.0921	34.7379	38.7984	53.1958	24.569	62.7643	29.4909	44.1572	49.4416	gi|295881692|gb|ADG56590.1|/4.80803e29/ALCATRAZ/SPATULAlike protein [Prunus persica]
Cs1g22490	-1.60468	6.97106e-16	4.22649e-15	-2.98342	6.58249e-63	1.30166e-61	-1.9122	2.821e-19	1.77095e-18	-2.29816	3.17402e-24	5.28201e-23	1.81687	2.052	1.92561	3.4359	3.48409	3.27311	2.05606	2.50393	2.24734	3.08861	2.67937	3.02459	0.868526	0.583857	0.682788	0.515995	0.425964	0.327496	0.819567	0.61182	0.459732	0.549423	0.648315	0.57245	gi|359480801|ref|XP_002277947.2|/3.34518e53/PREDICTED: DNA polymerase alpha catalytic subunitlike [Vitis vinifera]
Cs1g22500				-1.00037	1.68992e-13	7.76559e-13	-1.23694	1.12431e-12	5.00646e-12				10.4402	10.7172	12.167	11.4158	11.1657	10.3474	10.2836	10.8478	10.0695	10.1251	11.6621	11.9516	8.64849	6.71883	7.34346	5.2233	5.75151	5.13264	5.79352	3.34905	4.67574	5.96129	6.9727	4.5558	gi|359480850|ref|XP_002282732.2|/1.16428e95/PREDICTED: probable serine/threonineprotein kinase At1g01540like [Vitis vinifera]
Cs1g22550	-7.28108	1.09257e-230	4.56277e-228	-7.34329	1.61769e-224	3.46027e-222	-6.86678	3.09507e-210	7.98345e-208	-4.03625	4.21947e-13	3.24176e-12	214.752	246.572	255.317	194.151	190.425	163.629	207.675	213.118	222.66	242.504	240.407	215.784	2.43889	1.63952	1.02257	0.878156	1.43537	0.919636	3.26033	0.928671	1.54916	13.114	25.8919	2.47306	gi|388503074|gb|AFK39603.1|/9.76813e34/unknown [Lotus japonicus]
Cs1g22570				-3.87733	5.64466e-08	1.73363e-07				-1.86033	0.0322223	0.0543076	0.102041	0.0538922	0.0764088	0.495121	0.584781	0.785365	0.625487	0.146644	0.452641	0.222172	0.232888	0.352925	0.396329	0.0532855	0.276953		0.051834	0.0498147	0.0623313	1.44876		0.100286	0.0525941	0.0535841	gi|255565204|ref|XP_002523594.1|/6.6125e86/triacylglycerol lipase, putative [Ricinus communis]
Cs1g22620	3.13686	5.08699e-61	1.35396e-59	2.19716	1.45024e-35	1.58488e-34	2.40753	4.25305e-34	4.65949e-33	2.9345	1.78897e-36	5.40077e-35	1.26909	1.44106	1.37794	1.26578	1.84855	1.39538	2.15697	2.067	1.86478	2.21054	1.48443	1.53627	13.0975	14.5466	12.6068	7.77368	6.18876	6.53624	8.68244	11.5242	13.3935	14.6553	11.7414	13.2619	gi|290361326|dbj|BAI79259.1|/3.21042e77/zeaxanthin epoxidase [Citrus sinensis]
Cs1g22630	-1.53015	8.73496e-18	5.88595e-17	-1.37802	7.30703e-24	5.58942e-23	-3.29263	1.8734e-76	5.29991e-75	-1.58179	1.14753e-13	9.35734e-13	16.7588	15.7086	14.1319	26.2103	25.3806	26.3948	25.3244	26.9774	27.3753	19.8059	18.2629	16.0387	6.11544	5.36124	6.63847	10.5573	10.8906	8.03399	2.67455	2.6795	3.06263	6.4547	5.99204	5.39128	gi|225438716|ref|XP_002282505.1|/1.74517e172/PREDICTED: uncharacterized protein LOC100262755 [Vitis vinifera]
Cs1g22650	-1.57935	0.000320971	0.000690268										1.92738	2.98593	3.07889	3.87934	3.80457	2.68429	2.29127	3.07762	1.42494	2.37799	3.22583	2.66646	0.57036	0.805177	1.53448	2.15634	2.61081	2.76002	1.4128	1.06418	2.11334	8.3346	8.2122	0.944637	gi|224094322|ref|XP_002310141.1|/4.38918e42/predicted protein [Populus trichocarpa]
Cs1g22680	3.44468	1.93015e-05	4.89656e-05	4.5217	1.04867e-17	6.05054e-17	3.63495	9.98411e-06	2.47102e-05	7.20011	8.42275e-12	5.73061e-11	0.0845405		0.126609	0.0911569	0.161496		0.0942207	0.161993	0.187506				0.844347	1.14782	0.734255	2.36459	2.14721	2.14611	0.41313	3.80092	1.85394	1.2463	1.22007	2.39729	gi|224094338|ref|XP_002310144.1|/6.83779e72/predicted protein [Populus trichocarpa]
Cs1g22750	-3.882	0.000205851	0.000453824	-6.84867	1.03463e-11	4.22329e-11	-3.22864	1.54722e-07	4.58805e-07	-3.93971	0.000172039	0.000457969	1.2362	0.489669	1.38851	2.99914	1.62353	2.37863	2.06663	2.07266	2.91319	1.85045	0.705347	0.763502		0.161386					0.377565	0.365654			0.159291		gi|224094378|ref|XP_002310150.1|/1.04659e62/predicted protein [Populus trichocarpa]
Cs1g22770	2.28504	2.5856e-10	1.07315e-09	2.55225	2.42894e-11	9.70468e-11	3.04624	4.90292e-15	2.53754e-14	3.10075	1.68456e-14	1.47147e-13	0.305334	0.276445	0.326622	0.282197	0.249975	0.287758	0.291682	0.250742	0.193489	0.427371	0.0995519	0.344832	1.64577	1.50333	1.84686	1.31762	2.1271	1.32024	2.82432	1.70306	1.96093	2.31492	2.20326	3.16095	gi|356565614|ref|XP_003551034.1|/1.70641e60/PREDICTED: uncharacterized membrane protein At3g27390like [Glycine max]
Cs1g22820	-1.10238	2.21581e-06	6.32779e-06										2.57484	2.84726	2.77158	2.77635	3.72744	2.96377	2.77999	2.23562	3.79235	2.4965	2.20371	3.29981	1.20544	1.59668	1.44137	2.20555	3.92384	1.72837	1.81859	2.33242	1.76454	2.68871	3.69107	1.56338	gi|302142350|emb|CBI19553.3|/1.43591e97/unnamed protein product [Vitis vinifera]
Cs1g22880	-1.86558	2.2655e-41	3.66577e-40	-2.05655	2.07811e-50	3.19177e-49	-1.99136	2.5448e-43	3.50911e-42	-1.32339	1.30078e-09	7.03537e-09	21.2132	20.2407	20.2725	25.8115	25.9427	25.0315	26.777	24.8714	22.7774	20.7332	20.5964	21.1943	6.56798	6.12014	6.2665	5.83495	5.68552	6.49391	7.1591	6.13593	6.16836	9.09954	8.84967	6.67757	gi|224084310|ref|XP_002307256.1|/0/predicted protein [Populus trichocarpa]
Cs1g22890							-1.55593	1.22775e-05	3.01097e-05				2.12744	1.71844	1.06203	0.719669	0.717181	0.596254	1.20877	1.23894	1.98919	1.68026	1.52328	1.56643	1.43504	1.307	1.67564	1.96014	2.20375	1.38478	0.560586	0.444192	0.548872	4.67367	3.99911	3.41723	gi|147792055|emb|CAN66295.1|/6.86415e93/hypothetical protein VITISV_012600 [Vitis vinifera]
Cs1g22940	-3.80753	1.42238e-95	7.724e-94	-2.67546	6.85457e-45	9.4076e-44	-3.23565	2.23754e-80	6.84929e-79	-2.57241	2.47647e-13	1.94699e-12	48.7166	62.7808	56.4549	104.994	105.601	105.01	52.4157	56.7706	62.7067	83.5843	70.2299	74.3244	3.80905	4.27664	5.29548	11.5206	16.7629	19.52	7.79823	5.4148	5.81049	6.21417	10.1183	22.5149	gi|359497058|ref|XP_003635410.1|/1.08862e33/PREDICTED: LOW QUALITY PROTEIN: patatin group A3like [Vitis vinifera]
Cs1g22990	-1.61	0.000313876	0.000676004	-2.19834	3.57131e-06	9.24724e-06	-2.37814	8.26253e-07	2.29094e-06				0.764618	0.477251	0.6246	0.599607	0.597534	0.534995	0.581025	0.865755	0.616682	0.60538	0.35695	0.480829	0.30855	0.108895	0.264126	0.0777682	0.0353096	0.237538	0.127381	0.123363	0.152435	0.341576	0.573237	0.109505	gi|255562635|ref|XP_002522323.1|/1.80611e54/conserved hypothetical protein [Ricinus communis]
Cs1g23040	-2.77241	1.34166e-12	6.59917e-12	-5.81487	8.38219e-40	1.02029e-38	-3.07454	1.9328e-12	8.4987e-12	-3.33281	7.72256e-11	4.78635e-10	2.2306	3.84837	4.00868	4.81034	5.61041	4.41462	2.32027	2.35079	3.29822	2.83305	1.86666	2.49815	0.742601	0.310617	0.565054	0.166372		0.0725961	0.181673	0.527827	0.244581	0.219223	0.383232	0.0780893	gi|359480439|ref|XP_002264629.2|/5.51849e13/PREDICTED: uncharacterized protein LOC100243049 [Vitis vinifera]
Cs1g23060	-3.10886	2.72511e-65	7.90056e-64	-1.43629	4.12185e-31	4.00317e-30	-2.63692	8.28622e-56	1.53474e-54	-1.49178	1.48627e-15	1.4308e-14	27.7157	24.239	24.6749	25.4319	24.6426	26.9161	30.6046	30.1024	31.1608	22.7569	22.2998	22.9289	4.34657	2.89017	2.72703	9.52633	9.42914	8.89555	4.36904	4.18084	6.76885	8.74494	7.59248	7.55655	gi|193795285|gb|ACF21741.1|/3.72023e46/putative serine/threonine protein kinase [Elaeis guineensis]
Cs1g23080										10.3112	2.19628e-09	1.15511e-08																		0.146294				42.263	29.5011	0.157364	gi|255562661|ref|XP_002522336.1|/2.03645e45/conserved hypothetical protein [Ricinus communis]
Cs1g23090										-1.26415	4.02181e-08	1.82233e-07	52.3578	55.051	46.1351	40.3439	40.941	39.8175	52.8168	56.649	56.8638	66.3753	71.1766	73.9079	33.03	36.4827	28.0081	35.6306	27.5935	24.2891	51.0938	23.5561	43.0461	23.5042	24.8184	39.7585	gi|225468506|ref|XP_002270831.1|/4.03947e118/PREDICTED: Lascorbate oxidase homolog [Vitis vinifera]
Cs1g23110	-2.76386	7.41877e-17	4.73699e-16	-3.83088	5.82207e-50	8.87993e-49	-5.48403	3.07647e-46	4.61602e-45	-2.71519	2.60982e-13	2.04724e-12	9.26002	5.9386	7.42923	13.0752	13.6881	13.5753	13.5147	11.8291	9.78008	7.68066	7.54791	5.88257	1.71267	0.575662	1.43617	0.493336	0.783973	1.39923	0.404032	0.130429	0.241749	1.19177	0.568192	1.38933	gi|255562669|ref|XP_002522340.1|/9.64679e84/zinc finger protein, putative [Ricinus communis]
Cs1g23200	-1.60726	2.61821e-18	1.80233e-17	-4.78469	1.38353e-58	2.48385e-57	-1.67907	0.0643768	0.0908496	-2.76234	1.6238e-13	1.3035e-12	17.8437	18.4608	19.2186	15.155	18.9111	16.9318	10.3521	9.60168	9.62302	13.039	10.1812	12.0774	6.91698	7.02038	6.36893	0.410209	1.24166	0.119329		8.82071	0.402028	2.88277	1.13388	1.02687	gi|14279437|gb|AAK58599.1|AF269158_1/4.34309e64/ethyleneinduced esterase [Citrus sinensis]
Cs1g23230	-2.87861	9.99599e-75	3.59282e-73	-1.49369	1.43605e-26	1.20691e-25	-2.50002	3.00026e-64	6.69523e-63	-2.16014	3.20565e-29	6.916e-28	71.1021	64.5443	72.5675	65.9972	67.328	75.2613	89.9306	85.0293	79.9813	68.7426	60.7663	66.6333	11.7732	10.0148	9.8567	26.4782	20.4167	25.5974	16.4507	13.3972	17.0018	14.6375	13.3551	15.5349	gi|224081531|ref|XP_002306448.1|/3.70065e36/predicted protein [Populus trichocarpa]
Cs1g23260	-4.00513	1.19911e-24	1.11224e-23	-3.8171	2.6401e-28	2.35302e-27	-4.3191	1.4657e-27	1.28735e-26	-4.41149	3.12799e-21	4.39271e-20	2.70535	2.57746	2.38327	3.26026	4.20532	3.03288	3.13336	4.3707	3.52959	4.10013	3.45041	3.35485	0.117732	0.277005	0.115179	0.296738	0.161676	0.258962	0.194418	0.188285	0.174492	0.104267	0.382775		gi|255562715|ref|XP_002522363.1|/3.74478e54/hypothetical protein RCOM_0603420 [Ricinus communis]
Cs1g23270	-1.84719	1.04531e-46	1.95467e-45	-1.05068	1.93784e-15	9.9735e-15	-1.61933	9.57741e-33	1.00531e-31	-1.78588	2.0082e-18	2.34201e-17	79.3538	70.3215	70.865	60.9378	64.0416	63.6102	74.3417	71.4356	80.8192	71.3007	76.4147	71.1211	24.0034	21.3279	23.2954	35.889	25.6595	28.0322	23.4189	25.132	28.0724	18.4152	20.5171	24.2134	gi|255562713|ref|XP_002522362.1|/0/molybdopterin cofactor sulfurase, putative [Ricinus communis]
Cs1g23330							-1.19484	2.06074e-19	1.3016e-18				27.8814	24.6269	25.7573	26.32	28.952	31.5662	31.0442	26.9172	29.8239	25.5558	23.6494	23.8047	14.8183	13.7786	15.8307	16.9115	15.4111	15.3062	14.2254	12.2599	13.3824	13.596	13.1594	15.4266	gi|147794785|emb|CAN66844.1|/6.84911e180/hypothetical protein VITISV_002365 [Vitis vinifera]
Cs1g23370	5.67184	3.88791e-53	8.4503e-52	2.52018	3.51575e-16	1.88466e-15				2.72952	9.88431e-21	1.34709e-19	2.38605	2.1603	2.72258	9.06603	6.94559	6.99598	3.16579	3.59232	3.52808	11.0087	11.2804	10.8911	66.7006	177.88	166.404	26.1866	69.3754	33.281	5.96886	31.7259	1.99335	41.4286	70.7441	109.546	gi|224084233|ref|XP_002307238.1|/7.76178e14/predicted protein [Populus trichocarpa]
Cs1g23390	-2.83121	1.08343e-41	1.76775e-40	-2.01257	1.12177e-18	6.7918e-18	-2.24805	8.3393e-28	7.41741e-27	-1.43986	2.04272e-13	1.62239e-12	5.38669	6.0792	5.51964	6.60309	7.88006	6.98259	6.38266	6.60047	6.66537	8.33333	8.63819	8.48891	1.13262	0.829071	0.707927	2.06173	0.921699	2.21448	1.55863	1.8449	0.901506	3.37147	3.03945	2.85846	gi|255562745|ref|XP_002522378.1|/0/kinase, putative [Ricinus communis]
Cs1g23410	-1.99333	1.08555e-15	6.50512e-15	-1.47959	8.47315e-10	3.0349e-09	-1.7156	8.44813e-10	3.02347e-09	-1.72076	1.65497e-08	7.85819e-08	26.9249	20.0319	23.4925	20.1962	19.4555	19.0497	20.0922	20.6369	17.6557	19.3712	14.1604	18.9719	6.49545	4.64595	8.64225	4.71497	9.99023	5.71491	6.57878	8.58733	3.33734	5.06226	5.06836	5.65556	gi|255562751|ref|XP_002522381.1|/1.00988e21/conserved hypothetical protein [Ricinus communis]
Cs1g23430	-1.94282	5.91501e-37	8.38039e-36	-2.94123	1.73858e-72	4.13207e-71	-1.61232	6.44671e-23	4.81376e-22	-2.69107	3.65095e-35	1.05152e-33	29.5862	30.2646	30.1299	32.5062	37.3614	37.3243	37.5556	41.4745	35.0206	30.4459	31.9854	32.6837	8.43275	8.39171	9.33183	3.97211	5.82176	3.83133	16.4366	10.5383	11.9519	4.46873	3.72406	6.47624	gi|224094598|ref|XP_002310186.1|/0/predicted protein [Populus trichocarpa]
Cs1g23450	-2.02149	1.25875e-20	9.6497e-20				-2.36354	5.32364e-33	5.61833e-32	-1.67368	1.78724e-15	1.70742e-14	56.2538	56.2265	51.4024	58.131	58.896	54.9689	97.2462	92.5729	102.005	87.7578	81.3967	82.8161	15.5002	20.1471	9.4313	47.3572	41.576	59.7891	14.723	25.7461	18.0702	28.4174	23.1341	26.6555	gi|326467059|gb|ADZ75466.1|/6.50322e136/oxygen evolving enhancer protein 1 [Litchi chinensis]
Cs1g23460	2.60611	1.94372e-06	5.589e-06				2.75704	1.73836e-10	6.56423e-10	2.75034	3.16905e-09	1.63727e-08	0.132024	0.139455	1.18632	1.28121	0.882711	0.725809	0.294282	0.758934	0.439232	0.287454	0.602636	0.652324	2.63717	2.89559	3.15331	3.24957	3.48736	2.19137	3.54844	3.90511	3.61905	3.50334	3.2663	3.88242	gi|255562763|ref|XP_002522387.1|/1.01408e19/conserved hypothetical protein [Ricinus communis]
Cs1g23480							3.13223	5.46379e-43	7.46378e-42				5.45003	6.45459	7.66736	7.12312	8.04496	7.80825	6.44221	7.91144	8.42486	7.0119	5.84238	4.40646	19.9768	27.0801	12.5509	1.2934	4.53022	6.61124	94.0228	55.6892	59.5776	2.43468	8.00158	3.64247	gi|224094628|ref|XP_002310190.1|/2.28611e53/predicted protein [Populus trichocarpa]
Cs1g23490	-2.06813	0.00198187	0.00377889	-4.74326	3.1544e-09	1.08126e-08	-1.66446	0.0066306	0.0111817				1.24021	2.80717	1.06134	2.67454	2.53838	1.55843	1.38222	2.37643	1.37535	1.54302	1.61744	2.27604	0.196612	0.740153	0.384697			0.172986	1.08225	0.419244	0.194267	2.43776	6.3923	0.37215	gi|255562771|ref|XP_002522391.1|/1.24943e66/STS14 protein precursor, putative [Ricinus communis]
Cs1g23500	-2.80468	1.50767e-43	2.58247e-42	-3.82482	3.45516e-64	7.02243e-63	-2.88028	7.14427e-52	1.21897e-50	-3.3644	7.51023e-36	2.21394e-34	5.14103	5.03305	4.73223	4.32654	5.10204	4.96328	5.7297	5.98268	5.70125	4.85962	4.66473	5.17945	0.946213	0.680981	0.762336	0.308631	0.229303	0.44074	1.01105	0.623098	0.824935	0.295763	0.594589	0.526766	gi|147843034|emb|CAN83308.1|/7.96643e116/hypothetical protein VITISV_023019 [Vitis vinifera]
Cs1g23520	-1.20872	0.000198648	0.000439158	-1.3944	4.05357e-07	1.15085e-06	-1.94146	1.09057e-11	4.54254e-11				2.18887	1.71265	2.34727	1.16552	1.54866	1.96101	1.62634	1.50163	1.55833	2.64767	2.49783	2.18973	1.70932	0.564457	0.762783	0.4535	0.631443	0.633229	0.561237	0.319725	0.385195	3.34635	4.40134	0.652763	gi|224081519|ref|XP_002306443.1|/5.57826e113/predicted protein [Populus trichocarpa]
Cs1g23530	-1.12463	5.59536e-12	2.6425e-11	-1.37559	2.39658e-21	1.65387e-20	-1.38834	1.35051e-22	9.89886e-22				12.0022	11.8235	12.7422	15.7322	15.9443	18.6388	12.7275	13.1728	11.8751	12.7844	14.6562	11.8925	7.07241	4.96673	6.74344	7.38361	5.19297	6.44365	4.86133	4.70797	5.42727	8.17122	7.17	7.06713	gi|224094662|ref|XP_002310195.1|/2.52284e143/predicted protein [Populus trichocarpa]
Cs1g23540				-1.21913	2.94191e-17	1.65388e-16	-1.39593	1.09892e-22	8.09196e-22				14.1903	11.7279	12.8951	12.5217	13.9866	14.3878	16.0677	13.2697	16.0507	14.6465	16.4841	14.2746	9.55521	8.31236	9.5325	6.87643	4.66164	5.72449	5.98633	5.42886	6.49085	7.73862	9.13882	8.2697	gi|359476736|ref|XP_002269759.2|/0/PREDICTED: histonelysine Nmethyltransferase SUVR5like [Vitis vinifera]
Cs1g23550	3.36781	9.41881e-63	2.60167e-61	3.91022	3.30709e-101	1.29768e-99	3.63445	6.73905e-72	1.76159e-70	3.1056	1.11123e-46	5.31091e-45	0.93276	0.81636	1.357	0.718401	0.560006	1.08418	0.891056	1.07239	0.916186	1.16051	1.39895	1.23777	10.9425	12.1075	12.0072	12.3141	10.6676	11.5791	12.6978	14.063	10.6074	10.7125	9.61529	12.1754	gi|357483181|ref|XP_003611877.1|/3.14633e90/LIM and UIM domaincontaining [Medicago truncatula]
Cs1g23590							2.69215	1.22261e-49	1.98745e-48				3.35894	3.54801	7.42582	19.1439	13.7497	14.0693	6.23926	6.58949	4.78925	9.92532	11.4992	6.00631	10.8275	15.7028	7.11966	7.51594	16.9	5.77828	39.0819	36.9027	43.3194	10.3751	11.212	5.71155	gi|224096900|ref|XP_002310779.1|/3.71722e46/predicted protein [Populus trichocarpa]
Cs1g23600										2.99853	5.30727e-30	1.17389e-28	2.98662	3.72832	4.81165	1.36622	1.29666	1.69167	3.53034	2.86141	3.11134	1.08379	1.08442	1.07322	6.67885	12.9022	9.33431	3.4933	2.11478	3.31369	8.18201	7.17434	6.6488	9.47288	8.48986	7.74669	gi|359476730|ref|XP_002274448.2|/6.24452e40/PREDICTED: uncharacterized membrane protein YOL092Wlike [Vitis vinifera]
Cs1g23610	-2.94996	2.5523e-50	5.18141e-49	-3.78124	5.78532e-60	1.07154e-58	-3.21194	1.12038e-61	2.3563e-60				27.1844	26.314	26.8357	32.8935	31.4753	36.5211	39.1623	39.8627	30.6314	18.1752	24.139	19.6941	4.85002	4.29065	2.46732	1.66249	1.42086	3.92583	3.20364	4.03335	4.98386	20.9612	11.8039	5.50812	gi|225430862|ref|XP_002269182.1|/9.04234e138/PREDICTED: probable galacturonosyltransferaselike 2like [Vitis vinifera]
Cs1g23660	-1.19093	1.42827e-10	6.05261e-10	-1.04583	1.97714e-10	7.4291e-10	-1.29285	1.09197e-20	7.35808e-20	-1.09919	3.34194e-09	1.72304e-08	17.9919	17.952	18.1566	17.848	18.2952	18.6866	21.8412	21.7459	21.9784	18.2609	17.3727	18.5453	8.6007	11.1009	6.73136	10.591	9.8424	5.83754	8.72457	9.10433	9.95493	7.12737	8.67418	9.36074	gi|255568241|ref|XP_002525095.1|/1.38374e114/AT14A, putative [Ricinus communis]
Cs1g23710				2.24216	7.30865e-28	6.40969e-27	2.74943	1.34521e-25	1.10619e-24				6.80036	7.56118	5.22615	3.56981	3.93137	3.73854	2.09421	1.62882	2.08381	5.26015	3.98222	4.86319	10.2275	10.4665	12.0457	14.4155	18.181	19.3074	17.5997	9.84559	13.3432	10.3769	11.7143	16.8214	gi|2501494|sp|Q40287.1|UFOG5_MANES/1.75234e170/RecName: Full=Anthocyanidin 3Oglucosyltransferase 5; AltName: Full=Flavonol 3Oglucosyltransferase 5; AltName: Full=UDPglucose flavonoid 3Oglucosyltransferase 5
Cs1g23720	-5.24838	4.31905e-19	3.09714e-18	-3.18187	1.3156e-14	6.4475e-14	-3.9598	8.47932e-11	3.28534e-10	-4.49862	9.69064e-17	1.01218e-15	2.30888	1.93425	2.86163	3.17636	2.28135	3.23895	1.41973	1.4493	1.76585	3.98701	2.63478	3.30441	0.0883521		0.0864362	0.178149	0.0808861	0.621881		0.0941985	0.174596	0.0782472	0.246216	0.0836171	gi|224094711|ref|XP_002310203.1|/3.1026e171/predicted protein [Populus trichocarpa]
Cs1g23750				2.25796	6.26055e-54	1.03205e-52							13.6865	14.8067	14.2157	13.9841	13.2834	14.5631	14.7001	13.007	12.2403	18.2642	17.2558	17.2879	53.9549	53.4878	62.6109	59.5826	73.5607	62.397	56.1628	42.8338	49.4385	50.713	52.5662	64.858	gi|225430832|ref|XP_002273030.1|/5.74146e52/PREDICTED: minor allergen Alt a 7like [Vitis vinifera]
Cs1g23760	-3.98385	6.61223e-20	4.92687e-19	-3.45337	4.10979e-25	3.29008e-24	-2.25061	2.92015e-22	2.10347e-21	-2.0325	1.45416e-09	7.81194e-09	18.2235	5.63651	13.7212	10.9648	10.7706	20.8118	17.2805	15.048	13.5101	10.5223	6.89361	8.15844	0.670375	0.946369	0.983756	1.91493	0.818301	1.08133	2.09105	4.40753	3.42229	1.68216	2.80226	1.69186	gi|224096942|ref|XP_002310795.1|/6.63365e33/predicted protein [Populus trichocarpa]
Cs1g23770	-1.3226	8.63035e-06	2.29323e-05	-1.02442	0.000560267	0.00111545				-1.06481	0.00246636	0.00532627	1.26932	1.55246	1.20059	0.900431	0.925235	1.06508	1.41466	1.28011	1.18537	1.27274	1.21977	1.12229	0.74136	0.453518	0.616491	0.485825	0.407228	0.489205	0.897781	0.829938	1.17203	0.722228	0.447633	0.526222	gi|255568261|ref|XP_002525105.1|/4.25867e34/Serine/threonineprotein kinase HT1, putative [Ricinus communis]
Cs1g23790	2.20297	6.38425e-12	3.00133e-11										1.69904	0.897336	2.31318	1.41565	0.885178	1.27371	1.63537	1.03588	1.37032	2.18595	1.49821	1.14476	7.71324	10.8081	6.12063	1.46886	1.01999	1.8851	2.2644	2.37572	4.48806	5.08536	5.65239	4.05548	gi|383866661|gb|AFH54532.1|/7.66492e157/GRAS family protein, partial [Dimocarpus longan]
Cs1g23800				3.52975	8.67275e-09	2.87344e-08	2.57035	3.70891e-06	9.60212e-06	10.0833	1.43921e-12	1.0492e-11	0.435245	0.26271	0.0931182	0.134088	0.0593887	0.273461	0.27719	0.119142	0.137907	0.338448		0.245774	0.827999	0.974073	1.21507	0.973899	1.38972	2.91401	0.911546	0.88279	1.56807	244.495	400.277	2.54678	gi|356495423|ref|XP_003516577.1|/5.60563e108/PREDICTED: vicilin GC72Alike [Glycine max]
Cs1g23870	-1.98052	8.79297e-05	0.000204168							-2.7198	1.46225e-09	7.85057e-09	1.91169	1.31693	1.6182	0.627354	0.635109	0.365552	0.463171	0.796324	1.10609	2.71455	2.46607	2.87474	0.27671	0.086807	0.992601	0.371963	1.01331	0.56807	0.30463	0.983401	0.455682	0.163375	0.514083	0.523761	gi|225430806|ref|XP_002268001.1|/3.02155e83/PREDICTED: flavincontaining monooxygenase YUCCA6like [Vitis vinifera]
Cs1g23990	-7.32785	9.50259e-56	2.17592e-54	-6.44583	5.97518e-69	1.32832e-67	-6.44948	1.50029e-56	2.82351e-55	-3.51729	1.0161e-07	4.40277e-07	5.6294	5.99063	3.90075	8.0631	5.57751	7.1596	4.77572	6.92286	6.19625	7.95779	7.09515	8.51043	0.0466198	0.0438755			0.213402			0.198819		1.6928	0.129918	0.132364	gi|224054356|ref|XP_002298219.1|/9.82459e31/predicted protein [Populus trichocarpa]
Cs1g24000	-1.45203	2.54435e-17	1.67208e-16	-1.70888	2.88859e-29	2.65266e-28	-1.87607	2.02221e-28	1.83971e-27	-1.63021	1.03708e-15	1.01227e-14	3.79536	3.74308	3.88598	4.55175	5.27121	5.17372	3.90622	3.87742	4.25189	4.86962	4.79512	4.30546	1.54719	1.43589	1.68182	1.71149	1.35743	1.43689	1.06456	1.12262	1.21025	1.54151	1.41725	1.50494	gi|224094755|ref|XP_002310223.1|/2.03889e75/chromatin remodeling complex subunit [Populus trichocarpa]
Cs1g24010	-1.25391	1.76581e-11	7.97435e-11	-1.16037	1.68719e-06	4.50979e-06	-2.09602	3.84118e-23	2.88541e-22	-1.40434	1.55349e-08	7.41043e-08	6.83141	5.73573	6.62378	5.9495	7.73794	7.27046	9.22421	8.68472	9.42122	4.71962	6.44641	5.10632	3.35311	2.92705	2.70989	1.76376	3.82608	3.46325	2.13997	3.00507	1.4885	1.85063	1.89595	2.34556	gi|224094757|ref|XP_002310224.1|/8.01404e163/cytochrome P450 probable campestanol to 6deoxocathasterone or 6oxocampestanol to cathasterone [Populus trichocarpa]
Cs1g24030							-1.20372	7.20611e-20	4.66059e-19				73.2807	68.7121	67.2478	75.5372	74.8988	69.135	78.2228	77.5259	84.9899	75.5477	83.3989	74.9528	68.9001	86.8486	71.0515	114.545	91.4395	103.049	37.4033	36.5349	34.6528	53.5138	65.496	87.1278	gi|255561178|ref|XP_002521601.1|/1.08249e173/Chitininducible gibberellinresponsive protein, putative [Ricinus communis]
Cs1g24040	3.63033	3.13392e-64	8.90907e-63	3.44126	2.75926e-77	7.10681e-76	3.94604	6.71552e-74	1.81216e-72	3.35369	3.00037e-49	1.58992e-47	1.08127	0.794524	1.05608	1.16589	0.987863	1.08549	0.733526	0.58553	0.886287	1.53537	1.93131	1.39369	14.0858	13.5513	13.0148	11.9394	11.415	11.1998	11.1422	11.2356	12.9384	16.4945	16.1862	16.4909	gi|255561174|ref|XP_002521599.1|/6.19731e17/conserved hypothetical protein [Ricinus communis]
Cs1g24120	2.83633	2.74074e-18	1.88298e-17				2.20904	1.38308e-10	5.26572e-10	2.22326	1.46757e-10	8.84882e-10	0.433198	0.163422	0.324381	0.533831	0.531985	0.442285	0.206915	0.326101	0.240202	0.404228	1.024	0.733856	2.91871	1.93899	2.62027	2.35406	1.41463	1.51058	1.32309	1.06169	1.42498	3.40598	4.01904	2.53481	gi|225430758|ref|XP_002266737.1|/2.88235e40/PREDICTED: pyridine nucleotidedisulfide oxidoreductase domaincontaining protein 2 [Vitis vinifera]
Cs1g24140	3.37448	7.65253e-09	2.79403e-08	3.08201	1.10749e-05	2.71836e-05	3.01313	2.93441e-05	6.87085e-05	3.00585	8.72743e-09	4.2688e-08	0.131002	0.138376		0.0706273	0.187688		0.0730011	0.12551	0.145277	0.142615	0.373732	0.194182	1.52644	1.36818	0.853338	1.09923	1.06473	0.319765	0.320088	1.23996	1.50823	1.99561	2.43076	1.30705	gi|297825601|ref|XP_002880683.1|/3.47214e15/maf family protein [Arabidopsis lyrata subsp. lyrata]
Cs1g24160	-2.8851	0.000140698	0.000317613	-4.13434	9.83405e-10	3.50303e-09	-4.83609	2.01796e-09	7.00754e-09	-2.66332	5.8961e-07	2.29358e-06	0.829286	1.37651	0.532263	1.40515	2.03679	1.69336	1.98052	1.92955	1.18241	2.19251	2.43345	2.57555	0.262936		0.128617	0.132543	0.120358				0.1299	0.582159	0.36637	0.124422	gi|224094793|ref|XP_002310237.1|/5.22284e81/predicted protein [Populus trichocarpa]
Cs1g24200	-1.59691	2.93099e-17	1.92114e-16	-1.46189	2.58715e-14	1.24393e-13	-1.69973	6.07607e-18	3.58836e-17	-1.51014	1.09963e-09	6.00859e-09	19.9626	22.3799	19.4417	17.2992	16.8446	14.0044	17.6077	15.723	17.5202	25.5987	22.0816	20.211	6.65947	8.05816	8.11058	5.61778	4.97692	6.4571	4.339	5.36133	6.44575	5.17564	8.96357	9.6468	gi|359476692|ref|XP_002266577.2|/2.92528e36/PREDICTED: ZFHD homeobox protein At4g24660like [Vitis vinifera]
Cs1g24210										4.67846	2.00351e-06	7.21297e-06	0.100739	0.10641		0.32587		0.110764	0.336823	0.289548		0.219339	0.114959			0.315635		0.225413	0.102346	0.196717	0.123072	0.23838		4.35629	4.36155	0.317404
Cs1g24225	-2.49961	2.68807e-14	1.47616e-13	-2.95196	1.17036e-23	8.89819e-23	-4.11591	9.36602e-32	9.49596e-31	-2.0193	2.0997e-08	9.82625e-08	5.59608	5.54916	8.72283	17.4864	17.8896	19.2123	8.65523	9.30051	11.5252	10.568	12.7719	11.3986	1.52084	1.07348	1.23988	2.17214	0.696161	3.90274	0.558097	0.135123	1.0018	2.13259	1.41274	5.03766	gi|297802294|ref|XP_002869031.1|/7.68468e22/At4g36570 [Arabidopsis lyrata subsp. lyrata]
Cs1g24230	-1.25938	2.65558e-13	1.36996e-12				-1.52432	3.19656e-23	2.40944e-22				10.0499	9.91258	10.0173	9.86765	9.98054	11.05	11.9054	10.2344	11.6617	10.5785	11.0887	10.1286	3.91449	5.5261	4.51605	5.17513	5.00367	5.16615	3.94357	4.40976	3.83131	7.91475	8.26734	8.10842	gi|255561116|ref|XP_002521570.1|/8.80937e101/ubiquitinprotein ligase, putative [Ricinus communis]
Cs1g24240	-1.96865	2.32044e-08	8.11577e-08	-2.04819	7.55233e-12	3.10885e-11	-1.23179	0.000361043	0.000735419				1.88908	2.20183	2.73156	4.42505	2.86206	3.36628	2.54099	2.74603	3.25076	4.89315	4.98048	4.89224	0.506017	0.544262	0.848646	1.09319	0.595616	0.826819	1.67122	0.462429	1.64279	4.41741	2.75315	0.615726	gi|255561112|ref|XP_002521568.1|/4.21499e106/phosphoric diester hydrolase, putative [Ricinus communis]
Cs1g24250	-2.32115	2.90758e-06	8.18866e-06	-2.64245	1.49716e-06	4.02146e-06	-4.83561	1.07531e-13	5.1211e-13				1.74078	1.07261	1.08625	1.25134	0.900623	0.877251	2.42513	1.45932	1.60872	2.13197	1.90372	1.72022	0.482943	0.30301	0.0787451	0.243446	0.0736889	0.141637	0.0886122	0.0858168		1.85341	1.34585	1.06648	gi|224077852|ref|XP_002305436.1|/0/predicted protein [Populus trichocarpa]
Cs1g24330							-1.92617	2.01134e-42	2.72214e-41				24.6291	22.5402	22.4457	25.0785	25.5319	23.8143	29.2316	28.2371	28.9851	20.4948	19.2932	23.5706	11.5106	14.794	13.0469	13.7519	10.5844	13.1166	8.93185	7.62288	7.11459	17.0202	17.4283	17.7563	gi|359476682|ref|XP_002264695.2|/4.92274e20/PREDICTED: soluble inorganic pyrophosphataselike [Vitis vinifera]
Cs1g24350	-1.23824	4.26271e-22	3.53513e-21	-1.24917	9.19226e-21	6.17748e-20				-1.17772	2.48739e-09	1.30041e-08	23.216	22.2746	22.715	25.0857	27.6423	27.5974	26.8559	26.6491	28.7844	24.0223	26.158	25.9879	11.0763	11.2163	10.0394	11.8785	12.3275	9.02874	21.1899	13.3722	18.6159	9.80951	11.5247	12.1271	gi|297735127|emb|CBI17489.3|/4.54359e148/unnamed protein product [Vitis vinifera]
Cs1g24370				-1.21379	1.91628e-19	1.20385e-18				-1.3827	5.34817e-12	3.71954e-11	8.5738	9.95348	9.26676	12.341	12.0907	13.1622	12.7107	12.0503	13.096	9.81812	10.8455	10.5507	8.52716	8.32087	6.89333	5.20338	5.67005	4.97533	9.18993	12.0102	12.7269	3.29899	4.66926	3.90766	gi|255561074|ref|XP_002521549.1|/8.8432e59/conserved hypothetical protein [Ricinus communis]
Cs1g24390				2.69534	1.42507e-17	8.15789e-17	2.12421	6.95555e-16	3.75732e-15				1.8217	1.67595	1.3201	1.83755	1.62773	1.87376	2.48875	2.42094	2.02021	2.17511	2.61531	3.42617	6.26038	3.55966	6.25222	19.1977	7.70151	7.74575	9.18941	7.36991	15.0776	7.10373	6.54232	13.2075	gi|225007940|gb|ACN78662.1|/7.38753e86/endobetamannanase [Actinidia arguta]
Cs1g24420							-1.05944	0.00632168	0.0106947				4.13265	3.53379	2.06304	4.66828	2.81948	4.76028	4.60586	3.39377	5.45594	4.49899	3.59313	2.5281	3.05739	3.28848	3.41839	3.74291	3.99862	2.88214	2.40421	1.39702	2.80514	2.3209	2.63722	2.89354
Cs1g24430	-6.54749	1.05483e-106	7.31291e-105	-7.93226	3.42253e-165	3.3537e-163	-9.27533	6.73329e-141	5.51878e-139	-7.26043	4.02907e-83	6.73046e-81	34.0285	34.4794	38.6929	46.612	45.864	49.7477	40.5936	39.726	38.8547	37.1821	32.2158	37.4874	0.419578	0.789759		0.141003	0.256082	0.123053			0.138191	0.247727	0.129918	0.264728
Cs1g24440	-5.21663	6.6052e-16	4.01161e-15	-8.28196	7.99075e-29	7.25079e-28				-5.9238	3.23428e-06	1.12625e-05	2.67929	1.41505	1.60502	2.45564	2.43115	3.31415	0.970477	1.66853	0.594251	0.43752	0.535058	0.595722			0.14544					5.94377	0.14689				gi|225430676|ref|XP_002262676.1|/5.52252e85/PREDICTED: salicylate Omethyltransferase [Vitis vinifera]
Cs1g24490	-2.91031	1.65938e-06	4.80687e-06	-2.69939	1.94206e-11	7.8128e-11	-1.74361	0.00089158	0.00171586	-1.03598	0.0857222	0.129295	1.73414	1.63894	0.68344	2.55876	2.09224	3.11095	1.32238	1.48655	1.01217	1.19234	0.729076	0.811736	0.101285	0.190645	0.297266	0.30634	0.463631	0.356456		0.539936	0.600461	0.448505	0.376343	0.479284	gi|224094843|ref|XP_002310261.1|/6.25967e169/predicted protein [Populus trichocarpa]
Cs1g24500				-1.48526	1.96977e-19	1.23701e-18							23.1788	17.7458	21.1237	21.0211	20.4658	24.9915	18.5236	16.5692	17.5349	15.2085	14.7631	14.8262	20.6374	14.262	11.5092	8.14154	5.97837	9.03488	9.27448	28.3276	18.9629	9.05025	7.77935	13.0209	gi|356496715|ref|XP_003517211.1|/3.05391e119/PREDICTED: mitochondrial chaperone BCS1like isoform 4 [Glycine max]
Cs1g24510	2.45063	1.11367e-15	6.66684e-15										2.15756	3.10772	3.23118	2.96089	2.06077	1.94094	3.16971	2.44294	2.71894	1.92175	2.35018	1.45369	22.2015	9.83276	19.9101	3.94996	5.18099	7.94751	6.8293	4.17717	5.26911	9.44563	5.35806	6.38591	gi|224094851|ref|XP_002310264.1|/0/predicted protein [Populus trichocarpa]
Cs1g24590				3.55508	0.133028	0.176249				10.1361	7.28205e-15	6.54005e-14							0.141063			0.13779			0.140457					0.494315		0.149751		126.01	72.152	2.52567
Cs1g24630	-1.0223	3.78847e-08	1.29709e-07	-1.41262	1.12182e-13	5.20963e-13	-1.23671	2.24211e-09	7.75826e-09	-1.05562	1.96566e-05	6.10332e-05	2.75454	3.06407	2.88401	2.62842	2.63097	3.13585	2.22775	2.91931	2.62217	2.94564	3.11552	3.30013	1.56896	1.57843	1.64079	1.19998	1.0649	0.833013	1.10188	1.15364	1.17605	1.29369	1.88462	1.28006	gi|224094871|ref|XP_002310272.1|/3.10417e41/predicted protein [Populus trichocarpa]
Cs1g24640				-4.12531	1.85741e-45	2.58154e-44				-2.50321	6.1229e-09	3.05361e-08	4.03611	2.67978	3.45401	12.3099	10.3536	12.1721	3.85565	3.42497	3.70862	4.89605	4.34262	5.128	4.86286	3.49267	1.87793	0.516066	0.93725	0.450369	3.52206	0.545752	2.27598	0.906673	1.30762	0.242224	gi|224094875|ref|XP_002310274.1|/1.03377e144/predicted protein [Populus trichocarpa]
Cs1g24710	-3.29808	6.03415e-78	2.35198e-76	-3.98107	2.63074e-104	1.08572e-102	-4.40868	7.69622e-114	4.23171e-112	-3.47841	3.98849e-33	1.03183e-31	16.7365	16.2793	15.484	13.9006	15.5228	16.6257	19.7692	20.802	19.9218	14.1399	15.7805	16.4111	1.97202	1.92342	1.61356	0.975998	0.656501	1.19876	1.14471	1.26151	0.566835	1.55595	1.86516	0.644733	gi|18419825|ref|NP_568002.1|/2.69291e78/3epi6deoxocathasterone 23monooxygenase [Arabidopsis thaliana]
Cs1g24730	-1.49039	6.32456e-19	4.49302e-18	-2.19097	1.24651e-59	2.2942e-58	-1.34606	1.16528e-17	6.79489e-17	-1.44865	7.12458e-08	3.14671e-07	34.728	33.0502	32.7349	29.0747	34.3148	33.9157	35.1041	37.0161	38.2523	35.1971	36.7758	38.0766	17.231	12.6794	10.2388	7.17026	7.14634	6.56271	13.6224	12.5454	19.0822	14.2617	16.8656	8.48209	gi|57232107|gb|AAW47739.1|/3.80229e72/betagalactosidase [Prunus persica]
Cs1g24810	-1.78429	3.84266e-20	2.89147e-19	-1.78523	5.99848e-19	3.68652e-18	-1.07944	4.16248e-11	1.65069e-10	-3.01619	3.3804e-28	6.88644e-27	9.67411	11.4351	11.1248	7.88552	8.41514	7.40777	11.8087	9.76506	10.2174	10.2809	9.39681	9.67367	3.77022	3.90913	2.75072	1.61062	2.45709	2.58627	5.55764	4.49662	5.55631	0.848904	1.06848	1.69337	gi|255585965|ref|XP_002533653.1|/1.88512e44/transcription factor, putative [Ricinus communis]
Cs1g24820	-5.07993	1.16614e-09	4.56667e-09	-3.34634	3.73613e-08	1.1675e-07	-4.14546	9.05846e-09	2.98544e-08	-2.42365	1.04004e-05	3.37011e-05	0.672338	0.600923	1.16181	0.613425	1.08676	0.682379	0.979885	0.891902	0.516187	0.957149	0.944294	0.766613		0.0540144		0.0578622	0.105086	0.0504961			0.113417	0.254144	0.106627	0.108634	gi|224134182|ref|XP_002327776.1|/5.11344e139/predicted protein [Populus trichocarpa]
Cs1g24840	2.61832	2.58985e-07	8.1716e-07				2.64367	1.80774e-14	9.04643e-14	2.12716	3.15119e-07	1.283e-06	0.476419	1.00647	1.18915	2.39729	1.36514	1.04766	1.41592	1.52148	0.704445	1.55595	0.724887	1.09852	4.58199	9.61968	3.79299	7.99522	5.96952	4.49655	7.76049	8.83092	7.66165	5.46262	4.25631	5.17036	gi|118481427|gb|ABK92656.1|/5.4619e13/unknown [Populus trichocarpa]
Cs1g24850	-1.46447	0.000168961	0.000377382				-2.7339	5.02488e-12	2.14079e-11				1.27268	1.79242	1.05888	1.32146	1.26061	1.81394	1.94375	2.12253	2.03864	1.07761	1.022	1.49055	0.57539	0.295374	0.818782	2.58406	3.25638	4.14202	0.633448	0.278848	0.0516842	3.19647	3.40131	2.22772	gi|297735060|emb|CBI17422.3|/2.14887e94/unnamed protein product [Vitis vinifera]
Cs1g24860	-1.14712	0.00393536	0.00711684										1.22999	0.866147	1.0526	0.315774	0.0559436	0.193198	0.456943	0.168346	0.19486	0.255052	0.334191	0.173638	0.454981	0.611712	0.508703	0.196586	0.0595049	0.114374	0.0715556	0.0692983	0.449554	0.575635	0.24151	0.369084	gi|147868419|gb|ABQ51321.1|/4.57087e27/Bclass MADSbox protein TM61 [Carica papaya]
Cs1g24880	-3.63943	1.6046e-89	7.6898e-88	-3.53492	2.94925e-107	1.26479e-105	-3.76957	8.99945e-116	5.1417e-114	-2.64711	6.11644e-12	4.22704e-11	84.3161	85.304	77.3886	79.6944	79.3446	76.5709	84.9502	96.1194	95.8712	82.8823	80.8916	83.4082	6.21808	9.56763	6.27636	5.77139	6.14443	7.81553	7.06281	6.41908	7.60674	15.2096	18.6119	4.6705	gi|255585199|ref|XP_002533302.1|/2.73017e163/serinethreonine protein kinase, planttype, putative [Ricinus communis]
Cs1g24890	-2.31721	1.59945e-06	4.64398e-06	-3.12019	1.24284e-09	4.39681e-09	-2.89992	8.89043e-08	2.69463e-07				1.15072	1.09973	0.656507	0.827186	1.25612	1.08448	0.97713	1.04998	0.850743	0.775497	0.562777	0.703938	0.243234	0.114458	0.297449	0.0613057	0.16701	0.107003	0.200832		0.180249	0.43083	0.45189	0.402847	gi|357437385|ref|XP_003588968.1|/1.76797e166/Cytochrome P450 [Medicago truncatula]
Cs1g24930	-1.89933	1.09144e-20	8.38904e-20	-2.01912	1.85676e-21	1.28675e-20	-3.26403	1.08153e-66	2.52262e-65	-1.14252	8.39774e-09	4.12133e-08	45.3918	46.4165	47.1516	57.1711	53.1337	52.1388	58.3392	64.493	53.5512	38.0605	42.8718	38.5569	11.039	19.0637	11.3239	11.3454	9.22312	18.1991	5.42749	4.68494	8.89531	20.0275	17.8207	15.519	gi|224094909|ref|XP_002310287.1|/1.48271e67/predicted protein [Populus trichocarpa]
Cs1g24940	-5.85221	4.70865e-19	3.36826e-18	-5.21087	7.73108e-20	4.95807e-19	-5.94993	1.09314e-19	7.00789e-19	-2.73821	2.18232e-08	1.01776e-07	3.04201	3.61489	3.22699	4.37345	4.23727	3.066	4.66171	3.76453	3.51406	3.86361	3.61603	3.25659			0.137607	0.283615			0.15485			0.871993	0.13066	0.532477
Cs1g24950	-2.12159	1.44822e-14	8.0923e-14	-2.54299	9.65673e-27	8.16678e-26	-1.60245	4.46009e-09	1.50965e-08				5.60328	4.81949	5.51444	8.11329	7.11043	7.12901	5.26354	5.36837	4.61602	5.3157	4.56728	4.27149	1.59893	0.836006	1.65116	1.4329	0.97588	1.32864	2.15144	1.04178	2.01871	11.4858	3.46566	1.34511	gi|224134154|ref|XP_002327769.1|/1.8439e107/coniferylaldehyde 5 hydroxylase [Populus trichocarpa]
Cs1g24970	-1.20666	1.57109e-23	1.38756e-22	-1.44992	1.40245e-26	1.18094e-25	-1.5532	4.50031e-34	4.92423e-33	-1.57449	1.56194e-14	1.36845e-13	42.8871	37.9957	40.514	42.245	43.726	45.8908	45.752	43.8959	47.8895	45.9015	46.6554	46.7964	20.1441	18.4354	20.2709	17.6327	13.2615	16.4018	16.355	16.5191	15.797	13.6125	14.7366	18.2466	gi|255586318|ref|XP_002533810.1|/9.11257e104/nuclear receptor binding set domain containing protein 1, nsd, putative [Ricinus communis]
Cs1g24990				-1.02831	2.70525e-16	1.45597e-15	-1.02863	3.16126e-14	1.55798e-13				34.6329	31.3415	32.7808	35.0356	36.2076	36.2608	40.2971	36.2256	39.5576	33.5019	34.6736	34.6084	22.1672	17.882	19.2925	18.9019	15.4182	17.3505	18.0652	21.0635	19.8761	16.5087	18.1848	19.5829	gi|359481032|ref|XP_003632558.1|/0/PREDICTED: probable premRNAsplicing factor ATPdependent RNA helicaselike [Vitis vinifera]
Cs1g25030	-1.69678	0.162514	0.214019				2.85404	0.000977944	0.00187159	7.385	9.8538e-09	4.80366e-08	0.314187	0.199123	0.094106	0.203266	0.180056	0.207271	0.0700325	0.120406	0.13937	0.136815	0.0717069	0.186286	0.0697319	0.0656271	0.0682198	0.210906	0.255357	0.368115	0.076768	1.04085	1.5158	36.5599	31.4809	0.13199	gi|357483683|ref|XP_003612128.1|/1.08313e14/Zinc finger protein CONSTANSlike protein [Medicago truncatula]
Cs1g25040	-3.5206	2.41403e-22	2.024e-21	-4.03802	7.91285e-55	1.34228e-53	-5.29572	1.49732e-57	2.88922e-56	-3.03651	2.89981e-10	1.69224e-09	48.8787	61.39	42.1158	71.6198	50.7791	75.6815	53.2815	67.999	47.3737	68.5189	77.1722	67.3574	3.26936	9.23072	2.18077	3.14627	6.53038	2.09199	0.490806	3.4857	0.440504	17.5043	4.00329	3.51608	gi|224133762|ref|XP_002327674.1|/2.19874e74/predicted protein [Populus trichocarpa]
Cs1g25050							-1.0763	1.01948e-11	4.25652e-11	-1.51272	7.6738e-16	7.53209e-15	7.3985	7.34653	6.15172	4.70599	5.4393	5.51725	5.93064	5.63489	5.46119	8.48628	9.24181	8.85639	5.15408	5.07006	3.87675	2.66339	2.70309	3.1219	2.48065	2.54046	3.35242	2.72959	2.83896	3.70129	gi|297735041|emb|CBI17403.3|/1.54317e69/unnamed protein product [Vitis vinifera]
Cs1g25060	-3.68958	1.7182e-05	4.39446e-05	-4.88969	3.60945e-10	1.32912e-09	-3.72024	1.88445e-06	5.03553e-06	-3.35983	3.37744e-06	1.174e-05	4.64586	8.58787	3.47885	5.63564	9.4296	9.57783	5.17783	9.45856	5.15212	5.6899	8.61514	6.31262		1.21303				0.567009		1.37419		0.570744	0.598644	0.609913
Cs1g25070	-4.18826	4.48853e-50	9.02853e-49	-4.11593	6.29212e-69	1.39701e-67	-4.52064	9.0892e-61	1.87558e-59	-3.84883	4.53882e-42	1.7613e-40	11.5746	8.35357	7.92199	10.8428	10.7552	11.4019	11.2656	8.88151	8.59598	10.6621	11.9533	11.9037	0.639322	0.601688	0.454879	1.2305	0.266044	0.409089	0.319923	0.371797	0.574269	1.02946	0.863826	0.440043	gi|224094931|ref|XP_002310296.1|/0/predicted protein [Populus trichocarpa]
Cs1g25110	-2.61048	4.93825e-26	4.85521e-25	-2.58715	2.39361e-35	2.59963e-34	-2.84826	8.33737e-32	8.48245e-31	-1.82553	3.99946e-11	2.55464e-10	10.3217	12.8135	12.2707	17.0959	18.5995	14.3908	16.0102	13.2533	14.8686	13.206	14.0858	12.9338	2.83404	1.77814	1.84839	2.61911	2.70266	2.80517	1.17	2.89567	2.21685	4.39234	4.27797	2.45864	gi|168069601|ref|XP_001786509.1|/3.30488e35/histone H3 [Physcomitrella patens subsp. patens]
Cs1g25115	-2.0812	0.00399561	0.00721836	-6.28862	3.75724e-08	1.17347e-07	-5.40511	7.64623e-05	0.000170543	-3.87552	4.74521e-08	2.13522e-07	0.985056	2.2891	0.885139	2.54916	1.12904	2.38278	0.65871	1.32126	1.31088	3.86055	4.04675	2.14153	0.437255	0.411515	0.213886							0.193623		0.413821
Cs1g25120							-1.06608	3.21908e-11	1.28999e-10				423.016	436.461	383.547	278.266	283.513	259.366	479.327	471.184	438.317	362.664	376.909	376.034	273.535	246.98	289.868	361.95	404.64	500.107	294.062	188.193	209.159	513.046	459.935	473.127	gi|23506611|gb|AAN37904.1|/6.87663e22/histone H1D [Nicotiana tabacum]
Cs1g25130							-1.05449	2.57551e-15	1.35375e-14				26.4541	26.3463	28.7177	25.1136	25.4011	23.9772	29.7952	30.5213	31.9755	29.3476	29.6131	26.8609	18.5149	16.7525	19.7849	21.0152	20.0787	17.3013	15.3557	15.9974	14.7948	21.3495	20.3154	19.9628	gi|255581424|ref|XP_002531520.1|/5.54786e133/RNA binding protein, putative [Ricinus communis]
Cs1g25210										-1.02704	6.28019e-06	2.09978e-05	837.203	886.157	869.537	737.565	715.776	695.294	713.953	723.538	750.879	724.472	670.385	684.947	553.704	530.797	525.981	581.411	711.143	601.765	517.968	517.73	477.904	267.254	312.755	440.546	gi|224094953|ref|XP_002310303.1|/1.37996e77/predicted protein [Populus trichocarpa]
Cs1g25375										2.62951	9.96685e-05	0.000276364	0.539587	0.379972	0.808092	0.581817	0.687177	0.395522	0.80183	0.689288	0.598386		0.4105	0.533215	0.199597	1.69063	0.781075	1.60983	0.548192	0.702448	0.65921	0.638414	0.788865	2.65154	1.8541	1.7001
Cs1g25380	-1.39836	3.10595e-06	8.71513e-06				-1.53846	3.55e-06	9.21518e-06				7.61589	6.80694	8.18867	8.21193	7.6473	4.72366	8.2703	5.98696	8.87891	6.59028	5.79392	7.52595	2.16705	3.26318	4.02811	5.68041	5.35661	5.33861	1.90857	3.23463	2.99769	3.83841	5.83777	6.97311	gi|343887286|dbj|BAK61832.1|/8.54296e16/heat shock protein [Citrus unshiu]
Cs1g25480				3.06439	8.01152e-25	6.35559e-24							2.68909	2.13034	4.36281	1.44977	2.7825	1.47834	3.99601	3.22044	2.4851	2.43955	3.5801	2.87878	10.4445	7.72331	9.73142	16.7977	13.6599	17.7224	12.0459	9.54481	8.10849	11.2321	9.93311	13.1797	gi|224134086|ref|XP_002327752.1|/1.5734e36/predicted protein [Populus trichocarpa]
Cs1g25510							-1.40983	6.88859e-12	2.90867e-11				6.78644	7.85871	7.52848	9.59414	10.0351	10.2254	6.6671	6.16479	5.2403	9.63179	9.69477	9.19011	4.85334	6.09019	4.09319	8.04256	8.17144	7.50954	1.96526	2.20065	2.86625	5.87923	6.58119	6.3355	gi|729477|sp|P41343.1|FENR_MESCR/2.03757e38/RecName: Full=FerredoxinNADP reductase, chloroplastic; Short=FNR; Flags: Precursor
Cs1g25530	-2.82761	9.12862e-10	3.59488e-09	-3.99343	6.17189e-09	2.06791e-08							1.4821	1.56552	2.33059	1.03876	0.990934	0.896274	0.660724	0.922979	0.657443	1.69416	2.95978	1.90398	0.41118	0.15479	0.241358	0.0829084		0.0723539	0.271601	2.3673	0.16251	5.60796	7.10434	0.155658	gi|224134070|ref|XP_002327748.1|/6.91125e108/predicted protein [Populus trichocarpa]
Cs1g25540							2.08172	8.407e-16	4.53301e-15				4.40166	3.67628	4.44575	7.39516	6.3552	7.65344	4.6775	4.3152	5.33538	5.01472	4.67251	5.46238	6.70214	8.44578	7.55699	10.3072	5.7198	5.59693	17.8832	28.8247	15.9382	13.2797	8.12514	5.69791	gi|224134066|ref|XP_002327747.1|/5.74713e114/predicted protein [Populus trichocarpa]
Cs1g25560	-1.02989	0.00583385	0.0102418	-1.59785	0.000707718	0.00138899	-1.56127	0.0032486	0.005762				0.864864	1.18223	1.21904	0.767983	1.02044	0.671243	0.850495	0.731123	1.35404	0.387689	0.696664	0.553009	0.395194	0.637595	0.718016	0.056918	0.46517	0.248361	0.683681	0.240768	0.111566	0.79999	0.367104	0.320584	gi|359490721|ref|XP_002275134.2|/4.80051e122/PREDICTED: oligopeptide transporter 6like [Vitis vinifera]
Cs1g25610	-2.86527	4.87427e-10	1.97111e-09	-7.03705	4.91925e-13	2.20336e-12	-7.3535	4.43612e-13	2.0337e-12	-4.49423	1.2499e-09	6.78107e-09	0.852677	0.833954	0.567546	0.61294	0.361968	0.659742	0.387164	0.816929	0.875549	0.515701	0.756803	0.468115	0.0350456	0.164913	0.137143									0.0663349	gi|297734995|emb|CBI17357.3|/6.18466e62/unnamed protein product [Vitis vinifera]
Cs1g25630	-1.74536	8.34685e-31	9.75375e-30	-1.7035	1.77462e-37	2.02912e-36	-1.75201	6.23444e-37	7.33906e-36	-1.84928	1.87392e-22	2.83839e-21	10.7085	10.7256	9.60807	8.06211	8.48815	9.0396	8.89804	8.63564	9.1525	9.81252	9.94232	10.4255	3.95529	2.89524	3.54276	2.55208	2.44622	2.67573	2.53522	2.69889	2.98753	2.83347	2.36779	3.11111	gi|356561136|ref|XP_003548841.1|/4.54927e36/PREDICTED: lysosomal alphamannosidaselike [Glycine max]
Cs1g25650				-1.82767	7.53616e-23	5.53767e-22	-1.68342	1.19624e-14	6.04846e-14	-1.12275	2.02973e-05	6.28778e-05	5.27861	4.75493	6.94222	6.84741	7.42197	6.56988	7.10741	6.5976	7.54756	7.26338	5.56503	6.4078	6.8985	5.0652	5.78893	2.06849	1.30667	2.35456	2.29146	1.33151	3.2612	2.65974	1.85063	4.33377	gi|297734988|emb|CBI17350.3|/1.36687e159/unnamed protein product [Vitis vinifera]
Cs1g25660	-3.59703	8.54953e-26	8.29418e-25	-3.84276	9.73781e-35	1.04084e-33	-4.0547	1.79362e-26	1.52793e-25	-3.30422	3.64421e-15	3.38557e-14	6.76859	8.96725	10.4803	8.04052	10.848	9.46035	8.56648	6.70465	6.87005	7.86815	5.76025	9.9763	0.891164	0.71889	0.747291	0.513401	0.699307	0.672065	0.560619	0.4072	0.377372	0.90199	0.354781	1.08438
Cs1g25670	2.09254	2.05322e-25	1.96045e-24				2.92314	2.37364e-32	2.45482e-31				12.9315	9.98751	7.70491	17.8418	16.867	13.7597	10.228	11.9897	8.48104	16.8026	20.6278	20.8858	58.173	41.3882	49.3636	64.8714	57.2127	53.8978	93.0913	48.5321	103.371	30.8845	31.8209	46.2933	gi|356564125|ref|XP_003550307.1|/1.03291e82/PREDICTED: sigma factor sigB regulation protein rsbQlike [Glycine max]
Cs1g25680	-3.48683	8.4191e-50	1.67808e-48	-3.70069	8.24041e-70	1.86019e-68	-5.43112	1.52266e-87	5.34151e-86	-3.42599	1.70843e-28	3.52955e-27	117.711	134.961	120.871	192.128	168.36	139.958	185.64	165.206	145.411	182.115	180.103	166.967	19.4013	8.00403	10.1403	10.1819	10.7057	16.3684	7.31468	1.9835	2.75731	21.5368	8.51737	18.613	gi|255577536|ref|XP_002529646.1|/2.32534e12/histidine kinase 1 plant, putative [Ricinus communis]
Cs1g25720	-6.10953	2.53262e-58	6.21289e-57	-11.5585	1.59469e-176	1.7266e-174	-11.8276	2.52578e-153	2.65283e-151	-5.65119	1.14772e-74	1.42773e-72	20.4657	25.1254	12.7225	31.9769	30.0223	29.5502	33.3099	41.7311	39.1396	22.2799	24.9408	22.2846	0.514216	0.0806577	0.335377							0.227702	0.796111	0.324439	gi|255577530|ref|XP_002529643.1|/0/conserved hypothetical protein [Ricinus communis]
Cs1g25730	-1.18907	1.43404e-05	3.70443e-05	-1.22761	1.13363e-06	3.08803e-06	-1.31872	1.4975e-05	3.64504e-05				3.59837	3.14306	2.79811	2.83538	3.70134	3.57602	2.62218	3.44751	3.4533	3.99268	2.36901	3.48749	1.30546	1.44543	1.9533	1.31614	1.61697	1.28372	1.35265	1.63747	0.986388	1.15616	1.71201	2.32565	gi|224134062|ref|XP_002327746.1|/3.68567e22/predicted protein [Populus trichocarpa]
Cs1g25740	-5.12262	4.72331e-102	2.99086e-100	-7.36294	6.01704e-147	4.6289e-145	-6.68267	1.66156e-139	1.32472e-137	-3.21376	1.90439e-11	1.25245e-10	13.1299	12.2543	13.3829	13.0164	15.6855	14.695	15.769	16.0341	14.8649	12.7151	12.1207	10.8446	0.695904	0.286536	0.255305	0.131549	0.0796373	0.0382675	0.239413	0.0463721	0.171901	1.23263	2.30294	0.205815	gi|255577526|ref|XP_002529641.1|/6.26335e100/conserved hypothetical protein [Ricinus communis]
Cs1g25750				-1.48612	1.71719e-13	7.88884e-13	-1.31754	5.68329e-11	2.22959e-10	-1.18501	4.14558e-06	1.42074e-05	4.60241	3.27956	4.15745	5.04138	5.40773	6.26526	5.33295	5.52932	5.75205	4.73203	4.33502	4.47587	2.63476	2.25077	2.97419	2.45198	1.29883	2.10417	2.18662	1.64225	3.08395	1.50775	2.5981	1.80304	gi|359476809|ref|XP_002264968.2|/3.06711e68/PREDICTED: cell cycle checkpoint protein RAD17like [Vitis vinifera]
Cs1g25820	6.55987	1.73199e-08	6.11742e-08	3.17987	0.254358	0.315111	3.34971	0.0029361	0.0052502	9.81471	2.756e-21	3.89212e-20							0.182536						1.09052	2.2237	3.37842	0.183239	0.166394	0.159912	0.800368	0.581339	1.07751	31.0664	18.9094	6.19244	gi|357483859|ref|XP_003612216.1|/5.3382e50/Atfp6like protein [Medicago truncatula]
Cs1g25840				-1.29312	3.37072e-05	7.84325e-05				-1.23988	0.000418008	0.00103983	2.5564	2.40836	2.69029	2.53297	2.96966	1.82321	2.31009	2.64781	1.30255	2.48214	3.23261	2.2531	1.6868	1.9483	1.72523	0.772995	0.982709	1.1468	1.09732	0.899207	1.51516	1.08646	1.21079	1.01589	gi|255580665|ref|XP_002531155.1|/1.66498e62/conserved hypothetical protein [Ricinus communis]
Cs1g25850	-1.82631	2.38811e-37	3.41938e-36	-1.36917	2.76912e-28	2.46425e-27	-2.11991	1.73372e-34	1.91858e-33	-2.28606	1.48545e-28	3.08341e-27	21.7637	22.9191	23.4081	19.6625	20.252	20.1225	21.5362	22.2098	25.7443	32.4522	31.9477	29.588	7.83099	7.23225	6.40818	7.48921	7.63826	7.59828	7.17086	4.79883	4.7004	6.22238	6.56053	6.30307	gi|255580663|ref|XP_002531154.1|/1.58479e65/conserved hypothetical protein [Ricinus communis]
Cs1g25950							2.00704	1.67454e-49	2.71707e-48				13.8397	11.7175	11.9658	12.6151	11.822	12.6677	10.2564	9.32946	9.61214	11.4552	10.6237	11.4556	38.435	56.6242	42.6744	57.8246	39.1733	42.2095	43.0539	39.0792	39.8538	23.2069	33.4601	42.856	gi|312282765|dbj|BAJ34248.1|/2.08162e52/unnamed protein product [Thellungiella halophila]
Cs1g25980	-3.17188	5.25769e-21	4.12248e-20	-2.98915	4.40201e-17	2.45583e-16	-4.94102	4.6697e-26	3.90962e-25	-3.03798	1.22431e-12	9.00769e-12	5.64472	5.18953	4.85299	4.17037	5.49136	4.59736	4.77655	5.50822	5.33244	6.37269	4.89075	6.71433	0.580005	0.545863	0.794399	0.701698	0.955788	0.102062	0.383117		0.114617	0.51367	1.29307	0.329353	gi|255586862|ref|XP_002534041.1|/3.13401e40/conserved hypothetical protein [Ricinus communis]
Cs1g26030										2.11986	3.27026e-29	7.04673e-28	18.4292	18.0572	18.608	17.4438	14.9741	13.5699	17.1007	16.9375	18.4954	13.1634	13.2273	14.0913	79.6766	73.68	76.9529	55.418	70.8257	37.9414	35.2494	47.4569	36.7572	56.7134	55.5315	62.6198	gi|157887047|emb|CAP03014.1|/7.67991e47/NEP1interacting protein [Spinacia oleracea]
Cs1g26060	3.58872	4.12274e-91	2.02557e-89	6.23945	8.49098e-154	7.30057e-152	5.80795	5.49892e-32	5.62397e-31				12.0879	9.34583	10.2645	1.20933	0.952218	1.37018	0.833318	0.238786	0.276394	0.271328	0.142207	0.369437	124.738	143.034	160.05	82.3978	80.6469	98.5546	45.5209	17.8404	16.9434	0.122474		0.261758	gi|224133592|ref|XP_002327633.1|/1.47816e21/predicted protein [Populus trichocarpa]
Cs1g26070	4.18826	5.50091e-66	1.62434e-64	4.25303	4.24934e-168	4.28353e-166	4.1706	1.42202e-124	8.87626e-123	3.91774	4.41963e-54	2.90338e-52	7.24338	6.12086	8.13582	7.28958	8.07153	7.56596	8.34186	10.4096	8.30044	8.54258	7.71473	8.5894	127.538	196.941	110.487	151.677	140.432	138.026	184.8	142.405	183.73	103.104	110.757	162.417	gi|225431343|ref|XP_002278070.1|/4.00364e57/PREDICTED: uncharacterized protein At4g08330, chloroplastic [Vitis vinifera]
Cs1g26170	3.73983	0.000464714	0.000974659	6.39737	3.99515e-09	1.35752e-08	5.10644	1.40215e-08	4.55018e-08	4.93215	1.55762e-08	7.42811e-08			0.294068				0.218842			0.213764		0.194039	1.96112	1.23045	1.27906	1.75748	2.19438	2.30062	3.11856	5.3434	1.72243	7.91222	5.06036	1.6498	gi|255579783|ref|XP_002530729.1|/4.38818e12/Senescenceassociated protein DIN1, putative [Ricinus communis]
Cs1g26260	-1.95678	3.17656e-22	2.64814e-21	-2.916	2.39259e-72	5.67876e-71	-2.80404	3.13288e-62	6.64459e-61	-1.54631	9.06723e-10	5.00281e-09	12.7121	12.304	12.2671	17.5496	16.8666	17.8954	17.3688	17.7337	17.8724	14.5918	14.6886	15.2426	4.95808	3.22191	2.59852	2.08276	2.59378	2.07728	2.53424	2.76895	2.56611	5.48878	6.30538	3.18411	gi|224071359|ref|XP_002303421.1|/1.69318e41/predicted protein [Populus trichocarpa]
Cs1g26280	-1.62671	0.000734454	0.00149707										4.94015	4.02547	16.4879	10.3492	8.76301	10.0875	9.59585	9.6013	6.10459	5.53172	5.79852	7.81089	1.8796	3.24309	3.83093	7.42198	5.01892	22.4633	6.03534	24.2148	3.86913	5.13262	3.92851	2.52007	gi|357488191|ref|XP_003614383.1|/8.22441e97/hypothetical protein MTR_5g051000 [Medicago truncatula]
Cs1g26330	2.45174	1.92232e-10	8.05869e-10	5.05372	6.92679e-110	3.06808e-108	5.7923	4.24885e-89	1.53977e-87	3.78511	9.42355e-39	3.19708e-37	4.57327	4.2556	3.42449	1.64373	1.14403	1.67612	0.485422	0.730257	1.08678	9.00901	9.69203	10.1145	10.9959	22.7443	41.4932	60.5458	48.3425	37.7415	38.3117	55.0105	41.0712	84.0065	128.521	186.976	gi|183579873|dbj|BAG28346.1|/7.26235e63/chitinase [Citrus unshiu]
Cs1g26340	4.28643	4.99573e-15	2.88145e-14				3.61888	3.56867e-09	1.21661e-08	2.54756	1.75259e-05	5.47959e-05	0.176177			0.0633218	0.39264	0.968545	0.2618	0.281319	0.13025	0.0639315	0.0670149	0.348193	1.49889	1.65599	1.72141	1.37974	2.14784	1.72014	1.50664	5.55852	1.73858	1.26975	0.786981	0.925149	gi|224151318|ref|XP_002337088.1|/1.14838e179/predicted protein [Populus trichocarpa]
Cs1g26400	-1.78424	4.27491e-51	8.79039e-50	-1.46491	1.11296e-24	8.76972e-24	-1.45488	1.45393e-28	1.3303e-27	-1.62097	8.47072e-15	7.5727e-14	601.332	653.918	647.201	635.5	606.376	587.025	537.46	590.396	543.814	598.83	536.441	579.024	220.044	191.531	206.866	187.958	236.203	222.025	211.352	220.108	201.728	164.148	188.742	201.354	gi|359497849|ref|XP_003635669.1|/0/PREDICTED: phosphoserine aminotransferase, chloroplasticlike [Vitis vinifera]
Cs1g26410	-5.51046	7.13277e-27	7.26532e-26	-9.68417	1.17677e-61	2.2657e-60	-8.06293	7.54858e-70	1.88876e-68	-4.51062	2.10736e-26	3.97453e-25	2.59098	2.9714	1.49668	3.51215	4.66668	3.74415	5.28029	4.46824	5.37721	3.3042	3.67475	2.92615		0.0773145	0.0803689						0.0405852	0.181887	0.228934		gi|255561387|ref|XP_002521704.1|/4.58326e81/cyclin B, putative [Ricinus communis]
Cs1g26490	-2.98763	5.33934e-09	1.97703e-08	-3.25486	2.08752e-08	6.69258e-08	-1.62052	0.000783788	0.0015216				1.03348	0.97674	1.05899	0.762459	0.779306	0.83729	1.21244	0.990153	0.663531	0.710585	0.93107	0.591264	0.181085	0.170426	0.0590528	0.121711	0.110522		0.332262	0.450492	0.178925	2.35216	4.54178		gi|224084097|ref|XP_002307211.1|/1.14493e31/predicted protein [Populus trichocarpa]
Cs1g26510				-1.05158	1.33157e-12	5.80269e-12				-1.28872	6.27746e-11	3.92258e-10	24.7813	24.7483	21.3229	23.7086	26.1657	24.3739	24.0033	22.102	25.2831	26.2913	21.9035	23.2419	15.6001	15.623	15.2619	14.8203	10.4368	10.1182	23.0091	18.6582	17.7855	9.2992	10.1253	9.55881	gi|63020536|gb|AAY26151.1|/5.94272e18/high mobility group protein [Cucumis sativus]
Cs1g26550				2.27447	2.60431e-63	5.19087e-62	2.10206	4.5069e-25	3.64291e-24	2.03191	3.23902e-19	4.01218e-18	23.3596	23.7701	22.8034	22.9459	19.5666	20.3725	25.3528	21.7358	23.4638	27.1612	31.1927	28.2202	88.6933	107.869	81.7245	108.438	89.5855	100.186	95.9243	136.743	79.7234	95.3171	106.28	152.081	gi|255561425|ref|XP_002521723.1|/4.49686e48/DNA binding protein, putative [Ricinus communis]
Cs1g26640										-1.03787	0.0927636	0.13851	0.204571	0.288114	0.510613	0.220582	0.651315	0.674785	0.455991	1.2413	0.604969	0.668116	0.622524	0.471696	0.302689	0.213653	0.0740313	0.534037	0.415666	0.332895	0.583154	1.29087	0.299078	0.134035	0.210881	0.501318	gi|255561441|ref|XP_002521731.1|/1.15761e105/protein phosphatase 2c, putative [Ricinus communis]
Cs1g26700	-1.28938	5.02763e-17	3.24805e-16	-1.60467	5.20801e-16	2.7673e-15				-1.67225	2.44235e-15	2.3044e-14	89.7051	92.7845	86.1556	67.8919	71.2431	60.7669	70.5276	79.7484	83.3329	60.987	55.1903	62.3774	51.5569	32.4861	39.4121	15.9797	20.1135	27.5035	102.418	87.7806	105.147	16.2989	16.932	22.626	gi|224081467|ref|XP_002306421.1|/2.21348e54/predicted protein [Populus trichocarpa]
Cs1g26760	3.17977	6.99423e-10	2.78499e-09				2.04378	5.70918e-05	0.000129412	2.71486	3.94996e-10	2.26932e-09	0.0792379	0.111597	0.0395558	0.256318	0.126139	0.203287	0.058874	0.151832	0.0585816	0.115016	0.120563	0.313208	1.23105	0.524119	0.8029	0.738758	0.644011	0.232096	0.419485	0.312502	0.492337	1.37579	1.33414	0.970893	gi|359477042|ref|XP_002263973.2|/1.7898e39/PREDICTED: RNA polymerase Ispecific transcription initiation factor RRN3like [Vitis vinifera]
Cs1g26820				-2.26734	0.00152027	0.00284312	-1.51805	0.0130362	0.0209718	-1.51721	0.0130279	0.0240562	2.23527	1.57406	2.23171	1.00425	1.42334	1.63847	1.24561	1.78463	1.85914	2.43342	2.12565	1.65666	0.206711	4.47447			0.378486	0.363742	0.455136	0.440778	0.816979	0.915345	1.15211		gi|255575239|ref|XP_002528523.1|/6.02204e23/conserved hypothetical protein [Ricinus communis]
Cs1g26830				-1.16532	1.11805e-21	7.82549e-21				-1.17029	2.02636e-09	1.07055e-08	9.93811	8.70395	8.87521	9.08249	9.87392	9.84717	8.49722	9.74476	8.56579	11.7071	11.4169	11.071	7.35235	5.96333	7.03026	4.56295	4.19423	3.85205	5.53172	4.70726	6.02345	4.82633	5.18238	5.05265	gi|224056725|ref|XP_002298992.1|/2.26278e107/predicted protein [Populus trichocarpa]
Cs1g26850	-1.0235	0.00025792	0.000561559				-2.02771	1.02506e-08	3.35941e-08				1.93595	1.91711	2.29528	1.21769	1.61797	1.59645	2.15763	1.5843	1.87855	1.53676	1.38076	2.47107	1.56652	1.05307	0.744379	1.30858	1.43414	1.49641	0.788379	0.381754	0.265342	3.88459	2.91034	1.90615	gi|255575263|ref|XP_002528535.1|/3.70134e143/Cucumisin precursor, putative [Ricinus communis]
Cs2g01020	-4.53257	8.00539e-25	7.453e-24	-4.87606	2.15696e-39	2.59665e-38	-6.83355	5.5901e-67	1.31435e-65	-3.42275	8.06379e-17	8.46825e-16	34.8239	54.635	28.3772	61.8459	47.9361	38.8523	63.9246	76.5408	78.941	44.0434	30.9733	34.4126	2.84153		2.77991	1.71886	1.04056	2.00005	1.2513		0.561526	5.03308	3.16747	1.61354
Cs2g01040										2.26912	7.7514e-12	5.2882e-11	1.73088	0.941856	1.33537	1.69668	1.95383	2.71051	1.98753	1.70857	1.62867	0.628106	1.07738	1.91777	2.85209	3.72501	4.04301	5.75083	4.10313	4.25056	1.73013	1.73761	1.89789	6.13432	5.46095	5.94935	gi|297746351|emb|CBI16407.3|/2.41174e61/unnamed protein product [Vitis vinifera]
Cs2g01090	-5.41688	0.000165806	0.000370995	-4.99472	2.14043e-11	8.58327e-11	-3.04581	1.67734e-06	4.50477e-06	-2.03009	0.0820568	0.124376	0.502699	0.398246	1.31748	2.16817	1.68052	1.93453	1.54072	1.80609	1.67243	0.410445	0.430241	0.372572					0.127679			0.59477		0.123513	0.129551		gi|224143104|ref|XP_002324850.1|/1.81541e91/predicted protein [Populus trichocarpa]
Cs2g01100	-5.32581	0.000678619	0.0013907	-5.13153	1.2832e-20	8.57097e-20	-4.90699	3.50482e-10	1.29366e-09	-2.1284	0.0105521	0.0198865	1.18945	0.502561		3.71937	3.18107	3.5311	1.59078	1.70938	2.11051	0.647445	1.08587	0.587703				0.133075	0.120842			0.14073		0.233799		0.249844	gi|255544798|ref|XP_002513460.1|/2.71844e77/conserved hypothetical protein [Ricinus communis]
Cs2g01150				-3.00215	7.87003e-07	2.17147e-06				-1.89092	0.000541566	0.00132042	0.771788	0.713325	0.722399	1.87243	0.829313	1.69718	1.0752	1.47886	0.641917	1.05025	1.76145	1.71602	0.107059	1.71286	0.314211	0.323802	0.196024		1.29647	0.456571	2.53876	0.379257	0.596694	0.202642	gi|224143104|ref|XP_002324850.1|/8.39776e79/predicted protein [Populus trichocarpa]
Cs2g01210	-1.78324	6.573e-28	6.94939e-27	-1.33005	3.36547e-17	1.88716e-16	-2.44692	7.79857e-29	7.23741e-28				73.0479	72.2463	81.8501	62.9207	65.8333	67.6476	92.1336	83.2534	90.3866	70.3165	69.1238	67.9022	26.0433	18.8795	28.9216	28.2669	19.117	29.0035	18.8558	21.3878	10.2003	28.8829	36.9421	57.5111	gi|255544806|ref|XP_002513464.1|/9.28008e162/serine/threonine protein kinase, putative [Ricinus communis]
Cs2g01220	-3.47304	8.60553e-33	1.07126e-31	-4.39997	1.69206e-58	3.03463e-57	-2.63564	2.70537e-23	2.04624e-22				2.69103	2.56332	2.26694	3.05708	3.37354	3.40793	1.98159	2.27896	2.13162	2.61569	3.09829	2.35059	0.39995	0.276031	0.0782553	0.161288	0.0244102	0.258052	0.264183	0.426415	0.368834	1.44044	1.95668	0.605625	gi|224075776|ref|XP_002304762.1|/1.2387e92/predicted protein [Populus trichocarpa]
Cs2g01260							-1.06388	0.231469	0.28788				4.71862	4.40353	4.32232	0.0493972	0.175027	0.0503706	0.102115	0.438912	0.101608	5.18677	6.22111	4.70817	5.99892	4.49749	4.92385	0.205016	0.139627	0.134188	0.167904	0.108405	0.0502319	3.1967	2.73904	2.21323	gi|224124134|ref|XP_002330113.1|/9.01369e108/predicted protein [Populus trichocarpa]
Cs2g01270	2.63686	1.65163e-17	1.09692e-16	2.34403	1.14444e-23	8.70869e-23	3.24391	2.71282e-26	2.29647e-25	2.57122	5.15618e-15	4.70548e-14	4.51202	3.66614	4.6781	7.11059	7.95623	7.63233	4.25502	3.32528	1.5396	9.06828	6.73317	11.6613	27.3464	24.6491	37.6808	41.5491	30.6773	41.3429	26.7134	33.2624	31.2064	33.7698	57.6031	73.9972
Cs2g01310	-1.25005	8.79471e-12	4.08417e-11	-2.25434	1.72519e-44	2.34754e-43	-1.91879	1.59837e-18	9.66402e-18	-1.32444	3.69343e-10	2.12821e-09	21.5881	17.4425	19.2849	23.3593	24.816	22.9035	21.0209	19.159	19.5725	17.0697	17.2015	14.4467	10.2552	6.88262	10.3617	4.15256	4.77124	5.54683	7.31069	2.86787	6.31226	7.22116	5.62205	6.36431	gi|356564444|ref|XP_003550464.1|/5.31925e173/PREDICTED: BTB/POZ domaincontaining protein At5g47800like [Glycine max]
Cs2g01360	-1.27984	5.81396e-11	2.53107e-10				-2.29752	1.166e-28	1.07357e-27				5.84097	6.74488	6.74596	8.32631	8.88851	7.674	8.38549	7.44565	8.61832	5.98153	6.21353	5.72308	3.51558	2.48147	2.90194	4.54117	4.62659	4.15638	1.93515	1.93267	1.30262	3.94052	2.90851	3.27518	gi|224124850|ref|XP_002329964.1|/1.69677e177/predicted protein [Populus trichocarpa]
Cs2g01380				-1.00641	0.0291217	0.0442783							0.447617	1.53664	1.00554	1.68927	1.06885	1.59952	0.997743	1.07213	1.48918	0.852769	0.383099	1.10583	0.745095	0.701234	0.607448	0.500792	0.454755	1.0926	1.36713	0.794399	0.368104	0.439919	0.346068	0.705164	gi|356558009|ref|XP_003547302.1|/2.80979e11/PREDICTED: uncharacterized protein LOC100776617 [Glycine max]
Cs2g01460							-2.21738	3.36296e-07	9.65722e-07				1.55087	1.09211	0.870976	1.39354	1.35786	1.49205	1.87249	1.91923	1.64821	1.54765	1.40107	1.4687	0.932227	0.877351	0.841857	1.44592	0.984751	1.19876		0.45873	0.708544	1.01613	1.19903	1.49307	gi|255568520|ref|XP_002525234.1|/4.64891e172/conserved hypothetical protein [Ricinus communis]
Cs2g01540	-7.5445	5.23009e-45	9.37035e-44	-6.84481	4.73726e-68	1.03994e-66	-6.26695	1.49902e-75	4.14712e-74	-4.87666	5.76433e-32	1.4121e-30	4.1167	5.29614	3.87302	6.65833	6.45257	8.53044	8.23501	8.29275	7.84294	5.5733	5.96256	5.05903			0.0572989		0.0536198	0.103062	0.128957	0.0624446	0.115741	0.207482	0.326436		gi|147822490|emb|CAN66102.1|/8.16759e33/hypothetical protein VITISV_041147 [Vitis vinifera]
Cs2g01560	2.50432	1.62059e-05	4.15875e-05	3.28425	3.39955e-06	8.82465e-06				3.80454	2.09843e-11	1.3724e-10	0.4178	0.441316		0.150166	0.133019	0.153125	0.465639	0.533712	0.308885	0.303224	0.476772	0.412866	1.85456	1.45449	3.02391	2.33716	0.990411	1.35975	1.36113	2.30683	1.67974	8.48602	3.44549	5.11925	gi|224124878|ref|XP_002329971.1|/1.89802e44/predicted protein [Populus trichocarpa]
Cs2g01590	-1.2332	0.0465667	0.0689266	-1.12407	0.0245545	0.0378193	-1.68959	0.00145083	0.00271297	2.00365	0.0052299	0.0105841	0.113241	0.328942	0.296785	0.183156	0.459687	0.404658	0.378624	0.298358	0.376744	0.0308199	0.0646128	0.0559521	0.0942497	0.0887016	0.153677	0.190041	0.172571	0.110565	0.0345866	0.167477	0.124167	0.250411	0.116734	0.267596	gi|225461963|ref|XP_002266700.1|/1.13478e155/PREDICTED: protein kinase G11Alike [Vitis vinifera]
Cs2g01640							-1.04183	0.000111266	0.0002431				4.55652	5.31088	5.64736	3.55778	4.12701	3.62789	4.02758	3.46229	4.8788	4.5328	4.30318	4.50271	3.40003	5.74339	4.26449	4.04309	4.86861	2.83805	1.82356	1.95193	2.41193	3.55164	3.88722	3.79537	gi|89257495|gb|ABD64985.1|/2.2752e36/C2 domain containing protein [Brassica oleracea]
Cs2g01650	-1.17669	1.6078e-17	1.06983e-16	-1.38851	4.87156e-26	4.02863e-25	-1.30321	2.56958e-23	1.94437e-22				16.5049	18.4008	17.6899	17.452	19.4976	18.0835	19.8522	20.5597	22.2832	16.5603	16.729	15.8937	8.89996	7.51114	9.6376	8.04621	6.05187	6.56796	8.73298	8.88724	8.77787	8.69598	8.25239	9.00284	gi|147777785|emb|CAN75734.1|/3.67686e61/hypothetical protein VITISV_030148 [Vitis vinifera]
Cs2g01680										6.84506	1.3919e-05	4.42523e-05																						0.937008	1.36502		gi|126363024|emb|CAM35799.1|/1.2867e62/leafy cotyledon1like protein [Theobroma cacao]
Cs2g01690	-1.8067	4.2164e-17	2.73606e-16	-1.04597	6.06778e-07	1.69338e-06	-1.33448	4.76275e-11	1.87812e-10	-1.12113	2.7228e-06	9.59958e-06	9.3283	10.0176	10.4776	8.71725	9.65235	8.3762	10.8296	9.90542	9.05171	9.30894	8.33858	11.2154	3.7094	2.19205	3.62896	3.65276	5.7652	3.26365	4.46356	2.85117	4.94369	4.04914	4.48747	4.65359	gi|255579124|ref|XP_002530410.1|/3.1808e70/transcription factor, putative [Ricinus communis]
Cs2g01740	-3.09027	3.48275e-106	2.35859e-104	-2.5513	1.44211e-60	2.69378e-59	-3.76617	3.57575e-95	1.42867e-93	-2.59021	1.13981e-34	3.18349e-33	79.3331	78.411	77.2153	77.1566	77.6555	78.4549	93.7637	97.4401	96.9382	100.164	92.8361	93.9657	11.2078	10.1262	9.53937	10.791	13.2877	14.5943	5.36734	8.84261	7.69653	15.6831	15.9812	15.5395	gi|359496107|ref|XP_002273768.2|/0/PREDICTED: oligopeptide transporter 3like [Vitis vinifera]
Cs2g01760	4.5579	3.22878e-217	1.02969e-214	5.41289	2.34159e-172	2.44473e-170	4.99406	7.57444e-207	1.81994e-204	4.9249	4.16975e-84	7.10073e-82	33.2103	26.4635	32.2848	28.5219	20.9244	26.2652	27.9221	27.0174	21.9683	26.1325	28.4567	32.1272	826.567	806.997	786.63	967.216	976.324	1195.08	797.646	837.42	914.963	774.635	812.02	1039.88	gi|351721915|ref|NP_001235946.1|/1.37979e19/uncharacterized protein LOC547653 [Glycine max]
Cs2g01780										-1.13561	2.7268e-09	1.42007e-08	31.3153	31.7779	33.2793	31.6281	28.4738	31.3492	35.5107	34.326	33.0596	39.8972	39.7148	37.2968	26.0255	27.0642	24.5704	23.1784	22.0897	19.5602	25.0596	28.5566	31.4878	14.246	17.3388	21.4711	gi|359495626|ref|XP_002269600.2|/0/PREDICTED: pentatricopeptide repeatcontaining protein At4g16390, chloroplastic [Vitis vinifera]
Cs2g01830				-1.55135	0.0131422	0.0211937							1.21715	0.714256	0.607607	2.04153	0.51669	2.23045	0.602898	1.03655	0.899856	2.20841	1.38895	1.33642	1.3507	1.27119	0.440469	0.756524	0.137396	0.660216	0.495662	0.160008	1.1863	3.057	1.81233	0.852207	gi|255563792|ref|XP_002522897.1|/2.50426e15/conserved hypothetical protein [Ricinus communis]
Cs2g01840	4.9077	6.24275e-59	1.56649e-57	4.51315	1.26229e-58	2.27315e-57	5.41341	1.11492e-94	4.42437e-93	2.87472	2.18108e-38	7.24548e-37	1.99917	0.938532	0.997994	3.11369	3.81899	2.93082	2.47565	4.04354	3.20236	7.49644	10.3928	11.1949	46.8354	53.5901	38.8263	64.3662	103.132	56.389	160.925	167.938	108.629	71.6056	67.7785	73.0203	gi|255563790|ref|XP_002522896.1|/1.07768e32/conserved hypothetical protein [Ricinus communis]
Cs2g01860	-3.28541	6.11194e-20	4.56379e-19	-4.05273	1.42927e-40	1.77419e-39	-3.90994	3.60907e-32	3.71062e-31	-3.57803	2.20542e-24	3.70883e-23	3.27867	3.14838	5.17801	5.78499	5.52301	4.71919	4.71711	6.28244	5.35476	6.87904	5.23804	5.7141	0.396918	0.49807	0.38831	0.400163	0.181688	0.349221	0.218484	0.564243	0.326819	0.410109	0.553058	0.500861	gi|255563788|ref|XP_002522895.1|/4.60615e48/conserved hypothetical protein [Ricinus communis]
Cs2g01900				-1.18322	0.00351029	0.00621548	-1.01951	0.0103586	0.0169219				3.55408	2.56861	2.80139	2.42036	3.75199	3.29074	3.33561	3.22587	4.14881	3.05458	2.56152	3.32726	1.66065	2.14898	1.62464	1.67423	1.14024	1.27846	2.05673	1.3279	2.05105	1.28688	2.31392	1.17874	gi|356532351|ref|XP_003534737.1|/4.28349e29/PREDICTED: transcriptional adapter ADA2blike [Glycine max]
Cs2g01910	-3.5974	1.04872e-60	2.76609e-59	-4.68548	2.33918e-150	1.8995e-148	-1.02048	1.9173e-06	5.11785e-06	-2.55049	9.70295e-10	5.33677e-09	197.386	224.368	188.958	151.37	171.761	132.174	147.629	150.928	159.303	177.454	144.355	150.911	14.2283	15.3524	26.7755	4.93381	6.47148	5.8207	66.2474	108.411	57.9355	9.8721	21.2144	51.0326	gi|356537926|ref|XP_003537457.1|/2.90481e65/PREDICTED: cytochrome P450 71D8like [Glycine max]
Cs2g01920	-1.4029	8.06497e-10	3.19683e-09	-1.34039	6.68803e-14	3.14667e-13	-1.70293	1.06665e-15	5.71965e-15				5.51136	7.18518	6.76669	6.31746	7.25597	6.8787	7.52587	7.23069	6.38725	6.43234	7.47916	6.08413	1.98359	2.64467	3.55772	2.38866	3.1275	2.37545	2.12308	2.87854	1.74216	5.31897	8.34288	4.17174	gi|224089748|ref|XP_002308807.1|/1.33302e50/predicted protein [Populus trichocarpa]
Cs2g01940				-2.35585	2.95976e-16	1.591e-15	-1.68692	1.52593e-05	3.70602e-05				2.55894	2.32756	2.23551	3.52566	3.66623	3.28251	1.98052	3.06457	2.91661	3.94652	2.92013	3.6526	1.89314	1.26204	1.00321	0.55668	0.794366	0.624617	1.38944	0.336402	0.857338	1.95606	3.37061	1.56772	gi|226713184|sp|A7R385.1|CSPLC_VITVI/2.8395e49/RecName: Full=CASPlike protein GSVIVT00013502001
Cs2g01970							-1.62778	0.00103917	0.00198206				1.44868	1.02014	1.68743	2.42986	1.22995	1.9468	2.33213	2.0048	2.49906	2.27802	1.28579	1.43157	1.78625	2.35354	0.174751	0.720342	1.63531	1.25728	1.17989	0.190445	0.882471	1.26556	0.829643	0.676208	gi|224089729|ref|XP_002308804.1|/2.2431e19/predicted protein [Populus trichocarpa]
Cs2g02000	2.59602	2.1596e-07	6.86469e-07				2.39189	6.94885e-08	2.12081e-07				0.175945	0.309747	0.175664	0.189715	0.280087	0.515875	0.261455	0.280947	0.195117	0.319235	0.334632	0.405689	1.56199	2.14382	0.955077	1.44354	0.834168	0.74441	1.50465	1.11024	1.54336	0.864593	1.51143	1.04712	gi|147798085|emb|CAN67258.1|/7.07653e12/hypothetical protein VITISV_039436 [Vitis vinifera]
Cs2g02070	-1.31013	3.10129e-24	2.82286e-23	-1.00986	1.22433e-12	5.34329e-12	-1.12444	2.87802e-11	1.15781e-10				69.496	61.8273	63.8197	54.4314	58.2144	62.3824	67.6511	61.1823	66.2161	56.6412	58.4542	60.6571	29.2813	30.0805	28.6463	24.7392	31.2118	28.7864	39.9542	23.3775	30.0187	31.3502	31.2864	25.9556	gi|255574637|ref|XP_002528228.1|/0/ubiquitinprotein ligase, putative [Ricinus communis]
Cs2g02120				2.53355	4.4438e-54	7.35323e-53	2.20788	6.00571e-40	7.66667e-39				108.539	94.0372	94.0158	65.8118	64.3986	61.362	85.3695	97.3676	103.364	126.316	133.999	137.386	355.479	355.114	300.169	296.857	418.954	365.494	367.864	473.271	532.844	267.508	250.054	336.428	gi|116804319|gb|ABK27327.1|/0/vacuolar citrate/H+ symporter [Citrus sinensis]
Cs2g02180							2.1248	1.3917e-47	2.15831e-46				1719.47	1872.48	1580.4	997.643	957.102	954.837	947.242	1002.72	1008.05	1485.7	1720.41	1738.06	4756.41	3494.24	4364.24	1810.45	2679.59	2271.41	4994.22	3569.8	4902.49	1227.64	1174.21	2068.23
Cs2g02210	-1.85089	5.4966e-33	6.89631e-32	-2.21214	2.28291e-49	3.44302e-48	-2.29449	2.40213e-45	3.49075e-44	-1.95734	2.62926e-25	4.66774e-24	23.4618	22.1176	22.0643	25.2436	24.7708	23.6329	31.6591	26.7805	28.5363	24.7176	25.5643	22.7858	7.39087	6.32345	7.28538	4.45949	5.126	5.86231	7.70513	4.89511	5.8643	6.00011	5.87732	6.78281	gi|255559072|ref|XP_002520558.1|/2.56238e61/brg1 associated factor, putative [Ricinus communis]
Cs2g02240	-1.22294	2.9065e-05	7.19447e-05										19.1808	20.8563	24.501	12.7741	8.08251	11.165	17.6046	12.4313	19.394	12.8971	19.3131	18.3968	8.76453	11.7837	9.79939	12.6231	9.17017	9.36375	9.64888	11.3469	14.8457	17.1876	12.2123	8.8873	gi|224089607|ref|XP_002308776.1|/5.35116e37/predicted protein [Populus trichocarpa]
Cs2g02280	-1.86515	3.46889e-05	8.49306e-05	-2.31386	2.62575e-07	7.56002e-07	-2.8511	5.40385e-08	1.66433e-07				1.53111	2.22377	2.86625	1.44457	1.82803	2.41999	2.02638	1.74196	1.9102	1.56265	1.96563	2.17497	1.06194	0.699598	0.207782	0.321186	0.486101	0.280298	0.350727	0.339662	0.104927	1.22263	1.47969	0.301508	gi|319433439|gb|ADV57637.1|/1.05387e28/copper binding protein 2 [Gossypium hirsutum]
Cs2g02340	-6.5815	6.50449e-09	2.38779e-08	-3.4536	2.00366e-07	5.84373e-07	-3.60415	3.15284e-06	8.22759e-06	-2.18514	0.000583447	0.00141232	1.53666	0.695638	1.97256	1.65693	0.943542	1.68958	1.10097	0.94644	1.46067	1.07542	1.3778	1.30159				0.245602		0.107168	0.134095		0.120352	0.215748	0.452588	0.115277	gi|194700972|gb|ACF84570.1|/2.28135e08/unknown [Zea mays]
Cs2g02360							-1.30749	1.02979e-15	5.52711e-15				12.4445	16.3529	12.3137	15.8944	14.221	15.1489	15.3554	14.1938	13.7184	12.6606	14.5391	13.8347	10.7684	8.81936	9.73072	11.188	9.40693	10.6316	6.6062	6.13488	5.44182	8.95443	10.7666	12.7586	gi|296086977|emb|CBI33233.3|/2.2269e48/unnamed protein product [Vitis vinifera]
Cs2g02420	-4.24002	2.28277e-39	3.47567e-38	-6.42582	1.04417e-79	2.79616e-78	-5.60833	1.02549e-83	3.35885e-82	-4.04029	1.21857e-36	3.71718e-35	6.49875	7.3646	4.31844	7.65705	7.1527	6.15171	8.39407	9.27759	9.02058	6.41888	7.75984	7.2726	0.382082	0.404539	0.280347		0.131173	0.084042	0.262896	0.203682	0.094381	0.59217	0.48802	0.180802	gi|357148439|ref|XP_003574764.1|/2.33208e64/PREDICTED: EH domaincontaining protein 1like [Brachypodium distachyon]
Cs2g02440	-1.96964	1	1				-1.84598	1	1	6.71597	3.52602e-06	1.22271e-05		0.466931							0.49022	0.481235												46.4859	18.6831		gi|255567206|ref|XP_002524584.1|/2.74468e33/Nonspecific lipidtransfer protein precursor, putative [Ricinus communis]
Cs2g02450	4.82195	2.91478e-100	1.80018e-98	3.42754	1.22332e-54	2.05724e-53	4.71321	1.97147e-137	1.54373e-135	2.77675	3.21903e-27	6.3227e-26	1.11799	1.00378	1.17202	1.38631	1.12123	1.35216	1.3706	1.44601	1.11583	1.39965	1.59474	2.09909	32.257	39.991	31.9216	11.7575	16.1286	12.7168	39.4727	32.2751	36.7143	9.94377	10.8332	14.3248	gi|359496711|ref|XP_003635310.1|/1.5699e102/PREDICTED: uncharacterized protein LOC100854148 [Vitis vinifera]
Cs2g02460	2.64791	4.43596e-38	6.49473e-37				2.27459	1.15205e-27	1.01747e-26				1.8338	1.15299	1.43855	1.64777	2.62731	2.06429	1.41118	2.13341	1.88837	2.09142	1.44492	2.11417	10.0297	10.4881	10.7602	9.6232	7.49653	6.39452	7.57449	9.55687	10.3888	5.70716	5.94114	8.66676	gi|224116034|ref|XP_002317190.1|/8.24195e27/predicted protein [Populus trichocarpa]
Cs2g02470	2.28283	8.44894e-06	2.24775e-05				2.34741	2.29733e-05	5.45488e-05	2.15451	0.000465105	0.00114658	0.234955	0.12409	0.0586452	0.168895	0.14961	0.0861118	0.043643	0.0750349	0.217132	0.170521	0.0446865	0.154787	1.08639	0.899748	0.51016	0.481921	0.358052	0.152935	0.526245	0.602306	0.686997	0.423342	0.363302	0.945916	gi|7688065|emb|CAB89694.1|/2.97881e56/constitutively photomorphogenic 1 protein [Pisum sativum]
Cs2g02480	2.13157	1.10899e-09	4.35064e-09	2.24176	1.04463e-18	6.34883e-18				2.27385	6.8746e-11	4.27894e-10	1.31428	1.02292	0.621561	0.96962	1.18925	1.2169	1.54186	1.32545	0.843812	0.602434	1.10511	1.43547	4.29868	7.00761	3.67978	6.65552	4.56791	4.66011	4.81693	4.58313	4.77833	4.55485	5.9184	4.79478	gi|224131688|ref|XP_002321153.1|/2.46989e26/predicted protein [Populus trichocarpa]
Cs2g02500										5.16279	1.52115e-09	8.15182e-09	7.72627	2.72038	10.1684	7.15283	8.34874	10.2113	9.48075	8.52392	7.52963	6.28713	5.16542	5.24426	4.07048	3.50484	3.89748	8.73142	3.25079	7.23889	4.29051	12.0038	6.41797	247.82	323.892	8.52432	gi|642062|gb|AAB70883.1|/2.28945e87/1aminocyclopropane1carboxylate oxidase [Pelargonium x hortorum]
Cs2g02510	-3.99929	4.78963e-13	2.42314e-12	-3.70712	2.06234e-12	8.8617e-12	-5.51618	4.01018e-21	2.76054e-20	-2.89942	1.79574e-09	9.53594e-09	2.4533	2.47872	2.2364	1.95522	2.85265	3.04927	4.39851	5.00747	3.43037	4.29646	3.16475	3.47838		0.445602				0.520722	0.130312	0.126201		0.419322	0.87964	0.112025	gi|356522029|ref|XP_003529652.1|/7.47263e55/PREDICTED: uncharacterized protein LOC100783929 [Glycine max]
Cs2g02520	2.30785	9.26272e-61	2.4542e-59	2.76748	2.39799e-62	4.70479e-61	2.83573	1.02752e-64	2.31356e-63				30.8852	38.302	32.2032	25.4826	26.7387	22.193	24.2478	23.2253	27.8956	46.7079	39.5852	43.1998	174.747	192.32	194.687	141.564	167.09	184.893	172.924	217.331	166.712	101.629	158.98	251.827	gi|62900641|sp|Q9ZWQ8.1|PAP_CITUN/9.35486e64/RecName: Full=Plastidlipidassociated protein, chloroplastic; AltName: Full=CitPAP; Flags: Precursor
Cs2g02540							-1.20259	4.04162e-20	2.64811e-19				37.5267	36.2031	35.3817	40.1314	44.3137	40.9222	40.8697	38.6106	40.6668	41.0024	36.572	36.4745	22.6459	20.991	22.0805	22.6779	24.0369	20.2924	19.0747	18.1488	17.0071	21.6375	25.6247	21.1805	gi|3790100|gb|AAC67586.1|/9.53065e75/pyrophosphatedependent phosphofructokinase beta subunit [Citrus x paradisi]
Cs2g02590	-2.12818	8.82416e-06	2.34225e-05	-3.81135	1.4815e-08	4.81749e-08	-4.78514	3.94975e-08	1.23557e-07	-1.31568	0.0653333	0.101699	0.854963	0.677314	1.08834	1.38281	0.408306	0.987044	0.571716	0.860076	0.331845	0.744601	0.487821	0.337947	0.379508	0.267876		0.143479	0.0434298			0.0505776		0.462142	0.1322		gi|255554765|ref|XP_002518420.1|/1.09947e34/homeobox protein knotted1, putative [Ricinus communis]
Cs2g02610	-1.51359	2.8267e-24	2.57828e-23	-1.1432	1.80116e-20	1.19532e-19	-2.14219	2.60838e-49	4.20892e-48	-1.0049	1.43485e-06	5.28948e-06	25.3456	31.0337	28.3618	29.5299	27.0648	28.3897	32.2681	34.742	31.8447	26.559	25.7275	26.9693	11.2717	11.4013	10.512	13.2224	13.0195	11.4928	8.81388	6.96344	7.54626	14.4607	14.1401	10.3187	gi|224118092|ref|XP_002331556.1|/2.2404e71/ebsbahphd domaincontaining protein [Populus trichocarpa]
Cs2g02620							-1.59917	0.000477352	0.00095623	-1.20472	0.00747841	0.0146201	0.331813	0.700978	0.27607	0.437288	0.7395	0.526979	0.698524	0.671126	0.531513	0.762588	0.504864	0.837952	0.327306	0.462058	0.20013	0.453726	0.262192	0.323971	0.225207	0.174482	0.242551	0.18117	0.380052	0.348486	gi|255554773|ref|XP_002518424.1|/0/subtilase, putative [Ricinus communis]
Cs2g02660										2.59599	5.24602e-09	2.64032e-08	2.0026	1.78132	2.99911	4.205	3.62419	4.05609	1.8795	1.81766	0.818197	0.458972	0.962217	0.833241	2.22232	2.31166	1.83085	8.4903	7.17439	8.33564	1.1589	0.374112	0.924553	5.49012	4.99793	3.09949	gi|224113745|ref|XP_002316559.1|/7.075e16/predicted protein [Populus trichocarpa]
Cs2g02680										2.88356	1.3646e-07	5.80949e-07	0.0671765	0.047305	0.0670695	0.0724339	0.0855508	0.172343	0.124781	0.150174	0.0744967	0.0243771	0.127764	0.0442554	0.173943	0.140318	0.194481	0.150313	0.227492	0.109315	0.0547126	0.185453	0.220974	0.352113	0.530904	0.587933	gi|297739193|emb|CBI28844.3|/1.15263e91/unnamed protein product [Vitis vinifera]
Cs2g02690							-1.0682	2.21788e-10	8.30522e-10				26.2116	24.0142	23.3126	22.87	24.0906	25.7027	28.1995	26.9065	30.7289	26.6425	28.2632	28.4394	24.5463	26.2579	17.9162	52.696	35.6239	34.9412	10.8811	14.2087	17.4203	35.9074	44.1971	62.7542	gi|224115866|ref|XP_002317144.1|/2.70266e92/predicted protein [Populus trichocarpa]
Cs2g02700				-1.58424	7.27168e-07	2.01493e-06	-1.06634	0.00633903	0.0107209	-1.58458	0.000227283	0.000593855	2.50659	2.09027	4.14905	4.26752	3.90625	3.62635	3.08767	3.53906	3.36494	3.30327	3.31204	2.47699	1.90321	1.92896	2.29162	1.18078	1.60835	1.03047	2.57876	1.56088	0.867927	1.16691	0.679974	1.10844
Cs2g02780	-2.00871	3.57283e-08	1.22613e-07	-2.75954	3.8725e-13	1.74611e-12	-3.3436	4.30872e-09	1.45954e-08	-1.39439	0.0012554	0.0028612	3.80406	2.75532	3.25543	5.03933	3.32199	3.5851	2.90719	2.08262	2.89275	2.24812	2.60461	2.5777	0.723677	0.794589	1.17997	0.364797	0.552103	0.742834	0.796696			0.534091	1.45652	0.799042	gi|225444293|ref|XP_002263584.1|/4.04838e130/PREDICTED: uncharacterized protein LOC100250418 [Vitis vinifera]
Cs2g02820	3.14144	6.21814e-05	0.00014699										0.171778	0.0907232	0.128628	0.185222	0.410181	0.283307	0.191447	0.411441	0.190496	0.37401	0.588073	0.424373	2.19219	0.358808	1.67842	0.768736	0.261775	0.754733	0.419719	1.82915	0.565054	0.50647	0.265614	0.631432	gi|224115790|ref|XP_002317125.1|/4.59024e113/predicted protein [Populus trichocarpa]
Cs2g02860							-1.11627	1.67919e-07	4.95841e-07				6.01979	6.04069	5.58949	5.84182	7.1297	6.35407	7.11162	5.30602	5.54088	4.78399	4.94603	4.75896	4.60939	4.90389	3.46377	4.17564	4.21989	3.58529	2.94173	3.13382	2.50823	3.72724	3.78533	3.28758	gi|302144113|emb|CBI23218.3|/6.0012e16/unnamed protein product [Vitis vinifera]
Cs2g02940	-4.70929	2.93845e-136	3.12366e-134	-4.83814	1.19383e-160	1.11977e-158	-3.38584	3.06234e-33	3.25536e-32	-4.51652	3.11165e-56	2.24602e-54	34.8625	39.3644	35.5571	44.8591	37.8095	42.3442	33.7822	34.0591	36.5665	38.4202	37.4316	39.0329	1.95344	1.56941	1.16529	1.34496	1.70113	1.21566	4.09127	1.32074	5.03718	0.9705	2.52272	1.48802	gi|224113273|ref|XP_002332613.1|/0/predicted protein [Populus trichocarpa]
Cs2g02970				-1.44544	1.28489e-28	1.15634e-27				-1.60963	2.45567e-13	1.93202e-12	22.8348	24.0848	19.6486	25.2699	22.9903	23.8958	20.9847	21.9095	23.3239	25.2224	26.6675	26.425	15.3746	13.2492	13.0478	8.47847	8.88613	8.53997	14.7643	13.469	17.3143	6.36515	10.2209	8.94073	gi|255554861|ref|XP_002518468.1|/0/Glucan endo1,3betaglucosidase precursor, putative [Ricinus communis]
Cs2g02980				-2.27387	3.62139e-41	4.55335e-40				-1.24937	1.20848e-09	6.56854e-09	79.5369	80.4997	90.9845	40.8389	43.8998	39.2801	48.4862	46.4864	55.5674	26.8009	32.5908	27.0085	94.0003	88.0927	86.7387	6.52789	10.4516	7.99561	48.1471	27.1292	30.0243	9.05432	13.8761	13.2234	gi|168021484|ref|XP_001763271.1|/2.60075e140/predicted protein [Physcomitrella patens subsp. patens]
Cs2g03000	-1.27849	1.19968e-15	7.16705e-15				-1.63981	6.95244e-30	6.68197e-29	-1.20769	2.48614e-10	1.46479e-09	23.6106	22.0054	25.9996	25.3835	23.2147	23.9749	24.8436	24.6832	24.1811	21.092	20.1281	20.3123	10.7887	10.0811	12.0626	13.3631	14.3922	12.8823	8.3141	7.8875	8.37571	7.71208	8.3754	10.4293	gi|2213425|emb|CAB09799.1|/4.25345e41/hypothetical protein [Citrus x paradisi]
Cs2g03020	-1.33274	3.8581e-10	1.57411e-09	-2.04227	1.74387e-44	2.37112e-43	-2.19995	1.21425e-35	1.3902e-34	-1.46365	3.01213e-10	1.75349e-09	14.9843	13.6637	13.6748	18.2397	19.5114	19.8863	20.8098	18.8984	19.7977	15.293	16.8321	15.27	5.13141	8.68059	4.89304	4.45302	4.45992	4.74338	5.00559	5.1247	3.33734	4.7171	7.66288	4.61051	gi|255554869|ref|XP_002518472.1|/0/protein binding protein, putative [Ricinus communis]
Cs2g03030	2.06256	1.77101e-36	2.48111e-35	2.07889	7.60194e-44	1.0163e-42							4.43487	5.44708	5.48327	5.61602	5.61507	5.49989	6.66687	6.66985	5.94751	5.33325	5.64932	6.67566	23.8634	23.5896	24.0737	24.347	26.2477	18.9818	18.4592	19.1581	17.472	17.4344	19.6156	23.1261	gi|357139629|ref|XP_003571383.1|/1.08554e25/PREDICTED: autophagyrelated protein 8Clike [Brachypodium distachyon]
Cs2g03060	-3.44643	3.02439e-07	9.48128e-07	-3.21672	6.52748e-05	0.000146672	-2.52429	0.00653893	0.0110398	3.39513	0.000345772	0.000873392	1.7806	1.1285	1.24444	1.02398	0.793674	0.913637	0.661496	0.454921	0.658212	1.03384	1.0837	0.93844	0.131731	0.247954			0.1206	0.115902	0.145023		0.13016	15.2831	16.0302	0.124672	gi|255554875|ref|XP_002518475.1|/2.4167e41/hypothetical protein RCOM_0904330 [Ricinus communis]
Cs2g03080	-3.49975	6.84956e-36	9.43024e-35	-1.96949	9.54768e-35	1.02114e-33	-3.47209	2.20195e-57	4.2349e-56	-2.78753	6.85772e-33	1.75598e-31	13.1669	13.7019	10.5167	23.7674	22.8236	22.9489	21.5227	23.2674	24.3361	30.4731	27.0457	29.2997	1.19057	1.83352	0.63532	5.45594	5.35073	6.47548	1.42986	1.73094	3.20828	5.17617	3.11676	4.09733	gi|255554879|ref|XP_002518477.1|/6.5997e169/ATP synthase gamma chain 2, chloroplast, putative [Ricinus communis]
Cs2g03110	-1.82323	1.52648e-29	1.70755e-28				-1.39293	1.89117e-30	1.85625e-29	-1.48326	1.77362e-11	1.17084e-10	2673.02	2729.12	2626.07	2130.19	2024.13	1974.85	2071.17	2166.35	2065.97	2305.25	2346.12	2527.03	1104.99	748.074	694.799	944.566	1266.03	1208.4	824.305	804.967	866.656	801.373	979.387	759.539	gi|167367|gb|AAA99868.1|/7.93867e72/peroxidase [Gossypium hirsutum]
Cs2g03230	2.57455	5.705e-38	8.31802e-37	2.91009	1.16864e-82	3.29021e-81	3.36317	5.84972e-58	1.13752e-56	2.94323	3.44087e-35	9.92644e-34	4.50655	6.43271	4.86418	4.42147	3.80028	4.10685	3.52937	3.96754	4.00711	4.59664	3.75274	5.09525	27.3929	39.0946	38.876	29.7518	34.1524	26.9156	35.7617	52.0704	34.7675	27.2925	34.5277	41.7015	gi|242074364|ref|XP_002447118.1|/1.23452e38/hypothetical protein SORBIDRAFT_06g028990 [Sorghum bicolor]
Cs2g03240	4.19034	1.99234e-25	1.90335e-24	2.23207	3.76349e-11	1.48708e-10	2.42361	2.52638e-12	1.09716e-11	3.07021	3.12355e-18	3.60678e-17	1.0864	1.14755	0.232429	1.84081	1.48238	2.38902	1.38377	1.78432	1.03267	1.85854	1.41685	2.60724	12.056	25.124	17.5234	9.89731	11.3526	5.30364	8.53231	8.99764	6.46662	11.5923	16.7986	22.0048	gi|255557263|ref|XP_002519662.1|/2.63117e20/conserved hypothetical protein [Ricinus communis]
Cs2g03270	2.94451	2.03372e-59	5.18481e-58	5.65178	3.16212e-148	2.48715e-146	3.62564	1.43329e-40	1.85535e-39	3.73911	4.09775e-46	1.92178e-44	12.7092	14.9249	13.4353	5.32031	5.14125	7.15134	11.8315	11.3168	10.0317	13.673	19.2806	17.3611	128.26	89.5564	137.085	369.442	300.466	205.768	81.2868	146.831	197.719	240.26	167.618	259.104	gi|68300872|gb|AAY89371.1|/0/9cisepoxycarotenoid dioxygenase 2 [Citrus sinensis]
Cs2g03280				2.89525	1.36089e-16	7.41536e-16				2.13535	2.16192e-05	6.6655e-05	1.13084	1.53578	0.483876	0.522578	1.54303	0.35525	1.08028	1.23821	2.50815	1.7587	0.737408	2.23498	3.40621	2.02466	2.28003	6.86813	6.40088	5.5206	1.77627	3.82275	4.78267	8.57362	8.82619	3.39333
Cs2g03340	-2.27057	0.000151263	0.000340235	-2.4705	1.41977e-08	4.62276e-08	-3.32914	5.54724e-08	1.70699e-07	-2.85997	3.34544e-06	1.16311e-05	1.2451	0.584528	0.828748	1.49172	1.38746	1.29295	1.77314	1.25918	1.15065	1.12956	1.26298	0.888623	0.383811		0.225293	0.232169	0.281102	0.202614		0.409208		0.135966		0.290593	gi|224080059|ref|XP_002306003.1|/3.54808e158/predicted protein [Populus trichocarpa]
Cs2g03370							-1.05502	1.37154e-06	3.71937e-06				2.78444	2.52638	2.45923	3.31029	2.52315	2.90452	2.70541	2.5993	2.6128	2.75922	2.52567	2.46934	1.74305	2.38609	2.4416	1.79724	1.63202	1.15019	1.39558	1.35155	1.21341	1.64894	2.06074	1.64963	gi|255557305|ref|XP_002519683.1|/4.27936e25/Katanin p60 ATPasecontaining subunit, putative [Ricinus communis]
Cs2g03380				-1.58042	0.00206	0.00378944				-1.7492	0.000333347	0.00084444	0.100341			2.05569	0.862561	1.32391	0.559153	0.672941	0.778927	3.27707	2.29009	2.87553	0.111351			0.785828	0.305823	0.29391	0.122586	1.54334	0.550112	1.282	0.930924	0.210766	gi|327359295|gb|AEA51242.1|/5.01849e97/gibberellin 2betadioxygenase [Prunus salicina]
Cs2g03420	-2.20296	2.49168e-23	2.17758e-22	-1.49904	1.0152e-13	4.72451e-13	-1.63558	1.29316e-13	6.1253e-13	-1.90836	4.92719e-11	3.11098e-10	6.08016	7.87957	6.50408	5.12361	6.63705	5.61782	5.23887	4.65041	4.58958	8.2322	7.92957	8.28042	1.53089	1.65423	1.77505	2.05788	2.33588	1.64625	1.93505	1.51129	1.40059	1.15495	2.10679	3.27333	gi|224142389|ref|XP_002324541.1|/7.80349e87/predicted protein [Populus trichocarpa]
Cs2g03430				2.32533	3.14394e-29	2.88564e-28	2.2	3.21198e-20	2.11559e-19	2.295	1.64611e-14	1.43861e-13	3.11762	3.76354	3.66848	4.20201	3.93491	3.55028	3.59869	3.20027	3.33387	5.57582	6.48004	6.27163	12.9738	11.2798	14.5057	16.6924	19.1171	21.4163	18.3637	17.7844	12.3307	17.7274	28.0057	44.9043	gi|255557315|ref|XP_002519688.1|/1.7527e53/conserved hypothetical protein [Ricinus communis]
Cs2g03490	-3.31072	1.64797e-112	1.2248e-110	-3.41759	1.16253e-127	6.51465e-126	-3.49465	1.06093e-59	2.13893e-58	-3.64363	4.93191e-46	2.30068e-44	122.768	124.83	120.9	141.882	134.311	124.651	150.955	142.193	147.781	157.843	136.522	148.39	16.0899	12.8599	12.656	13.939	11.9914	10.9552	19.4046	8.70658	12.7823	9.66685	15.2466	10.1772	gi|224116558|ref|XP_002317331.1|/5.81273e86/predicted protein [Populus trichocarpa]
Cs2g03520				-2.11514	5.2164e-17	2.89726e-16				-2.57318	1.49497e-15	1.43839e-14	3.91419	5.18692	4.05006	4.52747	5.0981	4.77319	5.23485	5.86378	5.12994	6.6629	6.33456	5.48548	1.18463	5.79747	1.15894	1.03508	1.44604	0.764338	2.26055	3.36806	3.51151	1.18903	1.02707	0.822173	gi|224080031|ref|XP_002305997.1|/0/predicted protein [Populus trichocarpa]
Cs2g03550	-3.28217	2.62748e-10	1.08925e-09	-3.26642	5.49691e-11	2.14735e-10	-4.13751	1.17088e-08	3.82586e-08	-3.36194	3.81269e-05	0.000112887	1.72696	1.64175	1.81042	1.48969	2.14434	1.89881	0.866117	1.65456	1.43636	1.78604	0.591216	0.682626	0.191644	0.0901814	0.281233	0.193211	0.263175	0.0843074	0.210981			0.169726	0.0890112		gi|224114337|ref|XP_002316730.1|/9.54794e54/predicted protein [Populus trichocarpa]
Cs2g03560	-1.27585	3.18636e-14	1.74108e-13				-2.05959	4.35016e-41	5.68992e-40				16.4496	15.9957	15.7955	14.1896	15.1572	15.3204	18.1175	16.1772	17.9202	15.9063	13.3609	13.9605	8.80509	7.47831	6.04041	12.1248	10.961	10.0617	4.43302	3.89248	4.66833	12.9809	12.219	10.823	gi|297826907|ref|XP_002881336.1|/1.30128e31/predicted protein [Arabidopsis lyrata subsp. lyrata]
Cs2g03610	-4.27311	1.24819e-52	2.67317e-51	-6.45218	3.13632e-124	1.63723e-122	-4.67935	7.79306e-46	1.15059e-44	-4.49162	2.27812e-45	1.03251e-43	5.70329	4.45867	4.43955	8.19953	8.24812	8.50282	3.23204	3.98237	4.18078	6.59471	7.09663	6.78223	0.321816	0.235567	0.279856	0.144199	0.0654715	0.062921	0.236192	0.076247	0.141323	0.253342	0.531453	0.101523	gi|357476415|ref|XP_003608493.1|/2.94295e95/DNA replication licensing factor MCM3like protein [Medicago truncatula]
Cs2g03760	-1.35935	0.243278	0.30595	-4.29998	7.90881e-07	2.18148e-06	-5.21793	0.000234354	0.000490813	-1.7863	0.00145028	0.00327008	0.437336	0.307968	0.436639	1.41469	0.974676	1.76314	0.487413	0.838002	0.808321	3.01532	2.16262	1.72868	0.323547	0.152251				0.142334				0.859628	0.901649	0.153104	gi|255557345|ref|XP_002519703.1|/1.36724e28/hydrolase, hydrolyzing Oglycosyl compounds, putative [Ricinus communis]
Cs2g03780	-1.99056	1.51682e-17	1.01237e-16				-4.28508	1.45851e-68	3.53836e-67	-2.59558	1.43328e-29	3.13072e-28	950.438	924.602	884.428	1051.58	884.319	817.925	1857.7	2163.62	2579.99	3128.16	2748.47	2956.36	284.268	343.873	148.031	566.934	768.932	1252.29	92.5746	160.796	96.0768	506.149	513.149	424.679	gi|255557387|ref|XP_002519724.1|/2.08757e145/chlorophyll A/B binding protein, putative [Ricinus communis]
Cs2g03810	3.31369	6.65389e-18	4.50963e-17	3.55917	1.52968e-27	1.32825e-26	3.68037	1.15586e-37	1.39052e-36	3.60094	2.0374e-17	2.2155e-16	0.180136	1.04651	0.539547	0.194234	1.11836	0.297092	0.602287	1.55326	0.799062	0.392208	0.719468	0.178009	5.69716	5.73806	8.50711	6.04605	7.41184	6.24371	10.8935	13.5336	16.2951	5.1341	4.54945	5.86481	gi|359483608|ref|XP_002274345.2|/1.07486e103/PREDICTED: probable purine permease 10like [Vitis vinifera]
Cs2g03900	2.29636	4.73994e-14	2.56838e-13	2.46529	1.18312e-13	5.48994e-13	2.29338	3.59947e-11	1.43553e-10	2.68216	1.01484e-14	9.02648e-14	0.276558	0.421958	0.276118	0.298203	0.293503	0.236506	0.342473	0.618249	0.170386	0.301074	0.315595	0.394756	1.80731	1.66883	2.00165	1.92523	1.65459	1.02009	1.61426	2.25412	2.0553	2.23482	2.31238	1.96864	gi|224116684|ref|XP_002331852.1|/1.0086e142/predicted protein [Populus trichocarpa]
Cs2g03930							-1.00211	6.50666e-16	3.52135e-15				76.0641	71.7891	71.5545	79.4684	82.9512	87.5171	83.7081	82.8752	87.6515	74.74	74.7382	73.4336	44.3859	38.611	40.1652	46.6208	39.0972	48.1021	41.856	43.4894	46.5647	31.6094	36.8779	46.2469	gi|224116450|ref|XP_002317304.1|/4.9194e106/predicted protein [Populus trichocarpa]
Cs2g03940	2.16924	6.5935e-16	4.00589e-15	2.06986	6.11351e-16	3.23818e-15	2.14779	2.32315e-18	1.39692e-17	2.1414	3.88596e-11	2.48849e-10	1.29038	1.46037	1.10428	1.14291	1.18848	1.31745	0.975879	0.927214	1.02214	1.65562	1.52511	1.13852	6.34155	8.47107	4.80312	7.16681	4.2138	3.86966	4.72935	3.65322	5.15422	3.71398	7.98109	7.35692	gi|255557425|ref|XP_002519743.1|/2.03044e85/Carboxylterminalprocessing protease precursor, putative [Ricinus communis]
Cs2g03950							-1.67933	9.95667e-05	0.000219067				0.674826	0.475206	1.01063	1.05104	1.86205	1.31907	1.83846	1.29307	1.82933	1.87743	1.36903	1.40781	1.58094	0.391547	2.44209	0.922767	1.14264	2.19626	0.732826	0.620995	0.246645	1.32644	0.618346	0.944979	gi|255557427|ref|XP_002519744.1|/2.02088e43/hydrolase, hydrolyzing Oglycosyl compounds, putative [Ricinus communis]
Cs2g03960	2.29695	6.87231e-40	1.06767e-38	3.00993	2.96228e-84	8.64531e-83	2.3771	2.6726e-43	3.67666e-42				5.46782	5.13385	6.27798	5.76473	4.81635	5.14354	6.90643	5.41321	4.85092	6.28321	4.99168	7.68462	28.7881	33.8192	29.5489	40.1027	46.7238	37.2516	27.9817	34.0715	30.3765	16.6587	21.4186	29.7337	gi|255557429|ref|XP_002519745.1|/1.73516e23/COR414TM1, putative [Ricinus communis]
Cs2g03970				-1.18272	7.99561e-15	3.96503e-14	-1.29632	2.71753e-17	1.56383e-16				5.33483	5.21769	5.47429	5.75235	6.10991	6.11011	6.24848	5.44245	5.91617	5.45819	5.60871	5.61352	4.30308	3.71445	4.12933	2.90139	2.10774	2.74907	2.50442	2.25008	2.68104	4.07795	3.46257	2.9052	gi|255589950|ref|XP_002535134.1|/2.79395e65/conserved hypothetical protein [Ricinus communis]
Cs2g03990							-1.70679	1.36892e-16	7.63944e-16				4.14546	4.24195	4.4622	4.36513	5.04218	5.05651	3.82605	3.50624	3.80705	4.3719	3.73273	3.58444	2.73143	2.50299	3.16444	5.21766	5.00123	5.72341	1.06829	0.996269	1.45596	7.7982	5.6755	4.4558	gi|255557437|ref|XP_002519749.1|/0/phytochrome B, putative [Ricinus communis]
Cs2g04020	-1.61837	0.000291782	0.000631132	-1.38399	0.00116294	0.00221644	-1.49795	0.000953149	0.00182713				2.18191	1.66452	1.9969	1.56845	1.73669	2.13247	3.10723	1.50976	2.41967	1.84747	0.968288	2.5155	0.941619	0.759591	0.3948	0.678085	0.738899	0.591762	0.59236	0.717091	1.19621	0.714793	1.1246	1.52769	gi|255557447|ref|XP_002519754.1|/2.68307e37/conserved hypothetical protein [Ricinus communis]
Cs2g04080	4.31324	1.63121e-99	9.73178e-98	3.45711	1.29369e-69	2.91662e-68	3.78151	5.24489e-59	1.03598e-57	3.28373	1.07432e-28	2.25132e-27	0.690672	0.607956	0.818867	0.744726	0.907074	0.601193	0.449025	1.10286	0.797848	1.28449	1.83904	1.50722	16.2552	14.2464	16.2151	9.27264	7.01685	8.28889	12.1998	8.81863	13.3476	16.3476	18.3333	9.64146	gi|224116786|ref|XP_002331877.1|/0/multidrug/pheromone exporter, MDR family, ABC transporter family [Populus trichocarpa]
Cs2g04090	-3.66757	4.66026e-49	9.13306e-48	-3.61032	9.99787e-63	1.97258e-61	-3.70139	5.40141e-51	9.0661e-50	-2.15809	1.36441e-09	7.35685e-09	14.2508	15.457	14.0371	16.2942	17.357	16.0895	13.8572	13.9282	13.046	12.7028	15.0617	13.5154	1.80432	1.19867	0.83068	1.28405	1.26318	1.40074	1.05161	1.01844	1.15358	2.81993	4.92963	1.30583	gi|297740613|emb|CBI30795.3|/6.93074e116/unnamed protein product [Vitis vinifera]
Cs2g04110	-1.21219	6.08759e-12	2.86648e-11	-2.41814	4.99857e-26	4.12976e-25	-4.18012	6.78062e-92	2.59111e-90	-2.09083	9.77411e-21	1.33311e-19	13.4269	14.0118	12.8402	31.7463	27.7351	27.0359	26.1425	23.0932	25.3848	18.1393	16.4297	18.3838	6.28317	6.33569	6.84943	3.98172	3.86221	7.7394	1.48225	1.62689	1.15296	3.41823	4.9194	3.99261	gi|225466129|ref|XP_002267208.1|/9.07561e77/PREDICTED: protein SRG1 [Vitis vinifera]
Cs2g04140	-1.44239	0.0184049	0.0295517	-5.88671	1.14923e-06	3.12762e-06	-1.7498	0.00612976	0.010391	-2.38734	0.000182602	0.000483959	0.293338	0.557728	0.615029	0.316295	0.504323	0.516045	0.523082	0.618288	0.455424	0.830286	0.602537	0.869621	0.130209	0.183816	0.254771					0.347063	0.128656	0.288293	0.120954		gi|225462464|ref|XP_002269484.1|/1.45691e50/PREDICTED: bidirectional sugar transporter SWEET2a [Vitis vinifera]
Cs2g04160	-4.33858	2.39062e-10	9.95289e-10	-6.7795	1.80671e-10	6.8062e-10	-4.24352	1.93453e-06	5.16149e-06	-3.36234	4.41448e-06	1.50759e-05	0.551876	0.518168	0.321415	0.661186	0.351414	0.303397	0.341705	0.26437	0.272006	0.367154	0.454837	0.272679	0.0340238		0.033286				0.0374568			0.0301325	0.0632109		gi|359483569|ref|XP_002269417.2|/5.29026e49/PREDICTED: exonuclease 1like [Vitis vinifera]
Cs2g04190	-2.40695	1.02713e-47	1.96466e-46	-1.76949	4.64169e-28	4.0974e-27	-1.02991	6.86915e-13	3.11009e-12	-1.99423	8.92416e-25	1.53762e-23	14.4238	14.8873	16.5266	13.1276	11.686	11.6718	12.3991	11.923	12.5704	12.8623	12.9693	14.1053	3.39429	3.50767	2.73468	3.15365	4.44794	2.8693	5.422	6.31534	7.00354	3.3008	2.78209	3.87376	gi|224116492|ref|XP_002317314.1|/1.38031e130/predicted protein [Populus trichocarpa]
Cs2g04200	-1.0739	6.02945e-05	0.000142799				-1.71548	3.92495e-08	1.22847e-07				1.02242	1.04208	0.832753	0.851006	0.925161	0.729721	0.819636	0.790521	0.994593	0.683454	1.06439	0.779918	0.398106	0.505806	0.642631	0.461566	0.492028	0.57794	0.306793	0.33956	0.177011	0.96958	0.998485	0.565156	gi|297740587|emb|CBI30769.3|/1.12682e88/unnamed protein product [Vitis vinifera]
Cs2g04210										-1.6074	2.17455e-05	6.69739e-05	5.11473	4.8485	5.89221	3.95951	3.38213	3.74914	3.94642	4.02076	5.81752	3.71208	4.34009	4.79513	2.76519	2.87636	3.41713	1.61399	2.39829	3.32924	3.36465	2.63784	2.44461	1.16002	1.7575	1.23963	gi|224114397|ref|XP_002316748.1|/2.34877e32/predicted protein [Populus trichocarpa]
Cs2g04220							-1.17594	8.99563e-06	2.23806e-05				17.2906	19.3998	17.0978	9.09888	9.95639	6.73123	17.7952	18.9435	18.8995	12.699	14.0667	14.0615	8.81349	12.6148	10.9576	9.62602	7.90063	10.1777	13.3413	7.63481	4.71703	6.91111	8.69873	15.0315	gi|224076912|ref|XP_002305046.1|/2.49164e104/predicted protein [Populus trichocarpa]
Cs2g04280				2.27778	0.0375888	0.0559541	-1.84168	1	1	10.894	7.39117e-14	6.10651e-13				0.248524				0.110411			0.131509				0.125114	0.257866	0.11708	0.900154				193.336	115.114	1.93653	gi|225443672|ref|XP_002263413.1|/3.98648e63/PREDICTED: uncharacterized protein LOC100246418 [Vitis vinifera]
Cs2g04310							-1.17306	0.000139763	0.000300901				0.817624	0.9091	0.837804	1.02082	0.842601	1.18288	1.03115	1.36055	0.906721	0.538746	1.17857	1.08438	1.28937	0.966281	0.724142	1.61285	1.13669	1.36552	0.657161	0.305486	0.566217	1.98776	1.70786	1.8304	gi|359483540|ref|XP_002264878.2|/1.40525e81/PREDICTED: probable LRR receptorlike serine/threonineprotein kinase RFK1like [Vitis vinifera]
Cs2g04370										-1.01154	0.00139552	0.0031543	2.04917	1.38529	2.33234	4.06556	3.52305	4.2358	2.74057	2.98416	2.99966	7.22785	7.38938	5.75092	5.54858	4.28029	3.6485	5.59395	8.74376	11.2042	2.40332	2.23052	1.25825	2.49727	4.90071	2.58256	gi|255562536|ref|XP_002522274.1|/2.26951e33/Aquaporin NIP1.1, putative [Ricinus communis]
Cs2g04380				-1.00402	6.8e-12	2.80772e-11				-1.08067	1.35689e-08	6.52051e-08	5.84974	5.91937	6.07355	7.52666	7.04285	6.83722	7.25917	7.88868	7.55021	6.23449	6.08642	5.87781	4.39136	3.69647	4.98991	3.98729	3.84548	2.68776	3.93362	4.27481	3.74607	2.94703	2.53368	3.04602	gi|356555455|ref|XP_003546047.1|/1.04726e128/PREDICTED: uncharacterized protein LOC100785341 [Glycine max]
Cs2g04390	-1.6182	7.30558e-34	9.45682e-33	-1.04896	1.46335e-10	5.55207e-10				-1.41381	6.28676e-13	4.74279e-12	43.4944	42.4914	44.0367	43.7608	41.9822	45.409	45.2885	45.437	46.3091	45.4048	47.4782	44.2923	16.9953	14.2887	16.1279	21.3607	15.8703	24.5728	23.2629	28.0858	23.6215	15.8041	16.4188	18.926	gi|255562530|ref|XP_002522271.1|/4.26626e101/BRASSINAZOLERESISTANT 2 protein, putative [Ricinus communis]
Cs2g04440	-2.45045	4.07797e-37	5.80581e-36	-2.46722	6.70078e-29	6.08973e-28	-1.79041	7.55797e-30	7.25599e-29	-2.3013	7.22826e-22	1.06006e-20	9.8878	6.79612	8.12819	8.15052	7.78539	9.20084	8.38048	7.22313	9.1049	9.23882	9.48172	8.56184	1.94924	1.46348	1.67128	2.42887	1.04264	1.05984	2.7246	2.10158	2.59684	1.90088	2.31931	1.22294	gi|255562516|ref|XP_002522264.1|/0/replication factor C / DNA polymerase III gammatau subunit, putative [Ricinus communis]
Cs2g04460	-3.84097	5.39285e-27	5.52193e-26	-4.06077	2.10514e-29	1.94235e-28	-2.15532	1.80571e-09	6.29039e-09	-3.26848	8.38753e-15	7.50215e-14	5.14381	6.25346	6.686	5.75568	5.19117	6.8295	5.0838	3.06848	4.62804	4.54322	4.87309	4.41172	0.215403	0.506809	0.632197	0.43433	0.0986006	0.473798	1.06712	0.688971	1.17059	0.667687	0.400186	0.305789	gi|255562500|ref|XP_002522256.1|/1.25511e167/conserved hypothetical protein [Ricinus communis]
Cs2g04490	3.30946	1.05301e-06	3.11412e-06	2.79874	2.36187e-15	1.20991e-14	5.14755	1.61927e-15	8.59883e-15	3.95716	1.20426e-14	1.06412e-13	1.67448	0.663273	0.313465	0.677074	0.999604	1.61097	0.233277	0.200535	0.232118		0.955416	0.827352	3.48413	20.9858	6.81716	8.89864	7.23002	6.744	8.18279	13.6205	5.50812	9.05124	12.0829	7.47413	gi|225443736|ref|XP_002265506.1|/1.5016e19/PREDICTED: uncharacterized protein LOC100246308 [Vitis vinifera]
Cs2g04520	-1.88752	2.20431e-06	6.29905e-06										3.206	2.61241	3.84108	4.83968	4.19957	6.04292	3.36893	4.65127	4.16485	4.58712	3.554	4.79747	0.609903	1.722	0.497231	3.07445	2.04734	2.59363	2.23814	3.57644	3.31445	3.78104	4.06029	4.13672	gi|224116802|ref|XP_002317397.1|/8.41659e69/predicted protein [Populus trichocarpa]
Cs2g04540				-2.16732	3.84213e-07	1.09259e-06	-1.47994	0.000575258	0.00113947				1.73464	1.62869	2.02052	3.94862	3.31366	4.02643	3.43691	4.80109	3.2061	3.98663	3.0792	2.476	1.28331	3.22071	1.04623	1.07817	0.979055	0.376366	1.64826	0.684114	1.902	1.70481	1.98682	1.21453	gi|255562468|ref|XP_002522240.1|/1.25382e54/conserved hypothetical protein [Ricinus communis]
Cs2g04550	-2.05097	6.10218e-06	1.65301e-05	-5.79435	2.11892e-30	2.01659e-29	-3.37093	1.67058e-13	7.84946e-13	-3.65803	3.15391e-10	1.82995e-09	5.15361	3.42751	2.85856	9.67321	7.65712	9.23422	9.57287	5.85191	7.62027	4.57148	6.75231	4.52689	0.847269	0.797394	1.45057		0.387836		1.63233	0.451667	0.209291	0.187592	0.983808		gi|224114625|ref|XP_002316813.1|/8.13752e09/predicted protein [Populus trichocarpa]
Cs2g04590	-2.0367	3.92007e-06	1.08674e-05	-2.65153	1.29172e-08	4.22149e-08	-5.89651	8.20458e-19	5.03268e-18	2.97555	5.30695e-05	0.00015368	0.76611	0.633311	0.598609	0.754236	0.636299	1.35508	0.965202	1.14886	0.886532	0.725236	1.10231	0.691231	0.29571	0.173939	0.0723245	0.18633	0.101521	0.130088			0.0365229	13.3564	5.11613	0.559725	gi|345104031|gb|AEN70837.1|/0/cellulose synthase [Gossypium davidsonii]
Cs2g04600	-1.71738	2.70477e-26	2.68487e-25	-1.06753	8.60066e-13	3.78369e-12	-1.40884	2.6848e-17	1.5455e-16	-1.85318	9.87411e-22	1.43967e-20	27.0795	28.2382	26.1726	28.8257	23.7163	25.4936	25.9377	28.6796	29.3588	37.4858	42.7492	36.1641	10.1769	9.03571	8.54733	11.0345	12.4812	12.7552	12.1551	8.08658	12.7117	9.3531	11.7724	10.8127	gi|255562462|ref|XP_002522237.1|/2.56523e132/serinethreonine protein kinase, planttype, putative [Ricinus communis]
Cs2g04640	2.10602	3.82277e-17	2.48615e-16										7.11015	7.82548	7.52079	7.1841	8.26343	6.72431	8.47844	8.24118	7.60925	8.66062	6.63853	8.10714	20.9672	42.6854	43.9399	23.6419	22.6809	12.4279	20.5923	27.2373	17.2279	22.283	22.1934	28.5642	gi|255562454|ref|XP_002522233.1|/2.37198e38/hypothetical protein RCOM_1250150 [Ricinus communis]
Cs2g04650	-1.47302	8.68976e-06	2.30832e-05	-2.43485	9.54264e-16	5.00682e-15	-2.60679	2.05354e-14	1.02444e-13	-1.44227	6.47502e-05	0.00018485	1.90487	2.59453	1.80174	3.13497	3.44732	2.64559	2.29059	2.54541	3.11307	1.80087	2.00213	1.98144	0.500654	0.837657	1.19728	0.392581	0.356492	0.880983	0.306206	0.415164	0.604611	0.936053	0.516742	0.631763	gi|224079061|ref|XP_002305735.1|/1.3139e89/predicted protein [Populus trichocarpa]
Cs2g04680	-1.5308	2.48195e-09	9.50096e-09	-2.17845	6.84094e-40	8.35585e-39	-2.47106	1.69895e-33	1.82336e-32	-1.51352	2.27495e-08	1.05794e-07	5.87753	6.25117	3.82443	8.39176	8.98221	9.04738	8.40275	10.2914	9.34997	5.33947	5.18069	5.48767	2.65395	1.3547	2.24434	1.95005	1.7296	2.01842	1.83227	1.10305	2.31117	1.23496	2.54888	1.788	gi|359483769|ref|XP_002265912.2|/1.50002e69/PREDICTED: nucleobaseascorbate transporter 2like [Vitis vinifera]
Cs2g04700	-4.3801	1.01124e-62	2.78886e-61	-4.82913	3.07455e-97	1.13532e-95	-6.67095	6.06565e-105	2.81459e-103	-2.56824	5.78003e-20	7.47652e-19	8.61468	8.26729	8.88941	11.8943	12.5932	12.3597	13.3479	13.0345	11.7088	7.37686	9.11134	8.35723	0.641212	0.438885	0.28514	0.528918	0.266831	0.461585	0.0641737	0.124299	0.17279	1.8585	1.19127	1.04819	gi|359483763|ref|XP_002265984.2|/2.30144e160/PREDICTED: probable LRR receptorlike serine/threonineprotein kinase At2g24230like [Vitis vinifera]
Cs2g04730							-1.84167	1	1	8.29519	1.26024e-08	6.08774e-08						0.146577		0.127723		0.145129							0.135437	0.390483				30.3963	28.7214	0.14001	gi|188509971|gb|ACD56655.1|/1.28985e67/predicted protein [Gossypioides kirkii]
Cs2g04740	-2.81878	1.51976e-17	1.01356e-16	-1.87608	2.80128e-09	9.6335e-09	-3.66716	1.52281e-15	8.09642e-15	-2.51224	6.71962e-13	5.05412e-12	1.77987	1.96551	2.18091	1.483	1.54548	2.04594	1.26234	1.47272	1.48037	2.99455	2.58504	2.55833	0.22445	0.295733	0.395249	0.407314	0.657547	0.27647	0.0494195	0.191442	0.0887091	0.477071	0.291895	0.637264	gi|255587469|ref|XP_002534282.1|/2.10469e120/receptor protein kinase, putative [Ricinus communis]
Cs2g04760				-1.56904	1.12943e-30	1.08253e-29	-1.26118	1.12639e-15	6.03631e-15	-1.67653	1.19984e-18	1.42005e-17	22.1856	25.2281	20.9197	22.5043	21.0335	25.2968	25.0923	25.1392	22.72	23.9734	25.0671	25.4422	11.0637	18.422	10.2886	8.27372	7.12356	7.32742	8.70005	9.91628	12.974	6.46046	8.3574	8.34212	gi|255586668|ref|XP_002533963.1|/9.68318e124/conserved hypothetical protein [Ricinus communis]
Cs2g04770	3.94008	1.9093e-68	5.9589e-67	6.50935	9.62757e-281	4.32994e-278	5.97268	2.63933e-66	6.0913e-65	-1.48896	0.0932592	0.139108	26.7253	14.974	16.0097	2.33877	2.44167	1.70347	0.863348	0.890606	1.11678	0.168663	0.883989	0.1531	278.266	322.806	391.906	211.034	201.078	174.034	95.7737	53.5251	40.176	0.152265	0.159708	0.0813572	gi|224079085|ref|XP_002305743.1|/2.62597e175/predicted protein [Populus trichocarpa]
Cs2g04800	2.83101	9.43475e-61	2.49601e-59	4.35069	1.33837e-149	1.0818e-147	2.71622	2.32448e-60	4.73536e-59	3.40834	2.94765e-48	1.49427e-46	11.952	15.2607	10.2283	10.055	10.0359	10.6864	10.6857	12.961	8.44788	13.8694	14.0887	14.796	111.208	92.7281	97.96	190.292	229.642	194.792	74.613	74.7456	71.2864	159.287	123.883	168.011	gi|225443796|ref|XP_002272922.1|/4.27055e42/PREDICTED: uncharacterized protein LOC100265230 [Vitis vinifera]
Cs2g04830	-1.81435	3.35874e-34	4.42616e-33	-1.47896	5.55134e-28	4.88318e-27	-2.39172	3.89509e-57	7.40193e-56	-1.47073	5.73328e-12	3.9732e-11	23.3835	22.2698	19.9011	19.5522	21.8952	21.4254	23.829	22.1958	23.3205	22.3922	24.0899	22.3585	7.26818	5.96409	7.66883	8.14515	6.46152	7.50462	5.42253	4.00265	4.33263	8.884	8.6766	6.93551	gi|225443802|ref|XP_002266486.1|/0/PREDICTED: protein SCAR3like [Vitis vinifera]
Cs2g04840							-1.56476	7.20456e-05	0.000161307				3.78541	4.66489	4.40928	7.25631	3.81648	6.24316	5.39076	5.0371	5.13078	4.12097	3.59977	3.74071	3.03387	1.31782	2.96808	6.82322	5.34135	5.13328	1.54154	2.737	1.15296	4.54704	1.08394	6.1843	gi|359483726|ref|XP_002266522.2|/2.06298e53/PREDICTED: dof zinc finger protein DOF1.5like [Vitis vinifera]
Cs2g04900	-1.73688	2.8136e-06	7.93799e-06										2.5537	1.29008	2.90991	1.61622	1.53772	2.01431	2.47488	2.65939	1.97007	1.39004	1.33037	1.53607	0.800882	0.579798	0.843785	2.4844	1.07161	1.84291	1.55992	2.82437	2.25224	1.90961	1.54514	1.92406	gi|255563124|ref|XP_002522566.1|/1.31516e48/DNA binding protein, putative [Ricinus communis]
Cs2g04920				-3.09151	2.2037e-22	1.58609e-21	-2.46051	1.33858e-09	4.72125e-09				0.566538	0.598426	0.646441	1.51265	1.39146	1.30516	1.17262	0.878798	0.837698	0.616759	0.708077	0.773123	0.389195	0.39446	0.234311	0.21128	0.164449	0.105362	0.329588	0.0957573	0.118324	0.503766	0.584012	0.170002	gi|224114690|ref|XP_002316829.1|/5.41089e108/predicted protein [Populus trichocarpa]
Cs2g04930	2.40494	1.12535e-11	5.17124e-11										0.313619	0.289862	0.410969	0.676327	0.861208	0.732758	0.567985	0.525823	0.347794	0.512129	0.6263	0.968484	1.95766	2.41562	1.57473	1.27192	0.677066	0.918622	1.14944	1.2987	1.37551	1.73376	1.57605	1.93509	gi|224114696|ref|XP_002316832.1|/1.42911e19/predicted protein [Populus trichocarpa]
Cs2g04970	-1.23859	3.61817e-07	1.12443e-06	-1.14239	1.67948e-09	5.87633e-09				-1.47244	1.9595e-07	8.20864e-07	6.29693	9.50193	8.08315	8.81785	9.37319	7.91262	7.92937	8.14838	8.34345	9.79302	9.70541	10.8289	3.35779	4.69749	3.19619	3.65972	4.48644	3.43337	4.29604	7.15995	7.17348	2.08967	3.79352	5.06736	gi|297740487|emb|CBI30669.3|/2.02356e34/unnamed protein product [Vitis vinifera]
Cs2g04980	-1.57485	4.21444e-06	1.16356e-05	-2.49767	3.59239e-17	2.01311e-16	-1.25551	6.96138e-05	0.000156303				1.36323	1.62577	1.31716	2.5131	2.39415	1.9824	1.71537	1.601	1.41425	1.48408	1.60584	1.34713	0.780804	0.551131	0.286452	0.344395	0.402089	0.429361	0.644691	0.780442	0.626836	1.5991	1.22395	0.646589	gi|255563106|ref|XP_002522557.1|/2.1157e89/conserved hypothetical protein [Ricinus communis]
Cs2g05000	-6.54568	1.43359e-172	2.35001e-170	-7.15159	5.5132e-254	1.82456e-251	-7.55658	6.31156e-248	2.91328e-245	-5.47696	2.17037e-31	5.1305e-30	61.472	65.3644	62.7634	71.3138	71.3409	62.4143	70.6547	76.6575	80.1073	54.6687	52.7284	50.3926	1.49877	0.427438	0.355459	0.457887	0.457373	0.479516	0.499999	0.387381	0.359004	0.683789	2.40478	0.386849	gi|2832661|emb|CAA16736.1|/1.2584e50/pherophorin like protein [Arabidopsis thaliana]
Cs2g05010				-1.23351	0.207991	0.263367	-3.20223	0.00377358	0.00663146				0.309454	0.163436	0.115861	0.50051	0.0738933	0.255186	0.517332	0.444721	0.0857939	0.505329	0.441417	0.38225	0.0858519	0.323193	0.0839902	0.086554	0.235792			0.0915329		1.67273	1.35575	0.568756	gi|225443837|ref|XP_002266982.1|/4.41995e88/PREDICTED: phospholipase A1IIgamma [Vitis vinifera]
Cs2g05055	3.99593	2.5082e-09	9.59309e-09	3.29902	0.00281844	0.00506614							0.241774	0.255383		0.260696					0.26812				3.75623	3.53511	4.19974	1.08198	1.71941	0.472122	0.886122	0.286056
Cs2g05070	-1.96786	1	1	-2.65306	0.503134	0.571216	-2.63069	0.505002	0.571725	5.11708	8.50011e-07	3.2362e-06	0.0434272				0.0414792	0.0477487	0.0483998		0.0481595	0.0472768	0.099114	0.0429144										3.49979	3.2232	0.0912186	gi|363806988|ref|NP_001242316.1|/6.77083e37/uncharacterized protein LOC100783724 [Glycine max]
Cs2g05080	-6.98432	7.69753e-13	3.8411e-12	-6.67645	5.6459e-10	2.04563e-09	-7.26376	1.00937e-14	5.12051e-14	-3.64663	1.4761e-08	7.06431e-08	0.502557	0.601623	0.551932	0.61414	0.256007	0.478891	0.597442	0.738281	0.743094	0.656527	1.14699	0.52973										0.0658551	0.103611		gi|255563064|ref|XP_002522536.1|/1.42892e18/hypothetical protein RCOM_1013810 [Ricinus communis]
Cs2g05090	-2.64183	7.35332e-67	2.22375e-65	-3.46364	3.62e-66	7.61329e-65	-2.92705	1.90098e-58	3.72135e-57	-1.9338	2.77018e-11	1.78965e-10	116.299	123.31	105.794	131.377	146.037	123.617	55.7879	56.1333	62.0473	125.172	104.104	104.146	18.3534	20.1213	23.3994	8.75965	10.9931	15.3749	9.02791	9.26354	5.49823	16.4273	27.4778	43.9789	gi|255563062|ref|XP_002522535.1|/1.35398e149/3'Ndebenzoyl2'deoxytaxol Nbenzoyltransferase, putative [Ricinus communis]
Cs2g05100										-1.24293	4.62163e-11	2.92965e-10	30.4018	26.4892	27.1563	30.618	31.1754	29.6093	31.389	31.5669	33.6292	39.2289	36.4541	37.6679	20.2939	23.3704	18.7648	22.7907	22.6554	18.3826	25.4524	25.8363	25.1282	13.5744	14.7948	19.3684	gi|224114720|ref|XP_002316838.1|/1.44219e163/predicted protein [Populus trichocarpa]
Cs2g05110	-1.33219	1.58552e-08	5.62159e-08	-1.6298	2.02508e-11	8.13183e-11				-1.54156	2.20514e-06	7.88867e-06	6.01487	5.6994	5.96114	6.29486	5.4916	5.34909	4.83054	5	4.02181	4.52586	4.34039	3.93342	2.35582	2.95619	2.4968	1.68235	2.33648	1.38182	3.02578	2.51171	3.2976	1.21706	1.5501	1.57928	gi|297740473|emb|CBI30655.3|/1.08317e31/unnamed protein product [Vitis vinifera]
Cs2g05150	-3.67142	0.130708	0.17595	-7.65845	9.65451e-20	6.16006e-19	-2.58922	0.000743666	0.00144868	-2.44622	8.68086e-07	3.30287e-06	0.0424622	0.0448522	0.127184	1.32778	1.13561	0.887065	0.425918	0.244092	0.282536	3.28206	2.71352	3.18901								0.0502392	0.0931181	0.876369	0.700349	0.0445958	gi|359483563|ref|XP_002276679.2|/1.50364e15/PREDICTED: probable ATPdependent RNA helicase DHX35 [Vitis vinifera]
Cs2g05220	-6.71822	1.63117e-73	5.74513e-72	-4.74518	2.26932e-54	3.79446e-53	-7.5435	6.59261e-46	9.74995e-45	-6.30779	2.7055e-36	8.09802e-35	13.6624	12.6643	15.4501	13.9299	12.7832	11.0365	10.8763	8.28119	7.31792	8.7015	8.06058	8.81701	0.103139	0.0970677	0.201805	0.207965	1.03866	0.0907451			0.101909		0.191616	0.0976116	gi|255563038|ref|XP_002522523.1|/2.82258e93/Peroxidase 19 precursor, putative [Ricinus communis]
Cs2g05240				-1.41119	2.63398e-09	9.08377e-09	-1.33358	3.48638e-06	9.05673e-06				2.45723	2.44507	2.39999	2.30395	3.19737	2.38851	2.18294	2.62717	1.97463	2.44244	2.64152	2.4986	1.38318	1.85965	1.31452	0.956222	1.0854	0.869262	1.00066	1.2219	0.58572	1.11999	1.43171	1.83267	gi|225443541|ref|XP_002272921.1|/6.14946e24/PREDICTED: uncharacterized protein LOC100245146 [Vitis vinifera]
Cs2g05250	-6.21165	5.79641e-08	1.94582e-07	-8.05747	1.95417e-25	1.58539e-24	-6.63496	5.22234e-10	1.90357e-09	-7.63359	1.0351e-15	1.01089e-14	0.512937	0.541808	0.597473	2.33523	1.63309	2.00526	0.952784	0.764451	0.568832	1.55113	1.17068	1.6896													gi|224077024|ref|XP_002305097.1|/1.9496e50/predicted protein [Populus trichocarpa]
Cs2g05260	-6.01957	1.39975e-06	4.09331e-06	-6.32236	1.59997e-08	5.18254e-08	-6.87907	1.13363e-11	4.71405e-11				0.814534	0.358492	0.508273	0.585521	0.972495	0.522427	1.3617	0.975482	0.903294	0.369474	0.387294	0.53661										0.800525	1.4694		gi|359483494|ref|XP_002273045.2|/1.88909e48/PREDICTED: GDSL esterase/lipase At5g45960 [Vitis vinifera]
Cs2g05280				-1.18398	2.99632e-10	1.1104e-09				-1.52923	9.93618e-10	5.45308e-09	19.8171	20.9325	18.7314	21.0177	26.065	19.8245	22.0862	26.9232	24.4985	18.3908	16.6827	16.6938	21.4507	23.5809	19.9274	8.72312	10.8917	9.1986	22.4244	23.0623	19.4137	5.58745	6.19547	5.9709	gi|255563026|ref|XP_002522517.1|/5.24836e37/Ethyleneresponsive transcription factor, putative [Ricinus communis]
Cs2g05400	-5.17551	0.00038579	0.000819815							-3.56922	1.70995e-09	9.11074e-09	0.476674	0.302103	0.571098	1.23355	1.82117	0.838574		0.091338		2.1795	2.06704	1.97839				0.533301	0.77484	0.744655			0.104533		0.0982753	0.400501	gi|255562994|ref|XP_002522501.1|/9.14203e73/omethyltransferase, putative [Ricinus communis]
Cs2g05440				-1.13526	4.79487e-07	1.35158e-06	-1.71969	2.10756e-06	5.59169e-06	-1.23104	1.41592e-05	4.49669e-05	0.894484	0.971076	0.595373	2.03614	1.89858	1.96699	0.941522	1.21406	0.688858	1.78525	2.55185	2.74997	1.68195	0.960145	0.836226	0.917348	0.605831	1.09168	0.394616	0.205783	0.299685	1.05004	0.794007	1.14819	gi|359483904|ref|XP_002273401.2|/4.23434e106/PREDICTED: auxin response factor 3like [Vitis vinifera]
Cs2g05470	-1.0372	3.84493e-15	2.2309e-14	-1.31399	2.89861e-22	2.07602e-21	-1.2911	1.95813e-22	1.42335e-21	-1.03477	1.2687e-07	5.42226e-07	23.3912	23.2495	21.6309	23.3324	27.5153	28.0835	27.0461	27.8797	27.1768	25.985	24.8447	25.7125	13.6123	11.0641	12.6253	10.4264	9.76463	10.8359	10.8988	11.2775	12.693	12.0294	12.7816	12.2136	gi|147833458|emb|CAN77469.1|/1.15012e97/hypothetical protein VITISV_029762 [Vitis vinifera]
Cs2g05490	-1.98302	2.15421e-07	6.85006e-07	-3.5084	2.72255e-22	1.95391e-21	-2.12692	1.24056e-06	3.38081e-06				1.61448	1.52894	1.08387	2.88138	2.65872	4.10118	1.36502	1.65347	1.11129	1.33335	1.52472	1.5404	0.37068	0.465146	0.362642	0.249141	0.226238	0.326137	0.136027	0.395209	0.427302	2.57157	2.29555	0.409284	gi|224079161|ref|XP_002305774.1|/1.02912e77/NAC domain protein, IPR003441 [Populus trichocarpa]
Cs2g05510										-1.38502	1.4011e-09	7.54535e-09	89.8365	83.9525	86.339	64.4244	69.3321	66.8234	87.1486	90.0067	94.5473	80.6535	84.1039	79.3862	59.4645	49.3932	46.6051	51.2359	56.0919	63.5181	76.0268	61.5764	84.6601	21.831	33.3545	38.2077	gi|224079165|ref|XP_002305776.1|/0/predicted protein [Populus trichocarpa]
Cs2g05560	-3.99736	8.48798e-128	7.9191e-126	-3.45947	3.6711e-114	1.69897e-112	-4.03492	1.03362e-75	2.87772e-74	-4.22219	1.1835e-56	8.61352e-55	679.563	738.556	604.176	485.227	453.841	438.174	485.788	527.512	538.087	795.075	786.962	801.23	59.0011	39.5199	43.6812	35.6365	41.8497	44.4284	40.377	19.5516	39.1275	34.8354	34.1929	58.7317	gi|224125570|ref|XP_002329837.1|/1.50375e19/predicted protein [Populus trichocarpa]
Cs2g05590				-1.56779	4.63124e-17	2.58043e-16				-1.56452	3.64621e-10	2.10169e-09	9.9374	9.96749	9.37964	10.6251	11.0071	10.8345	10.4238	11.2009	7.77902	12.1819	10.2918	10.8928	8.98899	5.8434	7.70614	2.89626	4.24196	3.50597	10.1	6.42214	7.59987	2.8725	4.47633	3.85896	gi|225446441|ref|XP_002276699.1|/2.95915e22/PREDICTED: uncharacterized protein At4g28440like [Vitis vinifera]
Cs2g05600										2.23308	0.000144124	0.000388317	0.20075	0.21205	0.0601292	0.303046	0.421839	0.573891	0.268484	0.384668	0.489777	0.131127	0.50399	0.238055	0.579219	0.796718	0.47948	0.539036	0.652644	0.94083	1.03007	0.617547	1.58486	1.73622	1.73831	0.548178	gi|224125558|ref|XP_002329834.1|/2.33013e46/predicted protein [Populus trichocarpa]
Cs2g05605							2.79227	2.76127e-10	1.02851e-09				1.20375	1.27151	2.0281	0.973472	1.4372	1.1581	0.503096	0.864966	0.667463	0.819037	1.88879	0.446077	3.67353	3.61444	3.75723	2.35682	3.36311	3.23209	6.8016	3.38253	5.1146	4.88008	3.41242	3.1606	gi|356555354|ref|XP_003545998.1|/3.94377e09/PREDICTED: uncharacterized protein LOC100803709 [Glycine max]
Cs2g05640	-4.4514	1.74109e-26	1.74308e-25	-4.22062	6.89458e-119	3.35919e-117	-6.13143	4.22218e-149	4.09154e-147	-3.1702	7.04211e-39	2.39842e-37	40.7513	47.3369	45.9959	73.8356	67.2311	73.8453	58.6031	56.1026	57.3845	34.0858	31.6386	28.933	1.19356	4.99242	0.518966	2.40663	5.22066	3.50043	0.291997	0.989749	1.17932	3.40604	4.1885	2.76122	gi|220029657|gb|ACL78786.1|/1.52815e88/putative ethylene responsive element binding protein 1 [Citrus unshiu]
Cs2g05650							-1.49896	1.05007e-10	4.03555e-10				30.5149	37.4465	26.882	41.1288	33.4322	32.5646	36.5096	36.1145	34.3377	31.2657	40.455	39.9104	18.4254	20.1528	22.4105	23.5967	20.0597	25.8505	15.8987	12.2116	11.317	18.9643	22.6668	25.45
Cs2g05660	-1.10192	2.62171e-16	1.62951e-15				-1.7618	3.93031e-31	3.93256e-30				24.9341	25.6963	24.613	25.062	26.3836	25.2698	24.2611	23.4318	23.1308	22.1404	25.9793	23.4826	13.0409	12.9526	13.2289	14.6515	13.8774	13.7178	8.42334	5.48972	7.84533	14.7884	13.9467	13.5261	gi|224079175|ref|XP_002305781.1|/0/predicted protein [Populus trichocarpa]
Cs2g05670							-1.0095	5.35166e-09	1.79755e-08				6.53813	6.24447	5.92186	6.6699	6.73098	6.93047	8.15945	7.01421	7.33743	6.39315	5.45055	6.49961	5.08319	4.49775	5.22799	5.21236	4.05703	3.3256	3.30026	4.53946	3.73472	4.57878	5.24654	5.3453	gi|147774463|emb|CAN59796.1|/1.83483e83/hypothetical protein VITISV_001904 [Vitis vinifera]
Cs2g05690	2.34371	8.12936e-82	3.33932e-80	3.03884	2.26013e-87	7.05385e-86	2.72146	2.53667e-71	6.5335e-70	2.73568	3.26757e-34	8.98324e-33	166.792	142.487	149.094	151.968	141.751	142.041	159.04	131.169	123.342	118.889	123.761	124.176	867.614	854.15	881.151	1222.75	1380.85	920.386	1081.5	876.162	876.501	703.954	750.912	980.773	gi|119367470|gb|ABL67651.1|/3.57566e36/putative auxinrepressed/dormancyassociated protein [Citrus hybrid cultivar]
Cs2g05700	-1.30987	2.25437e-15	1.32512e-14				-1.76909	1.17371e-28	1.08011e-27				6.98273	7.27332	7.69782	6.44864	6.48424	5.68711	7.74626	8.45541	8.4965	7.24978	7.30432	7.15584	3.12108	3.20745	3.54475	3.18277	3.90831	3.75606	2.56712	2.48614	2.48126	3.78081	4.03227	3.83656	gi|255536761|ref|XP_002509447.1|/1.16309e55/ring finger protein, putative [Ricinus communis]
Cs2g05730	-2.71748	4.64699e-19	3.32551e-18	-1.16324	0.000335833	0.000689917	-1.83107	1.03139e-08	3.37888e-08	-1.63484	1.57308e-05	4.96525e-05	6.63429	7.13284	7.62911	3.83224	4.52621	3.1262	5.14935	5.33463	6.70033	4.64296	5.13727	7.25836	1.31468	1.60848	0.643085	0.927801	1.92574	2.08206	1.44733	2.24268	1.299	1.39718	1.34336	2.73729	gi|224125392|ref|XP_002329794.1|/2.06014e16/hypothetical protein POPTRDRAFT_743829 [Populus trichocarpa]
Cs2g05740				-1.76218	6.347e-13	2.81768e-12							4.26567	3.58414	5.22681	8.57183	6.11149	7.35502	4.10582	6.03738	3.7629	6.75462	5.75283	5.36493	4.73371	2.53128	2.21028	2.16928	2.56082	1.60915	1.42128	3.09699	2.97643	3.81119	2.29856	3.15637	gi|359483824|ref|XP_003633022.1|/1.12506e91/PREDICTED: dof zinc finger protein DOF1.4like [Vitis vinifera]
Cs2g05750				-1.03269	0.00304493	0.00544425	-1.27864	0.000118821	0.000258479				1.41195	1.98857	2.41663	2.17494	2.69723	3.47455	1.79843	2.19018	2.23687	2.78144	2.68541	2.52479	1.79071	1.12353	1.16792	1.88058	0.546463	1.57553	0.821414	0.795501	1.03212	3.43613	2.84169	2.04781	gi|224079181|ref|XP_002305784.1|/4.74749e57/fbox family protein [Populus trichocarpa]
Cs2g05770										9.89205	3.58224e-09	1.83828e-08														0.191333						0.216754		35.6498	30.0272	0.192406	gi|297740406|emb|CBI30588.3|/3.06014e14/unnamed protein product [Vitis vinifera]
Cs2g05780										8.60697	2.40415e-08	1.11646e-07				0.0620304	0.0549475	0.0632527												0.168506				5.76694	2.55	0.120837	gi|255536785|ref|XP_002509459.1|/2.64255e19/hypothetical protein RCOM_1674130 [Ricinus communis]
Cs2g05800	2.41802	0.000448844	0.000943971	2.24148	6.27048e-05	0.00014115	2.22741	0.00458524	0.00794557	2.20721	0.000500821	0.00122859	0.158006	0.0556332		0.113581	0.100612	0.173729	0.0586995	0.0504606	0.116816	0.0573375	0.180309	0.15614	0.642922	0.275035	0.628981	0.707105	0.695611	0.462816	0.450414	0.37389	0.346502	0.36234	0.651518	0.885043	gi|255536783|ref|XP_002509458.1|/4.46476e08/WDrepeat protein, putative [Ricinus communis]
Cs2g05830							-1.06377	1.2728e-13	6.03212e-13				31.2855	29.4996	33.895	38.3293	40.8605	41.1791	37.9624	35.2943	36.1627	30.4736	32.4961	33.7556	26.5133	27.4479	32.0024	62.3462	47.7585	59.1063	15.5015	19.7492	19.0106	45.9783	34.8464	44.8273	gi|224125364|ref|XP_002329787.1|/0/predicted protein [Populus trichocarpa]
Cs2g05840										2.71943	0.0305667	0.0518611	0.28207	0.89384		2.12902	1.6165	0.930418	0.628737	0.270245	0.312807		0.321884		0.313019	0.294593	0.306231	5.04926	3.72538	4.13106	0.344603		1.23714	1.10887	0.29077	1.18497	gi|358346090|ref|XP_003637105.1|/6.89439e09/RALF [Medicago truncatula]
Cs2g05930	-7.59901	4.71411703382226e-316	8.26856127732424e-313	-7.91961	0	0	-8.99773	0	0	-4.15798	7.13502e-11	4.43474e-10	495.431	499.869	439.688	559.246	568.349	513.44	673.834	713.628	786.381	475.648	477.933	457.294	3.78991	2.0212	2.47182	1.78309	2.19745	2.55644	2.22524	0.94283	1.24824	20.5863	52.6906	3.82592	gi|359496998|ref|XP_002274293.2|/2.40668e15/PREDICTED: pistilspecific extensinlike proteinlike [Vitis vinifera]
Cs2g05940	-7.59588	1.3772e-18	9.62775e-18	-8.33987	2.0164e-31	1.97364e-30	-8.44471	1.71573e-31	1.73053e-30	-5.67865	5.84843e-19	7.11383e-18	3.72077	3.9302	3.56625	5.61676	6.11266	7.20022	7.2984	6.7018	7.09711	5.83286	4.92532	7.79489											0.153421	0.156309	gi|359496998|ref|XP_002274293.2|/9.20671e14/PREDICTED: pistilspecific extensinlike proteinlike [Vitis vinifera]
Cs2g05980	3.10405	8.92197e-19	6.2949e-18	3.88589	2.7738e-17	1.56188e-16	3.53003	3.22107e-40	4.12994e-39	2.68979	1.50124e-13	1.20843e-12	1.84508	0.365425	1.2089	0.373028	0.771012	1.14114	1.67078	1.32579	1.79037	1.38094	1.97392	1.70933	8.70196	10.7189	13.8966	15.611	14.1759	4.50369	20.8506	21.4208	15.2997	10.8801	7.13245	14.7756	gi|225468409|ref|XP_002263191.1|/1.26434e101/PREDICTED: uncharacterized protein LOC100261530 [Vitis vinifera]
Cs2g06050	-1.23951	7.71317e-22	6.26918e-21	-1.24031	5.3281e-23	3.94491e-22	-1.30872	4.72087e-23	3.53863e-22	-1.29563	9.6464e-10	5.31067e-09	12.8905	12.6285	12.7285	11.8984	12.9346	13.0674	15.0769	14.1822	14.7193	14.3878	15.8738	14.8099	5.72192	6.25795	6.12071	5.84795	4.83545	5.06199	6.14352	6.3687	5.91771	5.35986	5.2276	7.72122	gi|356557685|ref|XP_003547144.1|/0/PREDICTED: callose synthase 11like [Glycine max]
Cs2g06080	6.22199	5.05134e-08	1.70944e-07	3.30121	0.00328311	0.00583915	2.94856	0.00171171	0.00316435	2.34755	0.000826054	0.00194902				0.113581				0.201842		0.114675	0.360617	0.104093	1.40274	0.770097	1.25796	0.942807	0.321051	0.205696	0.38607	0.747781	0.924005	0.828205	1.52021	0.663782	gi|319772010|gb|ADV72377.1|/1.03136e43/RNA polymerase II second largest subunit [Rhododendron stamineum]
Cs2g06130										-1.09889	0.0747284	0.114515	0.540025	0.38028	0.593081	0.194096	0.618961	0.791684	0.441364	0.206954	0.319398	0.274351	0.616249	0.249035	0.359566	0.3384	0.195427	0.322228	0.25603	0.210905	0.439829	0.340763	0.197376	0.106147	0.148448	0.264675	gi|224079235|ref|XP_002305803.1|/0/glutaredoxin S17 [Populus trichocarpa]
Cs2g06140	-1.34623	6.81566e-13	3.4166e-12	-1.08998	1.04902e-08	3.45278e-08	-1.28214	2.65911e-11	1.07195e-10	-1.28874	5.7321e-08	2.557e-07	4.86916	5.18573	5.30335	4.72955	5.80382	5.66341	5.92003	5.20478	5.44438	6.00171	5.4646	4.77189	2.36678	2.10137	2.27177	1.98094	2.61649	2.78959	1.86816	2.52339	2.64741	2.29383	2.19855	2.07089	gi|224079235|ref|XP_002305803.1|/0/glutaredoxin S17 [Populus trichocarpa]
Cs2g06180	-2.29121	6.62106e-14	3.54823e-13				-2.08179	2.06931e-08	6.63057e-08				6.13466	7.64848	7.83183	6.72322	6.24371	6.08168	4.37127	5.29936	3.34582	3.28449	4.7053	3.97522	2.67846	1.2604	0.982643	3.93803	3.2695	4.90958	1.47436	1.18988	0.551357	24.0178	13.6845	2.4293	gi|359483468|ref|XP_003632964.1|/1.13647e32/PREDICTED: uncharacterized protein LOC100252186, partial [Vitis vinifera]
Cs2g06200	2.65605	1.58297e-27	1.64877e-26	3.25878	5.09692e-91	1.69318e-89	3.73272	4.99913e-75	1.37437e-73	4.50557	1.92883e-48	9.86346e-47	4.66689	4.83385	7.87131	4.739	3.592	5.38039	3.43384	3.38598	2.31136	1.28248	1.65456	1.25369	30.3697	36.4846	54.1097	42.0744	42.3035	43.4868	48.6011	44.0659	33.8329	22.3097	26.2027	47.2056	gi|224079243|ref|XP_002305806.1|/2.62133e38/predicted protein [Populus trichocarpa]
Cs2g06230	-6.4112	1.57134e-08	5.57471e-08	-7.11537	4.92648e-15	2.46887e-14	-6.55371	2.02157e-09	7.01868e-09	-3.63058	1.66637e-08	7.9102e-08	0.682523	0.852019	0.464615	1.07046	1.06676	1.228	0.553218	0.95114	0.825706	1.08076	1.13289	1.2263										0.243922			gi|224125292|ref|XP_002329769.1|/1.25114e143/predicted protein [Populus trichocarpa]
Cs2g06240	-1.67793	3.85213e-10	1.57204e-09	-1.92819	4.85896e-10	1.76891e-09	-1.31914	3.47529e-05	8.06517e-05	-2.22943	1.00827e-10	6.17067e-10	2.78146	2.8292	3.77984	2.38821	1.86952	1.81229	1.72219	2.46745	2.74182	2.69157	2.82139	3.00311	1.1432	1.0759	1.00657	0.518646	0.627957	0.40233	0.818057	1.1579	0.90365	0.40498	0.637165	0.757353	gi|255556017|ref|XP_002519043.1|/2.29141e139/sphingolipid delta 4 desaturase/C4 hydroxylase protein des2, putative [Ricinus communis]
Cs2g06440							2.02019	3.57965e-32	3.68253e-31				5.8332	6.52828	6.1879	5.99021	5.47204	5.00113	4.72105	4.72374	4.58209	6.35028	6.61693	6.51916	12.9079	13.0184	11.3463	5.24423	8.07799	3.7969	21.167	14.8301	23.452	3.95841	8.16065	9.44471	gi|255555953|ref|XP_002519011.1|/7.51614e142/hypothetical protein RCOM_0934860 [Ricinus communis]
Cs2g06460	3.1551	1.05043e-46	1.96214e-45	3.80454	1.62515e-98	6.07786e-97	3.63123	9.94694e-76	2.77376e-74	3.0306	6.81391e-42	2.62097e-40	2.47605	3.52075	4.70651	2.36177	2.18306	2.51303	3.39639	3.37589	2.85147	4.76903	5.43374	4.61129	32.0215	31.8274	40.322	33.6685	30.6701	32.4508	45.1419	33.0137	46.885	32.103	40.9369	47.7085	gi|255555947|ref|XP_002519008.1|/1.5142e77/transcription factor, putative [Ricinus communis]
Cs2g06480	-3.11885	2.02078e-19	1.47501e-18	-2.36111	4.0006e-17	2.23687e-16	-2.78977	2.7797e-17	1.59856e-16	-2.4191	2.01642e-10	1.19689e-09	2.76759	3.01063	1.85587	2.09339	2.28835	2.18006	2.71619	2.29538	2.153	2.38336	2.02693	1.79606	0.320877	0.345129	0.313919	0.41593	0.335728	0.483974	0.353254	0.488729	0.226464	0.405969	0.212907	0.520595	gi|147788164|emb|CAN71595.1|/0/hypothetical protein VITISV_010143 [Vitis vinifera]
Cs2g06490										2.19604	3.80198e-06	1.31092e-05	0.426242	0.736746	0.580313	0.543165	0.555166	0.639079	0.777352	0.742495	0.644577	0.126553	0.35375	0.153167	2.19304	2.18536	3.3234	1.08381	0.629874	1.02151	2.22497	1.55877	1.35961	1.06632	0.838833	0.976712	gi|356521319|ref|XP_003529304.1|/2.07467e42/PREDICTED: serine carboxypeptidaselike 31like [Glycine max]
Cs2g06500										-1.6521	2.35737e-15	2.22902e-14	27.709	31.4457	28.9795	27.1615	26.3567	30.0887	30.1162	28.1929	24.8875	27.2983	23.9111	23.3085	22.109	18.2963	16.5329	15.7566	14.8897	11.1794	17.0658	16.7984	16.8234	7.53956	7.43599	8.538	gi|255560780|ref|XP_002521403.1|/2.08087e136/Monoglyceride lipase, putative [Ricinus communis]
Cs2g06530	-2.58704	1.77877e-21	1.42334e-20	-1.07462	2.2917e-08	7.31242e-08	-2.952	6.24401e-30	6.01427e-29	-2.35744	2.64902e-20	3.49878e-19	9.21122	13.1187	14.1048	12.1641	9.58887	10.3554	10.0352	10.8082	9.87064	16.2247	18.6607	17.7958	3.10102	1.83756	1.79779	5.44221	5.36251	4.14309	1.26441	1.34698	1.47527	4.06867	3.41405	2.60874	gi|255560786|ref|XP_002521406.1|/3.89292e22/conserved hypothetical protein [Ricinus communis]
Cs2g06540	-3.66668	2.5665e-08	8.92653e-08	-3.78904	1.73282e-09	6.05692e-09	-6.14685	1.62431e-07	4.80039e-07	-4.10595	2.97187e-13	2.31571e-12	1.90823	1.25977	1.78612	2.44337	2.05046	1.31133	0.930446	1.25691	1.19035	4.28461	2.99417	4.00711	0.397051			0.133433	0.242333					0.234427		0.375772	gi|224113999|ref|XP_002316638.1|/5.72903e144/predicted protein [Populus trichocarpa]
Cs2g06550	-9.30054	6.07114e-48	1.16891e-46	-7.9943	2.88664e-71	6.70617e-70	-7.37121	2.82634e-69	7.00199e-68	-4.83646	8.09264e-38	2.60928e-36	4.38655	3.96418	3.64964	5.57072	6.6571	5.73409	7.60485	7.61147	6.10772	9.39161	7.61981	7.94704						0.0475877	0.119089			0.239506	0.602913		gi|147825261|emb|CAN73263.1|/2.69091e29/hypothetical protein VITISV_021767 [Vitis vinifera]
Cs2g06560	-5.80688	1.63971e-130	1.58025e-128	-6.0601	3.96018e-185	5.10746e-183	-6.04382	7.06507e-171	9.38799e-169	-5.47251	1.29173e-86	2.48977e-84	62.8012	76.2864	64.2687	103.832	98.0851	88.1035	96.9522	105.183	101.63	62.1644	75.5143	61.1402	1.54871	0.971693	1.51512	2.21194	0.590765	1.47615	2.69954	0.825593	1.27519	0.800088	1.91817	1.70999	gi|224116182|ref|XP_002317233.1|/2.40311e28/predicted protein [Populus trichocarpa]
Cs2g06570	-2.63757	2.06359e-45	3.74694e-44	-2.95468	1.06264e-78	2.80282e-77	-3.50253	4.48301e-85	1.51799e-83	-3.11268	1.72755e-41	6.57292e-40	10.1331	9.21684	9.64856	11.8029	13.6216	12.5513	12.6527	11.6259	12.798	12.5294	12.2772	11.2496	2.04768	1.24121	1.93537	1.81949	1.52513	1.46572	1.29908	0.999081	1.09736	1.01432	1.77317	1.3467	gi|255560796|ref|XP_002521411.1|/4.86879e33/lrr receptorlinked protein kinase, putative [Ricinus communis]
Cs2g06590	-2.41083	6.27877e-13	3.15558e-12	-1.41476	5.82705e-07	1.62957e-06	-2.14731	2.77076e-11	1.11594e-10				1.78846	1.40679	1.53866	1.76431	1.45381	1.75723	1.65397	1.71348	1.77235	1.44989	1.47639	1.2785	0.253364	0.397416	0.330493	0.851454	0.42525	0.557296	0.278929	0.405195	0.500684	1.12193	1.25523	0.519536	gi|147787325|emb|CAN77990.1|/1.07943e62/hypothetical protein VITISV_037732 [Vitis vinifera]
Cs2g06620	-1.62879	2.90054e-36	4.03134e-35	-1.1244	5.42815e-20	3.51327e-19	-1.61661	9.6767e-19	5.92217e-18	-1.61498	2.15723e-12	1.55009e-11	1385.3	1392.78	1292.01	1217.56	1282.65	1152.44	1622.89	1644.9	1632.7	1041.19	1025.19	1005.87	437.639	504.072	528.627	567.568	516.729	556.146	730.628	510.36	421.063	246.381	337.732	418.328	gi|224076820|ref|XP_002305007.1|/1.83612e18/predicted protein [Populus trichocarpa]
Cs2g06640							5.75111	0.000594883	0.00117476	3.07514	0.000266742	0.000688039	0.338484		2.02767		0.646601	1.1165		0.648587	0.375369			1.00346	0.751245	0.353511		3.40825	1.03164	1.65243		63.2756	0.371142	2.99396	1.3957	5.68787	gi|255560818|ref|XP_002521422.1|/6.11482e06/conserved hypothetical protein [Ricinus communis]
Cs2g06650				-1.06741	4.45932e-09	1.50852e-08							5.35774	5.40372	4.96959	4.21166	4.259	3.45853	5.31632	5.39806	4.4466	3.72539	4.33896	3.82568	4.67976	3.68227	4.24053	2.04963	1.93145	1.61996	4.51851	13.2915	4.85134	2.10624	2.2092	2.86793	gi|357475817|ref|XP_003608194.1|/5.08186e82/External NADHubiquinone oxidoreductase [Medicago truncatula]
Cs2g06670	-1.41515	0.305381	0.372929	-1.40276	0.302647	0.366224	-2.51629	0.0536698	0.0769029	2.70504	0.000115716	0.000317481	0.0714532	0.075475	0.321027	0.231136	0.204744		0.15927	0.410746		0.233361	0.0815389	0.211828	0.0792931	0.0746254			0.0725926	0.0697647		0.08454		1.40449	1.76777	0.375218	gi|357446369|ref|XP_003593462.1|/1.6476e49/Endonuclease [Medicago truncatula]
Cs2g06730				-1.14635	2.22979e-11	8.92731e-11	-1.49069	4.04706e-21	2.78374e-20				16.8269	20.4453	12.5273	22.1292	22.6682	22.6722	36.4234	34.9454	29.6628	19.1657	18.6471	16.9166	7.23181	21.8405	7.91977	13.8202	8.00414	8.3571	14.2594	10.5874	12.5847	8.22097	11.8313	8.683	gi|224114045|ref|XP_002316652.1|/3.29784e51/predicted protein [Populus trichocarpa]
Cs2g06860							2.34028	3.01589e-38	3.71219e-37				1.5769	1.62294	1.40786	1.62401	1.61237	1.66713	1.29556	1.30741	1.21066	1.85974	1.98404	1.808	4.32992	5.23631	4.66401	4.36532	3.12193	3.8096	5.19903	7.65419	7.18217	3.45719	3.20939	4.48005	gi|224078846|ref|XP_002305651.1|/1.5463e133/fbox family protein [Populus trichocarpa]
Cs2g06880	-3.77882	5.06625e-44	8.81183e-43	-4.68473	1.54194e-61	2.9558e-60	-3.17484	2.10778e-42	2.85045e-41	-4.59039	1.22057e-42	4.84362e-41	5.5166	6.56124	5.33434	5.24579	5.68404	6.01781	9.10139	8.1985	8.76717	5.86376	6.54312	6.30995	0.337427	0.589761	0.471585	0.24299	0.308913	0.0848226	0.424541	1.38763	1.14309	0.213454	0.313443	0.228102	gi|224078846|ref|XP_002305651.1|/0/fbox family protein [Populus trichocarpa]
Cs2g06900	-3.39233	1.67533e-92	8.51745e-91	-2.56095	9.02919e-71	2.07293e-69	-2.08823	1.72311e-33	1.84627e-32	-2.69143	5.8225e-31	1.33849e-29	40.2157	38.6175	42.994	53.0568	57.36	53.7069	42.0819	43.0085	46.6584	29.1001	31.9398	31.3899	3.79106	4.44423	4.68487	10.7957	9.43789	7.19767	7.90785	12.3385	11.829	5.47799	3.08912	5.60215	gi|57283538|emb|CAG27609.1|/2.76913e126/monosaccharide transporter [Populus tremula x Populus tremuloides]
Cs2g06960	2.88016	2.28687e-44	4.03539e-43	3.37686	1.29847e-89	4.22544e-88	3.08825	2.77178e-70	6.9852e-69	2.60664	5.00189e-38	1.63376e-36	6.4262	6.23379	7.65988	4.66656	3.63266	5.33531	8.91599	8.66977	8.28997	7.56694	8.23121	8.03509	58.9423	63.1428	44.1379	49.0067	45.0345	44.3045	90.8454	68.7389	70.0308	45.8853	48.3987	49.9985	gi|359495704|ref|XP_003635066.1|/1.99297e23/PREDICTED: protein MOTHER of FT and TF 1 [Vitis vinifera]
Cs2g06980	-1.02537	2.77324e-09	1.05515e-08	-1.21057	1.63386e-08	5.2894e-08	-1.3245	2.68055e-13	1.24596e-12				3.6477	3.20713	3.69452	3.04651	3.46393	3.96432	3.03141	3.09075	2.92283	3.90219	4.09039	3.87549	2.01226	1.84977	1.92285	1.76923	1.84222	0.864641	1.391	1.04776	1.3178	3.66785	2.86906	1.50582	gi|255567441|ref|XP_002524700.1|/2.15489e120/conserved hypothetical protein [Ricinus communis]
Cs2g06990										4.7853	9.11279e-10	5.02636e-09	0.0407953	0.0430915	0.0610954	0.043988		0.0897097	0.0454665	0.117255	0.0452407	0.0444115		0.0403135	0.0452713	0.127819	0.177158	0.0456415	0.248675	0.119494	0.199357	0.241335	0.313119	1.283	1.00928	0.471296	gi|255567445|ref|XP_002524702.1|/1.34884e67/nuclease, putative [Ricinus communis]
Cs2g07010	3.9451	7.16849e-90	3.45427e-88	4.95414	2.62601e-200	4.00524e-198	5.01189	3.64507e-147	3.27869e-145	3.90523	1.09211e-45	5.05427e-44	9.02051	10.13	8.38994	3.73702	3.58239	4.75028	5.18544	4.73054	4.63319	4.85838	5.20106	5.48914	174.969	114.886	187.513	121.158	120.439	123.72	187.751	122.455	180.378	67.2368	58.4841	107.702	gi|147778293|emb|CAN65141.1|/7.89481e101/hypothetical protein VITISV_034615 [Vitis vinifera]
Cs2g07020	-2.17771	0.000467672	0.000980512	-4.11509	1.37252e-12	5.97517e-12	-4.02921	2.30436e-07	6.71625e-07	-1.31445	0.011415	0.0213499	0.502192	0.833577	0.644647	1.70184	1.50752	1.18321	0.959477	1.51215	0.556916	0.781012	1.63736	1.13431	0.159226	0.149853	0.155774			0.210139	0.0876463		0.0786635	0.63457	0.443726	0.301386	gi|255567453|ref|XP_002524706.1|/7.58754e33/cyclin d, putative [Ricinus communis]
Cs2g07040	-2.52999	0.00034827	0.000745231	-3.33589	2.77435e-05	6.52833e-05	-1.35064	0.0385588	0.0568672	-2.42985	0.00552014	0.0111214	0.421671	0.509034	0.541285	0.519625	0.632902	0.331166	1.07418	0.750272	0.46762	0.45905	0.549931	0.119055	0.200544	0.062913			0.0611992	0.0588152		0.641444	0.264203	0.0592026	0.0620966	0.0632655	gi|357521755|ref|XP_003597078.1|/5.06258e23/MYB transcription factor [Medicago truncatula]
Cs2g07090	-5.10522	2.27116e-09	8.71878e-09	-5.1647	4.80198e-21	3.27349e-20	-5.17879	2.29934e-12	1.00449e-11	-3.52336	5.19592e-09	2.61661e-08	2.26169	3.58349	1.45163	5.05158	4.62908	4.79588	3.24085	2.78598	2.86645	3.51739	4.05574	2.7139			0.175387		0.164125	0.157732		0.191137		0.476312	0.333064		gi|224116286|ref|XP_002317260.1|/3.65653e46/predicted protein [Populus trichocarpa]
Cs2g07110	3.25355	3.0782e-16	1.90716e-15	2.4861	3.64778e-17	2.04285e-16				4.39521	1.60758e-19	2.02128e-18	0.085298	0.150165	0.170324	0.42921	0.217258	0.281358	0.19013	0.163444	0.157655	0.0309531		0.196678	1.26209	1.27688	1.75948	1.71776	1.47319	1.88773	0.659983	1.07649	0.405287	1.95606	1.46548	1.82154	gi|224076591|ref|XP_002304966.1|/3.38352e168/predicted protein [Populus trichocarpa]
Cs2g07120	3.13231	1.1156e-06	3.29531e-06	3.17165	1.78207e-10	6.71916e-10	2.20899	0.00261951	0.00471485	3.09332	2.15122e-06	7.70837e-06	0.511134	0.179968	0.25516	1.10227	0.162735	0.374665	0.379774	0.32647	0.188944	0.556443	0.194427	0.336732	2.647	2.1353	5.36418	6.29039	2.94261	5.4896	0.832597	2.419	1.30772	5.02343	1.93196	2.68408	gi|224076591|ref|XP_002304966.1|/1.73475e97/predicted protein [Populus trichocarpa]
Cs2g07130	-3.39054	0.000180637	0.000401619	-2.25147	1.91811e-05	4.59864e-05	-1.96292	0.00192406	0.00353234	-2.44185	0.000142806	0.000385001	1.00209	0.352832	0.625309	1.08052	0.877378	1.5609	2.04753	0.48004	1.66693	0.909101	1.04824	0.990257	0.18534			0.373711	0.169678	0.163068	0.510103	0.395209	0.183129	0.0820713	0.172166	0.263111
Cs2g07150	3.83328	4.289e-11	1.88308e-10	4.32044	1.13056e-22	8.24873e-22	4.42772	2.13376e-13	9.96434e-13	5.85578	6.86568e-24	1.12231e-22	0.0431425	0.0455709	0.193832	0.046519	0.0824146	0.142307	0.0480825	0.0413338	0.0478438	0.0469669		0.0426331	1.38841	0.901158	1.96719	2.41338	1.49024	1.72704	1.21226	1.32715	0.898796	1.82322	2.13471	2.31083	gi|255555113|ref|XP_002518594.1|/1.33238e141/Negative regulator of the PHO system, putative [Ricinus communis]
Cs2g07160							-1.58506	5.17437e-17	2.94002e-16				3.72175	3.19661	2.75872	2.63481	3.15982	2.74874	2.93286	3.47568	2.9183	2.49648	2.55254	2.67476	2.10677	1.92386	1.95905	1.57722	1.48952	1.90866	0.918552	1.11197	1.1954	2.03208	2.3058	1.63852	gi|255555113|ref|XP_002518594.1|/1.27939e150/Negative regulator of the PHO system, putative [Ricinus communis]
Cs2g07190				2.2048	4.63482e-55	7.88504e-54	2.15791	7.70164e-53	1.35902e-51				22.9766	24.9441	22.2573	21.3339	19.3333	18.3458	23.8801	20.6157	22.1437	28.1897	27.2603	28.2915	67.2854	79.2271	68.004	84.361	94.6688	87.153	105.152	92.0185	112.171	37.0085	50.3782	74.4044	gi|224114215|ref|XP_002316699.1|/8.50488e53/predicted protein [Populus trichocarpa]
Cs2g07220										-1.03006	8.22394e-07	3.13787e-06	17.9273	16.0959	17.2835	18.8471	18.5144	18.2329	17.4825	13.9553	14.2893	18.5406	16.8776	18.2692	16.4128	15.5636	16.3001	14.792	15.0258	12.6901	13.4147	13.6544	14.7427	8.14876	8.4316	9.53172	gi|255555097|ref|XP_002518586.1|/1.10432e124/pentatricopeptide repeatcontaining protein, putative [Ricinus communis]
Cs2g07240				2.42163	2.46673e-11	9.84895e-11				2.3195	1.67205e-13	1.34039e-12	0.470636	0.372844	0.587358	0.634336	0.449524	0.646836	0.917919	0.826659	0.26096	0.896621	0.581821	0.65886	1.17512	2.99014	1.87348	2.58884	4.70171	1.83805	0.3354	3.99064	0.860073	2.85234	4.0025	3.8307	gi|336318893|gb|AEI52903.1|/2.656e66/terpene synthase 3 [Populus trichocarpa]
Cs2g07300	2.39322	3.29917e-52	6.9636e-51	2.77275	1.47757e-83	4.23474e-82				3.05291	8.64933e-27	1.65261e-25	9.27577	10.3135	8.77357	8.5541	8.62653	7.31362	8.77359	9.47155	9.47445	10.4966	7.79951	11.5784	50.7903	60.7385	55.5853	56.0531	58.65	49.8707	41.0044	38.1946	30.4452	108.315	67.8137	68.3211	gi|224116330|ref|XP_002317271.1|/1.54047e52/predicted protein [Populus trichocarpa]
Cs2g07330	-1.77494	1.33303e-16	8.41966e-16				-2.15335	5.60734e-22	3.98674e-21	-1.39763	1.95875e-12	1.41618e-11	75.6573	79.198	66.9994	80.9679	71.8308	71.8539	140.997	135.748	154.113	135.629	134.157	138.783	22.6235	33.3571	16.3538	55.3741	60.4094	81.4997	22.6924	46.3651	30.7984	47.3074	52.5387	54.1225	gi|296083535|emb|CBI23524.3|/5.1236e74/unnamed protein product [Vitis vinifera]
Cs2g07340	-7.32293	9.1627e-98	5.21798e-96	-10.8617	6.33364e-122	3.2015e-120	-7.98217	2.34889e-133	1.68161e-131	-5.04364	1.68296e-36	5.09829e-35	7.88009	7.33839	6.5991	7.28298	8.60184	7.60332	9.67856	10.6004	10.3082	9.87417	9.50622	7.37384		0.0335916	0.104756				0.0785882		0.0352669	0.126442	0.629958	0.0337798	gi|224114235|ref|XP_002316704.1|/9.60627e90/predicted protein [Populus trichocarpa]
Cs2g07390	3.63429	4.92471e-36	6.80153e-35	2.29253	6.82117e-09	2.27849e-08	6.06211	3.83816e-106	1.80486e-104	3.2071	9.91487e-16	9.6884e-15	0.415682	0.384194	0.62253	0.728349	0.248147	0.342785	0.23164	0.199128	0.23049	0.622229	0.474356	0.256733	6.16977	7.27179	5.92315	2.38345	2.74502	1.26831	17.7743	13.279	16.2375	2.80866	4.39216	5.34797	gi|255555039|ref|XP_002518557.1|/4.22201e69/DUF26 domaincontaining protein 1 precursor, putative [Ricinus communis]
Cs2g07410	-2.88155	6.19051e-08	2.06901e-07	-4.41248	1.10463e-22	8.06962e-22	-2.4935	3.01052e-05	7.03124e-05				2.55873	2.83789	2.10759	5.65593	5.4989	4.22004	1.71103	3.79977	1.84441	2.36772	2.33592	2.52852	0.141974	0.935316		0.429405		0.249827		0.454106	0.841683	2.7662	1.05506	1.07492	gi|358347946|ref|XP_003638011.1|/3.72314e65/Cysteinerich receptorlike protein kinase, partial [Medicago truncatula]
Cs2g07420	-2.20032	0.000127661	0.000289973	-4.39397	1.04432e-06	2.85496e-06	-2.03609	0.00392125	0.00687169	-3.29856	0.00118497	0.00271265	0.485089	0.797055	0.726474	0.755521	0.617772	0.237049	0.420493	0.56803	0.29886	0.938825	0.18452	0.159787	0.0598125	0.225166	0.175546			0.052625		0.127541	0.177297	0.0529717	0.0555611		gi|302144230|emb|CBI23454.3|/3.7758e74/unnamed protein product [Vitis vinifera]
Cs2g07440	-1.17708	5.36101e-12	2.53456e-11				-1.23436	3.57292e-15	1.86404e-14	-1.16427	4.09547e-07	1.63409e-06	14.1888	12.3197	14.235	10.0014	11.2278	10.6529	11.4123	10.3384	10.7446	8.24815	8.43636	7.44168	5.65618	7.52924	6.87951	6.37028	4.75836	5.06616	4.26346	4.45493	5.58871	2.79798	3.12409	4.82257	gi|255555031|ref|XP_002518553.1|/1.35594e71/ATP binding protein, putative [Ricinus communis]
Cs2g07530				2.90361	3.27665e-31	3.19291e-30	3.58081	5.07431e-39	6.36648e-38	2.65366	2.75592e-33	7.18258e-32	0.825251	2.1502	1.3183	0.949161	1.10353	0.967865	0.797113	0.685233	0.366072	1.9166	2.19738	2.50088	5.37268	5.11387	4.95753	8.06337	5.75709	8.48723	6.38529	8.39702	8.50582	12.9229	13.8381	14.792	gi|224116112|ref|XP_002317214.1|/1.20117e14/predicted protein [Populus trichocarpa]
Cs2g07550	4.00053	3.02952e-62	8.2769e-61	4.99197	2.71254e-92	9.16723e-91	6.30097	8.28833e-100	3.58072e-98	4.8758	3.17984e-43	1.28512e-41	0.70554	0.453632	0.229701	0.396917	0.263697	0.168641	0.0341882	0.205727	0.20411	0.467529	0.31505	0.879089	9.59968	8.97051	7.85956	8.57994	7.94703	9.61419	14.1285	13.8643	10.057	11.2151	14.4828	24.3561	gi|224076360|ref|XP_002304931.1|/3.71173e81/2oxoglutaratedependent dioxygenase [Populus trichocarpa]
Cs2g07580	4.49585	0.000247906	0.000541033	2.8075	0.00191445	0.00353506	5.84833	2.11132e-05	5.03775e-05	2.54599	0.00810708	0.0157177	0.202397		0.303111		0.386635					0.440676			2.02143	11.2032	0.439466	0.90576	1.23374	1.18568	0.989065	0.718398	3.10694	0.795662	1.0432	1.06283	gi|255554995|ref|XP_002518535.1|/3.96419e103/ubiquitin, putative [Ricinus communis]
Cs2g07590	-1.12865	6.29508e-07	1.9049e-06							-1.32826	3.15708e-08	1.44469e-07	5.31222	6.31263	4.4368	3.96552	4.0006	3.59437	3.81417	3.27882	3.34207	6.95087	5.82889	6.25901	3.51438	2.4006	2.38453	2.00015	3.11361	1.99488	2.24651	1.45042	1.96026	2.15862	2.84334	2.52135	gi|187372986|gb|ACD03227.1|/1.36401e124/xyloglucan endotransglucosylase/hydrolase 3 [Malus x domestica]
Cs2g07600	2.0952	1.86233e-17	1.23219e-16	2.42771	4.51254e-32	4.50997e-31				3.88641	9.74472e-38	3.12472e-36	5.47782	5.00158	6.95224	14.9165	13.9227	16.5375	7.55371	8.8952	5.66289	2.02149	3.70823	2.66069	24.9336	19.975	37.7989	62.7398	72.1585	101.438	5.44451	3.51517	4.68291	53.2886	36.7519	31.8856	gi|224078686|ref|XP_002305603.1|/2.12563e157/predicted protein [Populus trichocarpa]
Cs2g07610	-1.02133	4.96797e-08	1.6822e-07				-1.30192	2.7187e-12	1.1786e-11				9.24146	9.68711	10.3537	10.9536	9.56811	10.7816	12.0294	10.1382	9.70087	8.60149	9.66036	7.80779	4.932	4.86271	6.28023	7.34011	5.87697	6.54345	5.17109	4.08984	4.17701	5.13058	4.36328	6.00131	gi|224078699|ref|XP_002305605.1|/0/predicted protein [Populus trichocarpa]
Cs2g07630	4.08546	5.79199e-80	2.33544e-78	4.03472	3.74146e-71	8.68058e-70	3.12918	3.57133e-24	2.79398e-23	4.49442	6.13155e-49	3.20082e-47	5.52942	8.66027	7.13873	4.93421	7.28467	5.45073	5.95006	8.22042	6.7663	6.22715	6.3099	6.78305	129.281	114.901	161.461	73.8088	109.834	100.901	102.028	44.6671	46.2036	197.697	113.41	118.748	gi|255554973|ref|XP_002518524.1|/3.74512e38/nuclear transport factor, putative [Ricinus communis]
Cs2g07660	-3.683	2.69403e-124	2.38653e-122	-4.49715	1.69367e-71	3.96623e-70	-4.2667	1.00647e-167	1.27924e-165	-5.62135	4.88431e-96	1.31801e-93	548.675	597.699	484.811	666.975	667.817	617.071	490.716	523.523	552.803	527.637	519.727	512.754	56.4767	40.9257	45.1301	18.0384	27.775	37.5071	31.8584	23.5548	29.4388	8.33625	9.68316	13.6202	gi|225444369|ref|XP_002266980.1|/1.06284e114/PREDICTED: pectinesterase 2.2 [Vitis vinifera]
Cs2g07670	-7.88918	1.67779e-21	1.345e-20	-5.83186	2.65415e-18	1.57542e-17	-6.14476	1.27872e-20	8.59997e-20	-3.90599	2.84786e-14	2.44381e-13	1.9086	2.44803	1.93959	1.39648	1.88809	2.32337	1.89923	2.48165	2.94809	2.81985	2.7225	2.22286						0.0665534	0.0832757			0.133984	0.351333		gi|224078691|ref|XP_002305604.1|/2.50244e18/predicted protein [Populus trichocarpa]
Cs2g07690	-4.98363	1.96432e-63	5.53925e-62	-6.98614	1.3438e-104	5.58535e-103	-5.18834	1.05511e-74	2.88264e-73	-2.27264	2.52195e-05	7.67703e-05	5.05304	4.44214	4.83343	6.11639	6.53896	6.41614	6.43097	5.71574	5.63983	4.25881	4.53862	3.22153	0.217063	0.13619	0.141571	0.036473	0.0331201	0.0636598	0.119483	0.192855	0.178728	1.12139	1.20981	0.0684767	gi|255554965|ref|XP_002518520.1|/0/homeobox protein, putative [Ricinus communis]
Cs2g07710	-1.10325	1.39742e-14	7.82093e-14	-1.15275	5.55876e-17	3.08059e-16	-1.29569	8.70291e-21	5.89151e-20				11.397	11.3157	10.4601	10.7115	11.7197	11.7528	12.4391	11.507	12.5343	10.3523	10.9054	11.2624	6.10119	5.59417	5.61024	5.46469	4.24315	5.34499	4.81419	5.52778	5.07111	7.74563	7.58913	6.36898	gi|255554961|ref|XP_002518518.1|/1.00944e158/conserved hypothetical protein [Ricinus communis]
Cs2g07720				-1.42578	2.70252e-09	9.31129e-09				2.39541	4.71337e-05	0.000137512	5.24728	4.91408	3.4026	6.94119	4.90856	5.591	2.23072	3.42063	3.29947	2.47342	2.9631	2.29864	4.08211	10.5085	1.82061	2.54192	1.319	2.48241	9.58279	5.12027	8.12615	9.9419	27.4359	2.44299	gi|255554959|ref|XP_002518517.1|/1.3484e64/Glucose6phosphate/phosphate translocator 2, chloroplast precursor, putative [Ricinus communis]
Cs2g07740	-1.65631	0.000161414	0.000361445	-2.1487	8.35242e-08	2.52154e-07	-2.08381	6.0558e-07	1.69923e-06	-2.99508	1.24671e-08	6.02404e-08	1.27937	1.0811	0.957998	1.79334	1.46637	2.25069	1.9962	1.3483	1.6316	1.32314	1.53295	1.51711	0.425922	0.200425	0.555581	0.143135	0.324942	0.687024	0.468898	0.378422	0.350701	0.188605	0.131883	0.201548	gi|224078656|ref|XP_002305594.1|/4.22709e60/predicted protein [Populus trichocarpa]
Cs2g07770	-9.14847	2.72413e-263	1.59271e-260	-10.2702	6.66785e-286	3.77271e-283	-11.5823	1.24813e-263	8.10822e-261	-10.0002	6.25423e-134	1.09699e-130	101.789	111.527	100.698	107.583	120.899	112.259	115.775	124.982	121.643	95.126	92.9073	88.1855	0.0859642	0.242711	0.2523	0.0866671	0.0787	0.0756341			0.0849388	0.228397			gi|255554949|ref|XP_002518512.1|/0/cytochrome P450, putative [Ricinus communis]
Cs2g07780				-1.11295	5.62595e-11	2.19532e-10							8.79669	8.59055	7.6227	10.2607	9.1419	8.02963	8.6324	9.382	8.95766	8.37188	8.52312	8.58346	7.67442	6.06703	6.84729	4.27092	4.55279	3.61918	5.06927	4.12385	5.09569	4.83925	4.1633	4.93893	gi|224142856|ref|XP_002335976.1|/1.33045e70/predicted protein [Populus trichocarpa]
Cs2g07790	-1.29271	1.29372e-08	4.62156e-08	-2.4018	9.71041e-33	9.82808e-32	-1.19342	7.10806e-10	2.5627e-09	-1.3734	1.36746e-08	6.56771e-08	9.98432	8.77381	8.54436	12.8465	11.62	10.7934	9.81844	9.64613	11.8167	9.86464	10.4362	9.12021	4.84159	4.9071	2.73266	2.15899	2.38671	1.96606	4.81761	4.96343	4.41585	3.71065	4.06501	3.43659	gi|255554945|ref|XP_002518510.1|/7.16788e86/conserved hypothetical protein [Ricinus communis]
Cs2g07910	-7.54884	1.86812e-65	5.42498e-64	-7.96546	1.90425e-110	8.49889e-109	-11.0154	6.76051e-122	4.11734e-120	-4.69153	2.78746e-40	1.01017e-38	2.95053	2.97853	2.12547	3.62444	3.95972	4.10651	5.32801	4.74121	5.69502	3.45603	3.75058	3.43239	0.0207232		0.0202738		0.018972	0.0182329				0.0367061	0.288753	0.0784503	gi|147775497|emb|CAN71702.1|/1.60767e69/hypothetical protein VITISV_038718 [Vitis vinifera]
Cs2g07920				-1.05468	0.000381198	0.000776384							1.42898	2.04849	1.83434	2.6414	3.11973	3.7035	2.16139	2.54257	1.47151	2.77795	2.32955	2.0173	4.53077	4.37067	3.54602	1.48454	1.34807	1.59453	7.2325	7.24587	7.49852	2.20692	1.99915	2.67997	gi|359497244|ref|XP_003635462.1|/3.4233e45/PREDICTED: 15.4 kDa class V heat shock proteinlike [Vitis vinifera]
Cs2g07930	-1.49398	3.25521e-19	2.35449e-18	-1.55101	1.14735e-25	9.35156e-25				-1.43697	5.21421e-14	4.36967e-13	21.4064	25.6261	23.6954	25.4903	26.0763	27.1523	22.5436	22.7679	24.6336	20.1292	19.5423	20.9083	11.0169	7.90586	9.22863	11.454	7.37532	7.69382	10.9914	12.2598	15.4437	7.92745	7.0997	7.10302	gi|225444440|ref|XP_002266891.1|/0/PREDICTED: uncharacterized protein LOC100252085 [Vitis vinifera]
Cs2g07960	-1.33165	6.4344e-13	3.23102e-12	-1.67119	2.45301e-20	1.61934e-19				-1.33689	5.16356e-09	2.60106e-08	6.80966	7.24222	7.05494	7.44319	8.50891	7.89756	9.6167	7.23915	8.53447	8.32727	8.40955	6.86751	3.20906	2.67917	3.49393	2.03511	3.03265	2.23143	3.87475	4.63546	4.9096	3.48379	2.93288	2.79215	gi|255554921|ref|XP_002518498.1|/1.28757e74/hypothetical protein RCOM_0905070 [Ricinus communis]
Cs2g08000	-4.06102	1.07314e-65	3.14765e-64	-4.23871	1.62909e-88	5.16713e-87	-3.33882	2.24208e-66	5.1813e-65	-3.25551	1.03626e-27	2.07963e-26	9.81646	10.2507	10.2294	8.77366	9.12657	9.15175	9.02694	9.19036	9.35465	5.16047	5.06861	6.049	1.15977	0.428802	0.445743	0.250554	0.606722	0.510201	0.820793	0.839061	1.14593	0.550245	0.731047	0.392005	gi|359483373|ref|XP_002273739.2|/9.47871e123/PREDICTED: protein TRANSPARENT TESTA 12 [Vitis vinifera]
Cs2g08020	3.35545	0.00370273	0.00672597	4.27896	1.57389e-05	3.80877e-05	5.49823	5.71525e-07	1.60701e-06	2.44422	0.0128625	0.0237833			0.269092			0.197561			0.19926		0.205043	0.177559	0.797581	1.3136	0.975356	0.804103	1.09527	2.80695	2.19514	8.71617	1.1821	0.529771	0.926113	0.943546	gi|356555520|ref|XP_003546079.1|/3.03923e25/PREDICTED: uncharacterized protein LOC100803352 [Glycine max]
Cs2g08030										2.24185	9.46747e-10	5.21543e-09	0.185883	0.261794	0.835141	0.668103	0.650998	0.545015	0.345279	0.53427	0.48099	0.539628	0.707068	0.85721	1.16891	0.71183	1.21083	2.14897	1.88847	1.8149	0.605578	0.513165	0.271757	3.83641	3.1936	2.92835	gi|225443904|ref|XP_002278272.1|/4.36606e32/PREDICTED: protease Dolike 5, chloroplastic [Vitis vinifera]
Cs2g08110	-2.17835	3.25217e-33	4.10677e-32	-4.08511	4.14464e-135	2.615e-133	-1.31484	9.01062e-10	3.21887e-09	-3.91827	1.48348e-59	1.16162e-57	14.4199	13.7084	13.1478	24.5117	26.5739	25.1812	20.8451	26.2492	25.1157	36.7983	36.9276	34.9535	3.57693	3.98649	2.62452	1.28114	1.68042	1.40791	6.63217	13.147	10.2308	2.91774	2.27342	1.87079	gi|255557221|ref|XP_002519641.1|/0/sugar transporter, putative [Ricinus communis]
Cs2g08130	-6.77249	1.12533e-28	1.21992e-27	-6.76709	7.42812e-56	1.28237e-54	-8.04103	7.51294e-72	1.95805e-70	-6.13382	5.51247e-39	1.89066e-37	9.93265	6.48579	10.5479	14.994	16.3868	17.8708	25.3603	22.4929	24.8338	20.4466	17.9294	18.7384		0.188611				0.352652		0.21367		0.177488	0.372327	0.189668	gi|255557215|ref|XP_002519638.1|/1.06299e46/glutaredoxin, grx, putative [Ricinus communis]
Cs2g08170										2.00123	4.72708e-18	5.38395e-17	1.71886	1.88544	1.3861	2.24545	1.64176	2.87121	2.09988	1.80515	1.61291	1.65532	2.07465	2.02521	5.83242	5.0403	4.88056	5.69521	3.42538	4.26016	4.19985	2.73764	3.40697	8.479	7.70086	6.59604	gi|255587734|ref|XP_002534376.1|/9.01899e45/conserved hypothetical protein [Ricinus communis]
Cs2g08190	2.42253	2.59875e-78	1.02432e-76	2.81418	4.22615e-99	1.59756e-97	3.20948	1.74727e-101	7.71966e-100	2.17987	3.7256e-24	6.16481e-23	18.657	17.1215	16.8987	14.6131	15.2825	15.4919	15.3704	15.4438	16.0555	22.1307	20.1663	21.888	99.6113	105.906	110.512	123.537	97.7445	93.0624	131.325	162.112	156.423	84.2288	90.1309	115.623	gi|357493719|ref|XP_003617148.1|/9.10164e31/CBLinteracting protein kinase [Medicago truncatula]
Cs2g08200	-1.16518	8.00804e-20	5.93915e-19	-1.1695	2.82149e-22	2.02326e-21	-1.35634	5.84086e-25	4.69518e-24				36.4884	34.935	34.4644	36.8229	36.2916	40.2886	39.3978	39.7633	41.454	34.7659	32.3701	34.811	16.9342	18.283	17.569	17.6234	16.2847	15.5301	16.087	17.072	15.7539	17.4769	16.5869	17.61	gi|255584497|ref|XP_002532977.1|/0/conserved hypothetical protein [Ricinus communis]
Cs2g08210	-1.10492	4.37687e-06	1.20651e-05				-2.17236	7.73638e-23	5.74011e-22	-2.19299	1.66187e-15	1.59472e-14	13.1845	11.7064	12.8773	16.6888	12.9581	14.9167	24.0644	26.9111	23.3092	22.882	23.5495	22.0923	7.63362	7.18426	4.77128	8.76494	7.95919	14.1789	3.96849	6.33014	6.7045	5.07042	3.34854	6.42179	gi|255584499|ref|XP_002532978.1|/5.29622e109/conserved hypothetical protein [Ricinus communis]
Cs2g08250	2.89059	3.68552e-05	8.98763e-05	3.82455	6.50687e-06	1.63863e-05	5.53261	2.68087e-13	1.24596e-12	3.6231	1.41513e-05	4.49501e-05	0.25296	0.133599		0.136379		0.139066	0.140962				0.144332	0.124986	1.26321	1.71723	0.961195	1.41505	2.44144	0.493964	4.0175	2.39432	2.49629	1.11874	0.782285	1.99253	gi|255580469|ref|XP_002531060.1|/1.57188e87/conserved hypothetical protein [Ricinus communis]
Cs2g08260	-5.29607	1.00926e-38	1.50403e-37	-7.56684	2.2262e-52	3.54655e-51	-5.3817	7.03516e-28	6.28293e-27	-4.94404	1.16608e-31	2.80563e-30	2.43709	1.82343	1.86292	1.99824	2.71572	2.233	1.35807	2.2133	1.5484	2.68076	2.40448	2.45848	0.0563434	0.07954	0.0275608		0.0257911			0.0300359	0.083507	0.0498994	0.157016	0.0266619	gi|255580467|ref|XP_002531059.1|/6.27761e47/brca1 associated ring domain, putative [Ricinus communis]
Cs2g08280	-1.21613	2.75752e-11	1.22759e-10	-1.18527	5.08706e-11	1.99167e-10							13.0456	12.7089	15.1844	13.6293	12.7187	13.006	10.17	9.32544	8.62034	12.8039	11.9559	10.2865	7.50102	6.91828	5.21024	4.83991	4.94436	6.99563	8.09273	3.91871	5.33631	7.70603	6.61947	5.18229	gi|297740785|emb|CBI30967.3|/5.80487e31/unnamed protein product [Vitis vinifera]
Cs2g08310	2.0138	0.000566847	0.00117426										9.88366	7.24406	9.36445	7.82977	8.95866	8.87118	16.2983	15.0736	14.8752	8.67371	9.20713	7.37503	14.2138	92.0594	11.7157	23.5824	10.656	15.5583	16.3872	8.94939	35.9399	8.42512	14.2431	7.83818	gi|359483651|ref|XP_003632993.1|/0/PREDICTED: LOW QUALITY PROTEIN: phospholipase A1Igamma1, chloroplasticlike [Vitis vinifera]
Cs2g08320				2.01028	9.23386e-59	1.66799e-57							32.4023	34.4328	35.5155	29.3262	31.4348	28.9575	32.2745	29.6192	29.033	27.6914	29.8308	33.9146	72.5665	65.5156	72.3099	133.579	111.718	110.04	63.6335	64.543	68.6972	59.3441	71.1199	94.488	gi|224061057|ref|XP_002300337.1|/1.44709e96/predicted protein [Populus trichocarpa]
Cs2g08340	-2.08285	2.01998e-06	5.79444e-06	-1.66074	6.71799e-06	1.68937e-05	-2.72253	2.95131e-10	1.09697e-09	-2.04988	0.000231908	0.000604678	4.95499	3.80647	4.38493	6.07135	4.73273	4.45751	8.53456	6.04197	5.99448	3.92308	3.08422	2.89337	1.49963	1.17613	0.733557	1.5119	1.37291	1.75924	1.37579	0.799434	0.987831	0.66406	1.16087	0.473088	gi|224100499|ref|XP_002311900.1|/1.4165e53/predicted protein [Populus trichocarpa]
Cs2g08390	-3.21465	1.29128e-83	5.47079e-82	-3.54673	2.19277e-126	1.20191e-124	-3.09368	2.16394e-86	7.47155e-85	-2.87459	1.60406e-22	2.4423e-21	32.4996	32.0343	30.8743	34.3083	35.3135	34.1882	35.6987	36.5646	36.0883	37.8845	36.6495	35.4831	4.06504	4.35958	3.05203	3.2405	2.55315	2.91115	4.94355	4.43483	3.82974	4.10247	7.4644	3.2209	gi|225443383|ref|XP_002266749.1|/2.37087e45/PREDICTED: uncharacterized protein LOC100249551 [Vitis vinifera]
Cs2g08460	3.49218	3.54398e-10	1.45271e-09	6.61978	4.45099e-32	4.45099e-31	5.74186	4.23465e-23	3.17689e-22	4.44727	1.20127e-07	5.14788e-07	0.0427893	0.0150659	0.0213606		0.0136233		0.0317926			0.0155275	0.0325527		0.506498	0.327719	0.263242	0.781917	0.666565	0.52919	0.57503	0.556889	0.860159	0.630801	0.33817	0.119838	gi|359483267|ref|XP_002269085.2|/7.77872e63/PREDICTED: betaAmyrin Synthase 2like [Vitis vinifera]
Cs2g08650	-3.93175	1.17533e-14	6.6096e-14	-5.02781	0.000750472	0.00146846							0.55917	0.897778	0.636438	0.0482346	0.149544	0.0737776	0.124639	0.0857164	0.12402	0.146097	0.229715	0.132616	0.0248209	0.0233598	0.0971305				0.382555	0.15878	0.318822	0.131893	0.0461133	0.117453	gi|118582586|gb|ABL07607.1|/2.29513e153/betaamyrin synthase [Polygala tenuifolia]
Cs2g08690	-1.2558	2.42473e-09	9.29206e-09										8.39895	14.2803	11.8612	13.5844	16.0796	12.3535	16.4222	19.6583	19.1594	10.7075	9.24817	11.2848	5.27343	6.23261	4.63917	8.11908	9.58078	9.02771	9.27084	10.4603	11.7136	6.22708	6.26566	9.24655	gi|343887295|dbj|BAK61841.1|/4.3901e67/monosacharide transport protein [Citrus unshiu]
Cs2g08760				-1.13072	1.96664e-09	6.84286e-09							2.01364	2.62328	1.65861	3.47398	3.07731	3.09964	2.69306	2.37938	2.30751	2.84979	2.71915	2.58682	2.4208	2.06799	2.58691	1.53945	1.39793	1.37624	1.64004	1.98537	1.83994	1.68216	2.42171	1.65661	gi|224095165|ref|XP_002310355.1|/9.49484e39/predicted protein [Populus trichocarpa]
Cs2g08770	-1.37935	0.251411	0.315027	-7.3222	2.88241e-16	1.55037e-15	-5.63845	4.21563e-05	9.69987e-05				0.079688	0.168347	0.477366	2.06219	1.44615	1.4895	0.621688	0.763471	0.176743	10.3235	14.0951	14.2532	0.176863	0.0832257								15.7418	16.0184	0.0836921	gi|237861979|gb|ACR24644.1|/9.66605e95/vacuolar processing enzyme [Malus hupehensis var. mengshanensis]
Cs2g08780	2.01923	0.000509809	0.00106364										0.291318	0.0769288	0.218141	0.314118	0.0695626	0.320308	0.0811689	0.279105	0.161532	0.396428	0.997314	0.287878	1.05067	0.836692	0.869746	0.896295	0.295964	0.213325	0.622827	0.258505	0.958277	1.93258	0.675683	1.07085	gi|224095189|ref|XP_002310358.1|/6.91303e09/predicted protein [Populus trichocarpa]
Cs2g08790				-5.88314	1.45802e-06	3.92113e-06	-3.79844	0.0687154	0.0964755				0.086812	0.0916983		0.468031	0.912096	0.572705	0.0967523	0.249518	0.0962719	6.71003	5.84487	7.97817	0.192674									8.44657	8.76997	0.182348	gi|224097406|ref|XP_002310920.1|/3.93888e56/predicted protein [Populus trichocarpa]
Cs2g08850							2.24435	8.14519e-22	5.76075e-21				7.52756	6.81536	6.84454	9.5661	11.812	13.3017	8.68912	5.92412	4.47206	6.73147	11.658	7.70433	32.2206	31.447	26.852	24.6638	37.9648	23.3615	32.8441	32.1261	29.1832	12.9467	22.1707	26.2586	gi|119367485|gb|ABL67657.1|/1.09031e39/putative copper chaperone [Citrus hybrid cultivar]
Cs2g09140				-1.14677	0.00044716	0.000901619							2.26299	1.95003	1.51617	2.18324	1.82019	1.30957	1.72565	1.48345	1.84917	2.39876	1.35916	1.70662	1.25564	1.11953	1.09911	1.06603	0.665521	0.639595	0.873055	0.775054	1.43656	0.994977	1.35056	0.93817	gi|224145491|ref|XP_002325662.1|/3.44384e19/predicted protein [Populus trichocarpa]
Cs2g09160	-2.35718	7.82153e-14	4.18133e-13				-1.00894	0.00169223	0.00313065	-1.58066	0.000117038	0.000320856	2.97472	3.14216	3.92462	2.90205	1.55594	2.41412	2.3681	3.46073	2.82761	1.92763	3.07131	3.35953	0.864576	0.739711	0.538254	2.5357	3.30998	3.66511	1.55751	1.92737	1.00958	1.18335	1.02216	0.520699	gi|224124716|ref|XP_002319404.1|/2.95737e109/predicted protein [Populus trichocarpa]
Cs2g09220				2.14316	0.00305208	0.00545536				2.26317	6.58498e-05	0.000187684	0.551534	0.233031		0.11894	0.210717	0.242567	0.491749	0.211365	0.244654	0.120085	0.755259	0.54502	1.46892	1.03683	1.43706	1.48093	0.896525	0.3231	1.61713	1.17459	0.604747	2.2766	3.18385	1.39019	gi|359497677|ref|XP_003635604.1|/7.75338e56/PREDICTED: uncharacterized protein LOC100852669, partial [Vitis vinifera]
Cs2g09310	-2.80986	0.0296425	0.0457644				6.7424	3.54191e-07	1.01545e-06				0.310672		1.5819	0.0669971		0.0683174		0.0595294		0.0676422				0.259571				0.060666		4.77843	5.10969	0.0610657	0.128101		gi|32351452|gb|AAP76387.1|/8.59855e52/class III peroxidase [Gossypium hirsutum]
Cs2g09380				-1.6706	0.0214287	0.0333505							3.92716	3.11116	5.88136	2.11726	3.28213	3.23847	6.01815	4.70315	3.26633	5.87852	5.60185	6.79137	2.72378	4.10151	4.26355	0.549211	0.997446	0.95859	2.39889	2.32322	2.69129	2.41226	4.04829	2.57781
Cs2g09410	-3.69887	2.06061e-18	1.42745e-17	-3.39467	5.24507e-07	1.47433e-06	-4.9923	2.00905e-22	1.45795e-21	-2.38496	3.8037e-07	1.52635e-06	3.41739	2.81736	3.61999	2.60635	1.67185	0.641517	3.80869	3.03455	3.14274	3.17588	2.94859	2.55336	0.554977		0.271471		0.25404	0.162762	0.101829	0.0986168	0.0913929	0.163835	1.03106	0.437695	gi|224124756|ref|XP_002319414.1|/1.37696e19/predicted protein [Populus trichocarpa]
Cs2g09480	-1.49951	1.80199e-11	8.13143e-11	-1.29842	1.30939e-10	4.98842e-10	-1.82734	1.85396e-15	9.81543e-15	-1.38427	8.37432e-08	3.66298e-07	8.23794	5.78036	6.8736	6.59855	6.35093	6.211	6.23011	6.76506	5.48138	7.17455	8.25921	6.74511	3.33023	2.21237	2.74695	2.69914	1.8532	3.04495	2.30039	1.25315	1.87107	3.2385	2.00169	3.15176	gi|255584501|ref|XP_002532979.1|/8.81829e47/conserved hypothetical protein [Ricinus communis]
Cs2g09500	-7.27656	1.01174e-123	8.8288e-122	-6.44945	4.63917e-142	3.26791e-140	-7.40546	1.49356e-147	1.35736e-145	-5.29714	1.92106e-60	1.56722e-58	18.3251	16.7144	17.0201	16.7103	17.2953	18.056	22.9081	21.2036	21.5883	13.8522	15.9475	12.9501		0.283956	0.0590347	0.121673	0.276221	0.159276	0.132864	0.128673	0.119247	0.58786	0.392379	0.0571094	gi|255571312|ref|XP_002526605.1|/5.75139e108/serine/threonine protein kinase, putative [Ricinus communis]
Cs2g09510	-6.99833	3.65662e-12	1.74999e-11	-7.61239	9.94435e-18	5.74519e-17	-7.05724	1.56921e-13	7.39491e-13	-6.84571	7.53109e-11	4.6776e-10	0.988618	0.783198	1.38803	1.59899	2.00658	1.087	1.17068	1.06557	1.09635	0.941722	0.846122	0.976943													gi|255571314|ref|XP_002526606.1|/7.57862e48/hydrolase, hydrolyzing Oglycosyl compounds, putative [Ricinus communis]
Cs2g09520	-3.16227	1.59079e-53	3.48345e-52	-1.15491	2.36889e-06	6.24628e-06	-4.69939	1.33415e-139	1.06854e-137	-2.9238	7.74911e-48	3.89454e-46	57.8256	60.7614	56.3014	46.2343	36.773	42.1652	91.2015	90.1175	96.9437	102.235	100.791	96.0832	8.20976	9.14564	4.42565	12.3309	15.3388	26.3869	4.24239	3.21539	3.64205	12.761	14.163	12.0511	gi|372467962|gb|AEX93424.1|/5.28563e22/chloroplast photosystem I reaction center subunit X psaK, partial [Wolffia australiana]
Cs2g09545	-1.84223	5.7156e-10	2.29304e-09	-1.5031	3.8481e-07	1.09393e-06				-1.91803	1.60836e-08	7.65138e-08	3.78958	2.93068	3.95245	3.13759	2.65006	3.42263	3.77098	2.00985	2.77667	3.46248	3.24336	3.61108	0.826055	0.989454	1.46935	1.58991	0.618751	0.991078	0.909405	1.92156	1.6324	0.864593	0.697582	1.13714	gi|225443996|ref|XP_002280819.1|/3.05552e48/PREDICTED: ABC transporter C family member 2 isoform 1 [Vitis vinifera]
Cs2g09550				-1.01458	6.21099e-13	2.76149e-12				-1.10398	1.47225e-08	7.04975e-08	8.96317	7.51812	8.7212	8.1206	8.60163	8.77046	9.24471	7.63212	7.8578	8.86854	9.57468	8.78395	5.10867	4.66393	4.53726	4.80629	3.35147	4.22551	4.61335	6.60133	6.40853	4.1491	4.17697	4.22217	gi|224116630|ref|XP_002317351.1|/4.60713e127/multidrug resistance protein ABC transporter family [Populus trichocarpa]
Cs2g09570	-2.80287	3.08998e-72	1.05444e-70	-3.79986	2.19577e-89	7.119e-88	-2.50279	4.92545e-66	1.13227e-64	-3.0901	1.27486e-50	7.167e-49	13.22	13.6491	12.7722	7.65247	9.24711	8.96174	15.0439	13.9418	14.5724	12.4008	12.2956	10.5493	2.00754	2.13851	2.20141	0.733961	0.363539	0.718165	2.9387	2.61079	2.44134	1.23088	1.31154	1.56589	gi|356517706|ref|XP_003527527.1|/3.76681e172/PREDICTED: ABC transporter C family member 12like [Glycine max]
Cs2g09580	-2.36167	2.52522e-66	7.55841e-65	-2.18336	1.02138e-56	1.77905e-55	-2.21672	2.13626e-60	4.36205e-59	-2.41981	1.32528e-27	2.64453e-26	46.3647	46.6781	46.307	40.8623	44.8117	42.8804	47.6236	50.2027	48.7184	49.8035	47.7996	48.1897	11.2337	10.0641	9.05274	8.45787	9.92183	9.25021	11.4159	10.8638	10.4949	7.11091	9.06393	11.0065	gi|147766196|emb|CAN72130.1|/0/hypothetical protein VITISV_002335 [Vitis vinifera]
Cs2g09600				5.10299	1.01127e-17	5.84055e-17	4.14596	3.2704e-11	1.30905e-10	3.48953	1.27449e-20	1.72889e-19	0.833314	0.836207	0.811187		0.0795933			0.0798378	0.046206	0.49895	0.475468	0.288215	2.49681	2.43687	6.0162	1.44508	1.22757	0.813621	1.11986	0.78875	0.822343	3.19403	4.55278	6.52013	gi|225444009|ref|XP_002281463.1|/0/PREDICTED: high affinity cationic amino acid transporter 1like isoform 1 [Vitis vinifera]
Cs2g09620	-1.14353	1.11579e-16	7.07296e-16				-1.65952	9.99343e-27	8.55047e-26				9.81481	8.63937	9.30556	7.46334	8.61665	8.0802	9.42846	8.97059	10.7219	9.15653	10.2529	10.1935	5.33747	4.13081	4.61208	4.49337	3.68343	3.79024	3.83284	2.74423	3.02507	5.39888	5.63763	5.47451	gi|255564413|ref|XP_002523203.1|/1.79563e41/protein phosphatases pp1 regulatory subunit, putative [Ricinus communis]
Cs2g09630	-1.44845	3.69695e-19	2.66302e-18	-1.82368	4.56594e-29	4.16901e-28	-1.96977	1.16339e-22	8.54872e-22	-1.2849	3.56049e-11	2.28507e-10	11.9801	10.4516	11.4958	8.46824	9.32365	10.1475	12.6595	8.54459	9.74272	12.8488	12.6077	12.014	4.62846	4.63404	4.62443	2.77993	2.43422	2.51268	2.76457	2.09989	3.30831	4.88403	5.62591	4.70661	gi|359483669|ref|XP_002274947.2|/4.41016e49/PREDICTED: uncharacterized protein LOC100253161 [Vitis vinifera]
Cs2g09740	-1.40104	9.8231e-11	4.2075e-10	-1.38819	1.81551e-10	6.8379e-10	-1.2532	1.8524e-06	4.95215e-06	-1.18801	1.02448e-07	4.4369e-07	5.29116	6.48084	6.06952	8.67928	7.74201	8.23141	6.21069	6.63328	7.55315	10.2948	9.37818	9.17799	3.06078	2.4103	2.07775	2.39308	2.51621	4.17686	2.61317	4.32889	1.91332	4.64695	4.29385	3.54704	gi|225444029|ref|XP_002281743.1|/8.30996e80/PREDICTED: DNAdamagerepair/toleration protein DRT111, chloroplastic [Vitis vinifera]
Cs2g09770	-2.78064	2.86005e-57	6.79747e-56	-2.64803	2.02529e-58	3.62486e-57	-3.34491	2.47145e-97	1.02967e-95	-2.30263	5.47269e-33	1.40543e-31	15.3728	13.8166	12.4402	14.5112	15.4818	19.2749	16.3215	15.5293	16.6891	14.1811	16.3732	14.7382	2.51403	2.22521	2.0496	2.95702	2.10979	2.63325	1.77924	1.40401	1.77432	3.15421	2.97478	2.9458	gi|359483944|ref|XP_003633041.1|/7.96155e98/PREDICTED: homeoboxleucine zipper protein HOX32like isoform 3 [Vitis vinifera]
Cs2g09790										-1.01641	4.0972e-07	1.63441e-06	38.2197	42.1136	30.0604	40.1097	41.8704	35.1128	30.2069	30.0692	31.9735	50.0747	44.3765	47.2008	29.99	33.1475	33.263	26.1043	33.1225	29.3777	29.273	37.9233	38.3325	20.7693	23.6067	25.2475	gi|255564389|ref|XP_002523191.1|/7.16714e88/ferredoxinNADP reductase, putative [Ricinus communis]
Cs2g09820	-2.40097	4.47392e-19	3.20296e-18	-2.83425	4.07124e-30	3.84542e-29	-1.91618	1.64885e-09	5.7657e-09	-1.78141	8.68718e-09	4.25148e-08	14.7903	18.1877	19.5053	24.2788	19.398	20.1456	16.4838	14.8047	19.5845	15.6207	19.6489	20.5055	3.18463	3.91936	3.83454	2.96369	2.91552	2.80194	8.09067	2.61181	3.38869	5.6408	6.37165	3.94133	gi|224056507|ref|XP_002298888.1|/3.28236e13/predicted protein [Populus trichocarpa]
Cs2g09830							-1.00794	0.18329	0.233863				0.381094	0.483053	0.171219	0.20546	0.291199	0.460919	0.127419	0.401629	0.338097	0.539339	0.434886	0.376593	0.169163	0.31841	0.124121	0.213183	0.309737	0.223253	0.279348	0.135268	0.0417863	0.486901	0.510703	0.240146	gi|255575310|ref|XP_002528558.1|/1.1469e71/AMP dependent CoA ligase, putative [Ricinus communis]
Cs2g09870				-1.24851	1.32252e-12	5.76468e-12							7.64853	6.61012	6.91734	9.05042	8.87089	8.30043	5.25851	5.5197	5.34255	8.16432	7.65128	7.60728	3.80294	4.72023	3.82831	4.88979	3.02746	3.00651	6.18898	4.87726	5.17348	3.85611	3.89102	3.85994	gi|255564379|ref|XP_002523186.1|/0/kinase, putative [Ricinus communis]
Cs2g09900	-3.84557	4.8603e-136	5.13552e-134	-4.37798	3.12112e-148	2.46597e-146	-4.74936	4.98917e-167	6.29569e-165	-2.77936	9.01066e-12	6.11164e-11	56.3832	59.597	59.8996	67.6422	68.9608	71.5669	58.0088	60.5761	55.9921	63.2852	62.2592	62.5177	5.3161	4.05018	4.33401	2.50964	3.43771	3.74925	2.04373	2.47407	2.20946	8.10838	15.2458	3.47392	gi|255564373|ref|XP_002523183.1|/0/protein binding protein, putative [Ricinus communis]
Cs2g09910										2.48492	6.33107e-30	1.39682e-28	3.75716	3.64064	2.79013	2.84589	2.43196	2.7654	3.25299	3.30215	3.13354	2.29863	3.1536	3.0991	9.92384	10.6044	9.47267	13.7569	8.04423	9.33766	8.83876	10.9112	9.465	17.5167	15.4922	14.3163	gi|147839340|emb|CAN61261.1|/5.43196e24/hypothetical protein VITISV_003240 [Vitis vinifera]
Cs2g09920	-1.1403	7.54403e-08	2.499e-07	-1.47356	2.47774e-19	1.55047e-18	-1.60672	1.93776e-20	1.29135e-19	-1.01964	7.58878e-07	2.9139e-06	3.97286	5.62169	5.27623	5.92725	5.34592	5.63196	4.98472	4.3569	5.18164	4.62424	5.24646	5.23459	3.29964	1.95719	2.30577	2.59979	1.62464	1.78091	1.83155	1.41902	1.69863	2.52935	2.67875	2.15185	gi|359483694|ref|XP_002264328.2|/7.74011e76/PREDICTED: small RNA 2'Omethyltransferaselike [Vitis vinifera]
Cs2g09930	-1.71271	0.0149273	0.0243717	-4.83309	8.14582e-09	2.70704e-08	-4.27713	3.7045e-10	1.36363e-09				0.195925	0.48289	0.684646	0.915455	0.499031	1.29253	1.0918	0.938556	1.30365	1.20866	1.1179	0.709908	0.072474	0.272831	0.0709024		0.0663498				0.143219	0.706037	0.673227	0.13718	gi|356558069|ref|XP_003547331.1|/7.98697e30/PREDICTED: uncharacterized protein LOC100794684 [Glycine max]
Cs2g09940	-1.69352	5.64397e-26	5.52121e-25	-1.16116	3.21339e-06	8.35672e-06	-1.21439	2.2131e-05	5.26987e-05	-1.06804	4.74095e-08	2.13385e-07	19.8779	22.4237	19.2489	21.059	24.3318	23.4262	21.8528	25.5899	25.0402	19.581	15.9006	14.4558	7.45289	5.92577	7.96174	10.1912	15.0187	5.20062	11.5529	15.4355	5.20558	7.39712	8.35553	7.86422	gi|224061605|ref|XP_002300563.1|/1.59537e42/predicted protein [Populus trichocarpa]
Cs2g09980	2.05926	0.00102027	0.00202805										15.0355	9.85767	15.141	14.2556	18.5703	17.2443	24.269	22.8496	20.5549	13.1229	20.116	16.2669	24.884	146.336	12.6647	59.6008	31.4723	40.8767	60.6486	40.946	94.5113	45.6046	64.1348	29.5401	gi|224061601|ref|XP_002300561.1|/2.63883e39/predicted protein [Populus trichocarpa]
Cs2g10010							-1.07799	0.0423167	0.0618426				0.449234	0.949039	1.15333	0.830387	0.674273	0.493938	0.858297	0.676344	0.782865	0.489056	0.659113	0.570766	0.356089	0.201076	0.83608	0.574401	0.586797	0.501278	0.627229	0.227791	0.281473	0.567653	0.595401	0.67401	gi|297740876|emb|CBI31058.3|/9.96134e38/unnamed protein product [Vitis vinifera]
Cs2g10040										-1.20619	6.85851e-09	3.39634e-08	11.9736	11.4808	11.0502	12.0532	11.5209	10.1532	10.2424	9.56674	11.4655	10.7743	12.2519	13.3603	6.76625	7.70614	6.81139	5.63522	6.46381	4.74528	8.58251	5.698	7.99358	3.99493	5.51104	6.21802	gi|357448649|ref|XP_003594600.1|/6.88573e26/Fatty acid 2hydroxylase [Medicago truncatula]
Cs2g10090	-6.25397	2.64335e-52	5.59955e-51	-4.70325	8.62987e-47	1.22963e-45	-4.09847	4.57688e-38	5.60212e-37	-2.21459	0.000754062	0.0017912	13.8077	12.2134	10.0871	11.8623	10.615	9.50401	10.6345	10.7552	9.46128	18.0869	18.8312	20.3006	0.124575	0.234483	0.121873	0.37678	0.570239	0.21921	0.548578	0.66409	0.615444	4.41308	7.40609	0.117899	gi|225443568|ref|XP_002278092.1|/1.59434e115/PREDICTED: isoflavone7Omethyltransferase 9 isoform 1 [Vitis vinifera]
Cs2g10110				-2.91392	7.77495e-06	1.94014e-05							1.5394	0.711394	1.2968	0.829937	0.918965	1.5868	0.428916	0.553072	0.746876	0.733187	1.09793	1.23599	0.85415	1.10532	0.522267		0.195493	0.187877		0.227668	1.79342	0.75646	0.396719	0.404187	gi|224115242|ref|XP_002332196.1|/0/predicted protein [Populus trichocarpa]
Cs2g10140	-10.1226	5.833e-58	1.42296e-56	-10.224	5.05031e-211	9.1322e-209	-4.64882	4.15182e-08	1.29486e-07	-10.7848	1.03011e-80	1.59896e-78	13.0471	8.63519	14.7164	79.4227	71.7736	96.5135	26.4131	31.2502	30.4943	19.6873	19.2233	18.3602					0.167786			3.41951	0.0905435				gi|224115242|ref|XP_002332196.1|/0/predicted protein [Populus trichocarpa]
Cs2g10240	-6.57006	7.86987e-68	2.42171e-66	-7.72473	1.42342e-180	1.64255e-178	-7.38887	4.19467e-151	4.27759e-149	-4.27127	4.00168e-08	1.81368e-07	30.4704	29.2288	16.1691	51.8266	54.3114	43.3511	41.1791	48.1186	50.5531	33.6068	33.6762	36.512	0.532498	0.0835254	0.260475	0.268426	0.0812501	0.31234			0.78922	0.314397	4.78161	0.167987	gi|359483972|ref|XP_003633046.1|/1.34268e143/PREDICTED: patellin4 isoform 2 [Vitis vinifera]
Cs2g10310	6.70327	2.35499e-08	8.22839e-08	4.3342	5.53724e-07	1.55298e-06	4.52379	0.0127118	0.0204874	4.15539	5.23571e-05	0.000151717						0.0644631						0.0579365	0.325308	0.918476	1.40032	0.590343	0.47651	0.572434	0.429759		0.128571	0.345723	0.241749	0.923623	gi|297740908|emb|CBI31090.3|/1.00773e58/unnamed protein product [Vitis vinifera]
Cs2g10320	-2.65369	7.26212e-30	8.23917e-29	-2.97262	1.85104e-36	2.06403e-35	-3.12423	6.57012e-48	1.02618e-46	-2.61136	6.85519e-22	1.00788e-20	5.31526	6.11722	4.69295	4.27705	4.73585	5.58251	7.91324	7.98066	7.87394	6.90917	6.11077	5.99724	1.14448	0.911396	0.818211	0.576917	0.685076	0.542202	1.40533	0.657035	0.782878	0.662726	1.10402	1.3331	gi|224115606|ref|XP_002317077.1|/1.20355e103/predicted protein [Populus trichocarpa]
Cs2g10375							-1.06436	1.38146e-14	6.9569e-14				51.5327	49.3855	50.1718	58.0626	57.4089	60.886	56.7745	53.3844	56.8204	53.6873	51.1606	47.7596	34.7714	31.3867	32.7872	34.4494	37.5891	36.702	30.9971	27.3962	24.579	29.342	29.8622	30.4243	gi|224115254|ref|XP_002332199.1|/3.93595e57/predicted protein [Populus trichocarpa]
Cs2g10390										2.42921	5.22778e-07	2.05227e-06	1.47863	1.13589	0.80524	1.44941	0.770346	0.886782	1.04869	0.901497	0.894411	0.878018	0.920365	0.796999	2.23754	3.50971	2.77276	3.30856	3.4141	3.41235	2.29909	0.795201	1.17912	4.88802	6.2355	2.8235	gi|288558966|sp|B9SV63.1|CSPLC_RICCO/4.58255e25/RecName: Full=CASPlike protein RCOM_0770240
Cs2g10440	-4.55242	1.41468e-51	2.94346e-50	-1.10913	0.000424902	0.000859408	-1.26388	4.03819e-06	1.04054e-05				59.6296	81.3394	58.549	78.7737	77.6999	50.8008	20.2453	21.9439	26.2758	126.392	105.449	101.461	3.06758	1.64972	4.71596	14.1379	36.1075	42.0267	11.5787	10.7462	7.36098	40.7512	124.159	48.9394
Cs2g10450	-4.63622	3.52101e-80	1.42959e-78	-4.13221	2.01351e-102	8.06322e-101	-3.89927	2.274e-89	8.32691e-88	-2.11177	3.00246e-05	9.03157e-05	6.14028	5.33284	5.65368	7.40552	7.84151	7.22639	7.62908	8.25778	7.79296	9.25938	9.4724	9.46122	0.328081	0.142508	0.296277	0.559754	0.300357	0.399678	0.666802	0.484325	0.498719	1.8104	4.126	0.429921	gi|224117852|ref|XP_002317684.1|/1.88861e74/predicted protein [Populus trichocarpa]
[truncated: 6,393 more rows]

## Sheet: 20 clusters
A list of genes for each of 20 clusters
[truncated: 4,483 more rows]
