# Supplementary material for: Integrated Systems Biology Analysis of Transcriptomes Reveals Candidate Genes for Acidity Control in Developing Fruits of Sweet Orange (Citrus sinensis L. Osbeck)
Source: Front Plant Sci. 2016 Apr 8;7:486. doi: 10.3389/fpls.2016.00486 (PMC4824782; doi:10.3389/fpls.2016.00486)
Supplement: Supplementary file 5 [file Table_2.XLS]

## Sheet: Primer sequences
Table S2. A list of gene-specific primers used in qRT-PCR analysis
Gene ID	Description	Primer Name	Sequence (5'->3')	Orientation
Cs1g05000	Actin	HZP14-L	TCCGTGACATGAAGGAGAAG	sense
		HZP14-R	GCTCCAATGGTGATGATCTG	antisense
Cs1g16150	AHA10	CZP101	CCACTGCTTGATCCTGAGAA	sense
		CZP102	GACGAAAGTCCTTGTCGAGTC	antisense
Cs1g20480	AIL6	HZP22-L	TGGCAGCTCTGAAGTATTGG	sense
		HZP22-R	GCTTGGTCACATGCTTCATC	antisense
Cs1g25820	Heavy metal-associated	HZP20-L	AGGTGTGACGCAAGTTGAAG	sense
	domain-containing protein	HZP20-R	GCACATAAGGCCAGAACTCA	antisense
Cs5g31400	TT8	HZP17-L	CGGAGTCCGAATGGTTCTAT	sense
		HZP17-R	TATGCCTTTCCTGGTAACCC	antisense
Cs6g08410	APD2	QZP181	CTCCAAGGGACTGCTTCTTC	sense
		QZP182	TGCAATCCTTGTTCCACATT	antisense
Cs6g15800	Putative glycosyltransferase	HZP19-L	GTGGTAAAGCTGGTCCGATT	sense
		HZP19-R	GCAAGCAAGCATGAAATGAT	antisense
Cs9g17580	Unknown	HZP16-L	GCAAAGCAGAAGCAAGAGTG	sense
		HZP16-R	CACTGCCTCTTTCTCAACCA	antisense
