# Supplementary material for: Integrated Systems Biology Analysis of Transcriptomes Reveals Candidate Genes for Acidity Control in Developing Fruits of Sweet Orange (Citrus sinensis L. Osbeck)
Source: Front Plant Sci. 2016 Apr 8;7:486. doi: 10.3389/fpls.2016.00486 (PMC4824782; doi:10.3389/fpls.2016.00486)
Supplement: Supplementary file 6 [file Table_3.XLS]

## Sheet: Acid Turquoise
13 genes in the Turquoise module used as seed nodes			1st degree nodes			1st degree edges
Gene ID	Most closely related Arabidopsis gene		Gene ID	Most closely related Arabidopsis gene		Gene A	Gene B
Cs1g14330	ARA7		Cs1g01280	At4g39790		Cs2g19590	Cs5g25860
Cs2g15460	At3g58640		Cs1g02900	At5g47060		Cs6g13410	Cs4g03330
Cs2g19590	CYP71B34		Cs1g02930	EIF4G		Cs5g13360	orange1.1t04983
Cs3g11790	VEP1		Cs1g04340	BRI1		Cs5g13360	Cs7g01220
Cs3g25020			Cs1g05200	At1g11330		Cs5g13360	orange1.1t01602
Cs5g03440	CYP86A8		Cs1g05480	At1g77160		Cs5g13360	orange1.1t02236
Cs5g13360	MSL6		Cs1g07140	At1g61690		Cs5g13360	Cs2g22660
Cs5g25860	At3g26040		Cs1g07460	At1g28280		Cs5g13360	Cs5g33680
Cs5g32490			Cs1g08010	TAt7		Cs5g13360	Cs2g12470
Cs6g13410	FLA17		Cs1g09530	ABCG5		Cs5g13360	Cs7g26280
Cs8g02590	At4g35070		Cs1g09630	NTL9		Cs5g13360	Cs2g27090
Cs9g03580			Cs1g12520	At5g20190		Cs5g13360	Cs5g31290
orange1.1t03644			Cs1g13610	At1g52780		Cs5g13360	orange1.1t00510
			Cs1g13710	ABCG40		Cs5g13360	Cs3g08450
Note: Empty cells indicate no hit in Arabidopsis genes			Cs1g14060	At1g15670		Cs5g13360	Cs6g05560
			Cs1g15010	At4g33870		Cs5g13360	Cs3g23410
			Cs1g15940	At5g51260		Cs5g13360	orange1.1t00267
			Cs1g16180	At5g07030		Cs5g13360	Cs3g24680
			Cs1g18300	BGAL1		Cs5g13360	Cs5g31250
			Cs1g18780	At1g73460		Cs5g13360	Cs7g05040
			Cs1g19300	At5g08630		Cs5g13360	Cs4g20110
			Cs1g19450	CDPK2		Cs5g13360	Cs3g10950
			Cs1g19690	MET1		Cs5g13360	Cs4g01300
			Cs1g19800	At5g10310		Cs5g13360	Cs9g07480
			Cs1g19860	ABCG11		Cs5g13360	Cs1g19450
			Cs1g20350	KAC1		Cs5g13360	Cs6g11010
			Cs1g20820	NOHItS&		Cs5g13360	Cs1g23750
			Cs1g20870	At5g65660		Cs5g13360	Cs7g11550
			Cs1g21460	At3g49900		Cs5g13360	Cs7g10715
			Cs1g21710	HEB1		Cs5g13360	Cs1g25740
			Cs1g21860	At4g37530		Cs5g13360	Cs3g27050
			Cs1g22000	NOHItS&		Cs5g13360	Cs2g12820
			Cs1g22550	RALFL34		Cs5g13360	Cs8g03940
			Cs1g23500	At5g66600		Cs5g13360	orange1.1t01681
			Cs1g23750	At4g36750		Cs5g13360	orange1.1t01260
			Cs1g24730	BGAL3		Cs5g13360	Cs2g20620
			Cs1g24880	At5g66330		Cs5g13360	Cs6g21590
			Cs1g25480	At2g17880		Cs5g13360	Cs6g14360
			Cs1g25740	At3g51290		Cs5g13360	Cs1g19690
			Cs1g26260	At4g35730		Cs5g13360	Cs5g32200
			Cs2g01220	At5g12950		Cs5g13360	Cs8g18050
			Cs2g01650	At5g47690		Cs5g13360	orange1.1t00031
			Cs2g01910	CYP71B23		Cs5g13360	Cs7g10720
			Cs2g02940	sks4		Cs5g13360	Cs5g11980
			Cs2g03030	AtG8C		Cs5g13360	Cs1g26260
			Cs2g03960	COR413IM1		Cs5g13360	Cs3g15600
			Cs2g04090	SRG1		Cs5g13360	Cs1g19800
			Cs2g04190	At5g45650		Cs5g13360	Cs5g34170
			Cs2g04440	At4g18820		Cs5g13360	Cs4g15090
			Cs2g04800	At1g29195		Cs5g13360	Cs3g14190
			Cs2g05470	At5g46070		Cs5g13360	Cs6g13300
			Cs2g05690	DYL1		Cs5g13360	Cs9g05090
			Cs2g06880	TIR1		Cs5g13360	Cs6g19810
			Cs2g07110	RK3		Cs5g13360	Cs7g02320
			Cs2g07410	At3g22060		Cs5g13360	Cs3g23570
			Cs2g07790	At1g61850		Cs5g13360	Cs2g25520
			Cs2g07960	At5g52890		Cs5g13360	Cs5g29980
			Cs2g08110	INT2		Cs5g13360	Cs8g06620
			Cs2g08260	BRCA1		Cs5g13360	orange1.1t00656
			Cs2g08320	ERD4		Cs5g13360	Cs6g15910
			Cs2g08390	At3g20260		Cs5g13360	Cs5g09880
			Cs2g09570	At2g34670		Cs5g13360	orange1.1t02041
			Cs2g10880	At1g10180		Cs5g13360	Cs7g31180
			Cs2g11800	At1g30910		Cs5g13360	orange1.1t02202
			Cs2g11980	CEST		Cs5g13360	Cs4g06140
			Cs2g12010	PCAP1		Cs5g13360	Cs1g09530
			Cs2g12470	At5g23400		Cs5g13360	Cs4g17480
			Cs2g12820	BTS		Cs5g13360	Cs9g02950
			Cs2g13060	At2g01210		Cs5g13360	Cs7g07420
			Cs2g14250	GT72B1		Cs5g13360	orange1.1t00330
			Cs2g14720	TT4		Cs5g13360	Cs2g11800
			Cs2g16560	At1g71000		Cs5g13360	Cs2g19240
			Cs2g16580	NOHItS&		Cs5g13360	Cs2g24880
			Cs2g17540	RR1		Cs5g13360	Cs1g18300
			Cs2g17890	TTA1		Cs5g13360	Cs7g10110
			Cs2g18210	AtSPO22		Cs5g13360	Cs3g19190
			Cs2g19000	At2g04235		Cs5g13360	Cs2g29110
			Cs2g19080	At3g07660		Cs5g13360	orange1.1t03172
			Cs2g19240	At3g07720		Cs5g13360	Cs8g08420
			Cs2g19590	CYP71B34		Cs5g13360	Cs9g08740
			Cs2g19850	TK1a		Cs5g13360	Cs1g23500
			Cs2g20270	iqd33		Cs5g13360	Cs2g16580
			Cs2g20620	At2g05810		Cs5g13360	Cs3g16060
			Cs2g21640	HDG2		Cs5g13360	Cs2g19850
			Cs2g22660	AAS		Cs5g13360	Cs6g01740
			Cs2g24880	SYN2		Cs5g13360	Cs9g18620
			Cs2g24950	At5g14210		Cs5g13360	Cs7g19200
			Cs2g25230	At3g27120		Cs5g13360	Cs7g13840
			Cs2g25520	At1g27290		Cs5g13360	Cs2g07960
			Cs2g27090	At5g14450		Cs5g13360	Cs1g02900
			Cs2g27100	At5g14450		Cs5g13360	Cs7g08350
			Cs2g27460	At5g40460		Cs5g13360	Cs6g15350
			Cs2g28190	At5g40300		Cs5g13360	orange1.1t03154
			Cs2g28930	AtMS1		Cs5g13360	Cs7g01630
			Cs2g29110	At2g27060		Cs5g13360	Cs5g08780
			Cs3g02640	At1g10850		Cs5g13360	Cs9g15010
			Cs3g03220	NOHItS&		Cs5g13360	orange1.1t01015
			Cs3g03740	RECQ4A		Cs5g13360	orange1.1t01847
			Cs3g08450	At3g02100		Cs5g13360	Cs1g19300
			Cs3g09280	At5g46910		Cs5g13360	Cs3g16250
			Cs3g09900	NOHItS&		Cs5g13360	Cs9g14240
			Cs3g10950	At1g30700		Cs5g13360	Cs7g24860
			Cs3g11790	VEP1		Cs5g13360	Cs5g01770
			Cs3g12970	NEK1		Cs5g13360	Cs1g07460
			Cs3g13020	TSO1		Cs5g13360	Cs7g30120
			Cs3g14190	HTA7		Cs5g13360	Cs6g16840
			Cs3g14440	At1g56220		Cs5g13360	Cs1g20820
			Cs3g14610	At3g05610		Cs5g13360	Cs2g11980
			Cs3g14970	RECQI1		Cs5g13360	orange1.1t04546
			Cs3g15040	CKI1		Cs5g13360	Cs3g19660
			Cs3g15540	At3g02630		Cs5g13360	Cs9g16940
			Cs3g15600	CYCA3;1		Cs5g13360	Cs1g21710
			Cs3g15710	At3g19540		Cs5g13360	Cs2g06880
			Cs3g16060	NPGR1		Cs5g13360	Cs6g21160
			Cs3g16250	At1g27480		Cs5g13360	Cs3g25610
			Cs3g17670	At5g65380		Cs5g13360	Cs4g04750
			Cs3g18030	At1g22410		Cs5g13360	Cs2g04090
			Cs3g18110	UGT85A2		Cs5g13360	orange1.1t00534
			Cs3g18120	TT1		Cs5g13360	Cs2g24950
			Cs3g19190	PPK1		Cs5g13360	Cs4g20290
			Cs3g19200	At1g75710		Cs5g13360	Cs9g09720
			Cs3g19540	At1g44760		Cs5g13360	Cs6g21560
			Cs3g19660	At3g05270		Cs5g13360	orange1.1t03173
			Cs3g20820	PIN6		Cs5g13360	Cs2g28190
			Cs3g21070	At1g21340		Cs5g13360	Cs9g18120
			Cs3g21340	At1g76880		Cs5g13360	Cs3g09280
			Cs3g21500	NOHItS&		Cs5g13360	Cs2g07790
			Cs3g21610	At1g76010		Cs5g13360	Cs1g21460
			Cs3g23120	CYCD3;1		Cs5g13360	Cs1g20870
			Cs3g23410	HSFB4		Cs5g13360	orange1.1t01375
			Cs3g23570	At4g33400		Cs5g13360	Cs1g09630
			Cs3g24630	At1g75150		Cs5g13360	Cs2g19000
			Cs3g24680	DUT1		Cs5g13360	Cs8g19060
			Cs3g25570	SRS7		Cs5g13360	Cs8g02940
			Cs3g25610	emb1967		Cs5g13360	orange1.1t03412
			Cs3g25760	At4g38900		Cs5g13360	Cs5g34710
			Cs3g26740	At5g27280		Cs5g13360	Cs7g32010
			Cs3g26900	sks5		Cs5g13360	Cs2g01220
			Cs3g26980	LDL1		Cs5g13360	Cs8g18580
			Cs3g27050	At2g17110		Cs5g13360	Cs2g08260
			Cs4g01020	LRX2		Cs5g13360	Cs2g04800
			Cs4g01300	STP7		Cs5g13360	orange1.1t03406
			Cs4g03330	4CL1		Cs5g13360	Cs2g03030
			Cs4g03560	VEL1		Cs5g13360	Cs2g03960
			Cs4g03710	At5g57345		Cs5g13360	Cs4g03710
			Cs4g03830	PUM6		Cs5g13360	Cs6g18330
			Cs4g04260	At2g19310		Cs5g13360	Cs3g24630
			Cs4g04420	ABCI17		Cs5g13360	Cs3g19200
			Cs4g04750	At2g07170		Cs5g13360	Cs9g09680
			Cs4g04780	HCT		Cs5g13360	orange1.1t00551
			Cs4g06010	MSL10		Cs5g13360	Cs4g09890
			Cs4g06140	AP3		Cs5g13360	Cs7g29710
			Cs4g06400	At2g45700		Cs5g13360	Cs3g21610
			Cs4g07000	FAB1		Cs5g13360	Cs9g10520
			Cs4g07100	At5g20700		Cs5g13360	Cs2g27460
			Cs4g07340	At2g05920		Cs5g13360	Cs2g18210
			Cs4g07410	ALP		Cs5g13360	Cs4g03830
			Cs4g07560	WRKY2		Cs5g13360	Cs6g18860
			Cs4g07580	At4g26450		Cs5g13360	Cs7g16400
			Cs4g09890	EMB2795		Cs5g13360	orange1.1t05122
			Cs4g11090	THI1		Cs5g13360	orange1.1t02903
			Cs4g11450	RK3		Cs5g13360	Cs2g20270
			Cs4g13940	At4g29680		Cs5g13360	Cs6g16850
			Cs4g15090	MTO2		Cs5g13360	Cs1g12520
			Cs4g16020	At3g16120		Cs5g13360	Cs5g03390
			Cs4g17430	At3g25910		Cs5g13360	Cs6g11140
			Cs4g17480	PID2		Cs5g13360	Cs6g03330
			Cs4g17540	At1g15410		Cs5g13360	Cs5g26130
			Cs4g19660	At1g52190		Cs5g13360	Cs7g04340
			Cs4g19690	At5g11560		Cs5g13360	Cs5g30640
			Cs4g20110	At2g25690		Cs5g13360	Cs7g13030
			Cs4g20280	At5g25510		Cs5g13360	Cs1g14060
			Cs4g20290	CYCA2;1		Cs5g13360	Cs3g26740
			Cs5g01360	At4g10630		Cs5g13360	Cs5g06880
			Cs5g01770	At4g24050		Cs5g13360	Cs3g03220
			Cs5g02000	At5g42050		Cs5g13360	Cs9g09050
			Cs5g02480	At5g41800		Cs5g13360	orange1.1t02568
			Cs5g02520	At3g61670		Cs5g13360	Cs3g20820
			Cs5g03390	At4g23440		Cs5g13360	Cs9g08830
			Cs5g03440	CYP86A8		Cs5g13360	Cs9g07445
			Cs5g03560	At1g63640		Cs5g13360	Cs4g04420
			Cs5g03660	At1g63300		Cs5g13360	Cs5g01360
			Cs5g04850	DEL1		Cs5g13360	Cs3g03740
			Cs5g06680	REF6		Cs5g13360	Cs7g04700
			Cs5g06880	At5g50350		Cs5g13360	Cs6g21970
			Cs5g08780	UMAMIT7		Cs5g13360	Cs5g10680
			Cs5g08790	At3g60580		Cs5g13360	Cs7g09630
			Cs5g09360	At5g62360		Cs5g13360	Cs3g13020
			Cs5g09370	PME1		Cs5g13360	Cs7g12330
			Cs5g09580	At1g12330		Cs5g13360	Cs5g10530
			Cs5g09630	NOHItS&		Cs5g13360	orange1.1t00564
			Cs5g09880	CYP76C4		Cs5g13360	Cs2g12010
			Cs5g10530	UGE1		Cs5g13360	Cs5g04850
			Cs5g10680	GASA6		Cs5g13360	Cs8g19105
			Cs5g11490	At1g26610		Cs5g13360	Cs8g21070
			Cs5g11980	RPA70B		Cs5g13360	Cs6g05395
			Cs5g13360	MSL6		Cs5g13360	Cs8g08270
			Cs5g14020	At2g34250		Cs5g13360	Cs9g04080
			Cs5g14450	RIP4		Cs5g13360	Cs5g08790
			Cs5g16220	At5g24580		Cs5g13360	Cs7g02110
			Cs5g22630	OXP1		Cs5g13360	Cs5g28410
			Cs5g24900	4CL3		Cs5g13360	Cs8g02450
			Cs5g25010	OMT1		Cs5g13360	Cs1g08010
			Cs5g25740	At5g39120		Cs5g13360	Cs1g15010
			Cs5g25860	At3g26040		Cs5g13360	Cs2g25230
			Cs5g26130	NAC047		Cs5g13360	Cs4g16020
			Cs5g28250	XLG1		Cs5g13360	Cs5g28250
			Cs5g28410	HB1		Cs5g13360	Cs7g09170
			Cs5g28710	At3g19000		Cs5g13360	Cs4g17540
			Cs5g29980	CDT1A		Cs5g13360	Cs6g20630
			Cs5g30450	At4g02620		Cs5g13360	orange1.1t04066
			Cs5g30640	At3g63380		Cs5g13360	Cs3g17670
			Cs5g31250	PLP9		Cs5g13360	orange1.1t00538
			Cs5g31290	CSP41A		Cs5g13360	Cs5g30450
			Cs5g32200	GAMMA-H2AX		Cs5g13360	Cs7g10350
			Cs5g32270	RCI3		Cs5g13360	Cs2g16560
			Cs5g33680	GAtL7		Cs5g13360	Cs4g06400
			Cs5g33830	At3g62630		Cs5g13360	Cs5g02520
			Cs5g34170	At4g33945		Cs5g13360	Cs1g05480
			Cs5g34710	At3g24670		Cs5g13360	Cs6g04140
			Cs6g01740	At5g26670		Cs5g13360	Cs2g14250
			Cs6g01850	RCI2B		Cs5g13360	orange1.1t03403
			Cs6g02200	At1g56720		Cs5g13360	Cs7g02840
			Cs6g02460	emb1507		Cs5g13360	Cs9g16970
			Cs6g03330	GT72B1		Cs5g13360	Cs6g05140
			Cs6g04140	APX2		Cs5g13360	Cs8g02370
			Cs6g04360	UGT71D1		Cs5g13360	orange1.1t05759
			Cs6g05140	FT		Cs5g13360	Cs5g28710
			Cs6g05395	At2g37370		Cs5g13360	Cs9g10440
			Cs6g05520	FT		Cs5g13360	Cs6g06690
			Cs6g05560	TRM19		Cs5g13360	orange1.1t03165
			Cs6g06690	NOHItS&		Cs5g13360	Cs9g06450
			Cs6g07700	NOHItS&		Cs5g13360	Cs4g19660
			Cs6g08210	At3g51890		Cs5g13360	Cs1g25480
			Cs6g09160	At1g07030		Cs5g13360	Cs5g09370
			Cs6g09970	LTP6		Cs5g13360	Cs5g09630
			Cs6g10640	At5g01015		Cs5g13360	orange1.1t03161
			Cs6g11010	At5g37010		Cs5g13360	Cs5g02480
			Cs6g11140	At4g14970		Cs5g13360	Cs4g11450
			Cs6g11750	EIF3A		Cs5g13360	Cs7g21760
			Cs6g11940	PAL1		Cs5g13360	Cs3g21340
			Cs6g11950	PAL1		Cs5g13360	Cs3g18120
			Cs6g13300	At3g54750		Cs5g13360	Cs6g09160
			Cs6g13410	FLA17		Cs5g13360	Cs7g15300
			Cs6g14360	At2g36200		Cs5g13360	orange1.1t00554
			Cs6g14410	At5g22400		Cs5g13360	orange1.1t04599
			Cs6g15350	TRM28		Cs5g13360	Cs6g10640
			Cs6g15500	DME		Cs5g13360	Cs7g02360
			Cs6g15910	PSY		Cs5g13360	Cs5g11490
			Cs6g16840	At1g26730		Cs5g13360	Cs3g14610
			Cs6g16850	At1g26730		Cs5g13360	Cs2g07110
			Cs6g18330	At3g18280		Cs5g13360	Cs3g18110
			Cs6g18510	TRM22		Cs5g13360	Cs3g21070
			Cs6g18860	At5g38690		Cs5g13360	orange1.1t02418
			Cs6g19180	ERD5		Cs5g13360	Cs6g11750
			Cs6g19810	At3g30300		Cs5g13360	Cs6g05520
			Cs6g20630	HIR1		Cs5g13360	Cs5g25740
			Cs6g21160	At5g15080		Cs5g13360	Cs8g15600
			Cs6g21560	At3g29060		Cs5g03440	Cs3g26980
			Cs6g21590	PME31		Cs5g03440	Cs4g03830
			Cs6g21970	At3g29185		Cs5g03440	Cs1g22000
			Cs7g01220	HAt14		Cs5g03440	Cs9g08100
			Cs7g01530	At3g08030		Cs5g03440	Cs7g02860
			Cs7g01560	TOPII		Cs5g03440	Cs2g07410
			Cs7g01630	At3g08020		Cs5g03440	Cs8g09070
			Cs7g02110	At5g13720		Cs5g25860	Cs1g19860
			Cs7g02320	HAK5		Cs3g11790	Cs5g28710
			Cs7g02360	scpl40		Cs3g11790	orange1.1t05028
			Cs7g02840	NOHItS&		Cs3g11790	Cs7g21760
			Cs7g02860	At2g33510		Cs3g11790	Cs8g15600
			Cs7g04340	At1g07040		Cs2g14720	Cs5g13360
			Cs7g04700	BPEp		Cs7g17000	Cs5g13360
			Cs7g05040	TCX2		orange1.1t00072	Cs5g13360
			Cs7g05170	SHS1		Cs1g16180	Cs5g13360
			Cs7g05500	At2g25430		Cs6g11940	Cs5g13360
			Cs7g06250	At4g31890		Cs9g04300	Cs5g13360
			Cs7g07420	At2g24440		Cs3g18030	Cs5g13360
			Cs7g08350	At1g23980		Cs6g02460	Cs5g13360
			Cs7g08620	PG2		Cs9g07450	Cs5g13360
			Cs7g08970	NIK3		Cs1g13710	Cs5g13360
			Cs7g09170	At3g26580		Cs4g11090	Cs5g13360
			Cs7g09630	CYP71B34		orange1.1t00230	Cs5g13360
			Cs7g10110	At3g26040		Cs3g26900	Cs5g13360
			Cs7g10350	At5g63380		Cs1g04340	Cs5g13360
			Cs7g10715	At1g67350		Cs3g23120	Cs5g13360
			Cs7g10720	At1g67340		Cs4g07340	Cs5g13360
			Cs7g11550	RPK2		Cs4g07100	Cs5g13360
			Cs7g12330	RLP7		Cs4g07100	Cs3g11790
			Cs7g13030	At1g76520		Cs7g19080	Cs5g13360
			Cs7g13840	NIC2		Cs8g19650	Cs5g13360
			Cs7g14850	PRP40C		Cs9g13940	Cs5g13360
			Cs7g15300	NOHItS&		Cs1g02930	Cs5g13360
			Cs7g16400	At3g45400		Cs2g01910	Cs2g19590
			Cs7g17000	PDF1		Cs2g01910	Cs5g13360
			Cs7g19080	At3g57880		orange1.1t04379	Cs5g13360
			Cs7g19200	MC1		Cs6g09970	Cs5g13360
			Cs7g21760	NOHItS&		Cs4g01020	Cs5g13360
			Cs7g24860	At2g39110		Cs5g32270	Cs5g13360
			Cs7g25460	TCP4		Cs9g06270	Cs5g13360
			Cs7g26280	At1g73930		orange1.1t02122	Cs5g13360
			Cs7g26770	At5g16110		Cs5g25010	Cs5g13360
			Cs7g27540	MES1		Cs7g01560	Cs5g13360
			Cs7g27890	At5g13520		Cs5g09360	Cs5g13360
			Cs7g28130	TT5		Cs1g15940	Cs5g13360
			Cs7g29480	At5g05180		Cs6g19180	Cs5g13360
			Cs7g29710	At5g05240		Cs7g08620	Cs5g13360
			Cs7g29830	EXPA8		Cs1g22550	Cs5g13360
			Cs7g30120	NOHItS&		orange1.1t01884	Cs5g13360
			Cs7g31180	NOHItS&		Cs7g29830	Cs5g13360
			Cs7g32010	At4g38040		Cs2g17540	Cs5g13360
			Cs8g02370	AtB' BETA		Cs2g05690	Cs5g13360
			Cs8g02450	At4g38540		Cs6g15500	Cs5g13360
			Cs8g02940	At4g38690		Cs1g24730	Cs5g13360
			Cs8g03940	NOHItS&		Cs5g24900	Cs5g13360
			Cs8g06620	NOHItS&		Cs2g13060	Cs5g13360
			Cs8g08270	BGAL3		orange1.1t04045	Cs5g13360
			Cs8g08420	BZS1		Cs2g01650	Cs5g13360
			Cs8g08880	A/N-InvB		Cs7g05500	Cs5g13360
			Cs8g09070	PRP4		Cs7g25460	Cs5g13360
			Cs8g13770	AO1		Cs1g21860	Cs5g03440
			Cs8g15600	FRU		Cs6g08210	Cs5g13360
			Cs8g18050	HTA12		Cs4g19690	Cs5g13360
			Cs8g18190	UBC13		Cs2g19080	Cs5g13360
			Cs8g18370	XBAt31		Cs5g14450	Cs5g13360
			Cs8g18580	At2g28940		Cs2g28930	Cs5g13360
			Cs8g18600	IDN2		Cs2g05470	Cs5g13360
			Cs8g19060	SAG13		Cs7g06250	Cs5g13360
			Cs8g19105	SAG13		Cs1g24880	Cs5g13360
			Cs8g19650	TUB8		Cs2g21640	Cs5g13360
			Cs8g20240	PLC4		Cs2g02940	Cs5g13360
			Cs8g21020	At3g13040		Cs2g08390	Cs5g13360
			Cs8g21070	At1g78995		Cs1g13610	Cs5g13360
			Cs9g02880	AAE18		Cs2g08110	Cs5g13360
			Cs9g02950	At3g13560		Cs2g17890	Cs5g13360
			Cs9g04080	SEH		Cs4g06010	Cs5g13360
			Cs9g04300	TCTP		Cs4g04260	Cs5g13360
			Cs9g05090	At3g21480		Cs5g14020	Cs5g13360
			Cs9g06270	AILP1		Cs8g18190	Cs5g13360
			Cs9g06450	At1g47480		Cs2g27100	Cs5g13360
			Cs9g07445	#N/A		Cs9g18710	Cs5g13360
			Cs9g07450	NET1A		Cs7g26770	Cs5g13360
			Cs9g07480	At3g22800		orange1.1t04550	Cs5g13360
			Cs9g08100	AtAUX2-11		Cs4g07560	Cs5g13360
			Cs9g08740	At4g14490		orange1.1t03044	Cs5g13360
			Cs9g08830	SUP		Cs1g18780	Cs5g13360
			Cs9g09050	At1g06620		Cs4g20280	Cs5g13360
			Cs9g09680	PRPL28		Cs2g08320	Cs5g13360
			Cs9g09720	At5g44060		Cs3g12970	Cs5g13360
			Cs9g09840	At4g14310		Cs1g07140	Cs5g13360
			Cs9g10440	GSTU7		Cs7g08970	Cs5g13360
			Cs9g10520	PPCK1		orange1.1t03073	Cs5g13360
			Cs9g13760	PMSR4		Cs8g18370	Cs5g13360
			Cs9g13940	At3g57830		Cs3g21500	Cs5g13360
			Cs9g14240	MYB85		Cs5g06680	Cs5g13360
			Cs9g15010	At4g25170		Cs3g02640	Cs5g13360
			Cs9g16490	CXE20		orange1.1t01657	Cs5g13360
			Cs9g16940	At4g00750		Cs7g27890	Cs5g13360
			Cs9g16970	RBL3		Cs5g02000	Cs5g13360
			Cs9g17110	MBD13		Cs6g02200	Cs5g13360
			Cs9g18120	At3g49160		Cs1g01280	Cs5g13360
			Cs9g18620	At4g23740		Cs7g28130	Cs5g13360
			Cs9g18710	PKP-BETA1		orange1.1t05560	Cs5g13360
			Cs9g18780	UGT88A1		Cs4g07580	Cs5g13360
			Cs9g19270	BETA-OHASE 1		Cs2g09570	Cs5g13360
			orange1.1t00031	VIM1		orange1.1t00448	Cs5g13360
			orange1.1t00072	AtLP-1		Cs6g01850	Cs5g13360
			orange1.1t00172	GRF5		orange1.1t00550	Cs5g13360
			orange1.1t00228	GAE3		Cs4g07410	Cs5g13360
			orange1.1t00230	At2g45340		Cs5g22630	Cs5g13360
			orange1.1t00267	At2g45600		Cs8g18600	Cs5g13360
			orange1.1t00330	SDR1		Cs8g08880	Cs5g13360
			orange1.1t00448	POB1		Cs3g19540	Cs5g13360
			orange1.1t00510	MEE47		Cs8g20240	Cs5g13360
			orange1.1t00534	ECA2		Cs4g04780	Cs5g13360
			orange1.1t00538	At3g61870		Cs3g15540	Cs5g13360
			orange1.1t00550	At4g00870		Cs5g03660	Cs5g13360
			orange1.1t00551	At1g01180		Cs9g13760	Cs5g13360
			orange1.1t00554	NOHItS&		Cs3g15040	Cs5g13360
			orange1.1t00564	At2g46780		Cs9g17110	Cs5g03440
			orange1.1t00656	LIS		Cs6g11950	Cs5g13360
			orange1.1t01015	UBP21		orange1.1t02597	Cs5g13360
			orange1.1t01260	At4g27870		Cs4g03560	Cs5g13360
			orange1.1t01375	At1g15290		Cs7g14850	Cs5g13360
			orange1.1t01602	ACD32.1		Cs7g05170	Cs5g13360
			orange1.1t01657	At2g47440		Cs5g33830	Cs5g13360
			orange1.1t01681	At2g16760		Cs3g15710	Cs5g13360
			orange1.1t01847	NOHItS&		Cs4g17430	Cs5g13360
			orange1.1t01884	GAE6		Cs9g16490	Cs5g13360
			orange1.1t02041	PA2		Cs8g13770	Cs5g13360
			orange1.1t02122	AFH1		Cs4g13940	Cs5g13360
			orange1.1t02202	At1g22900		orange1.1t04819	Cs5g13360
			orange1.1t02236	ACT11		Cs5g03560	Cs5g13360
			orange1.1t02418	At2g36780		Cs2g04440	Cs5g13360
			orange1.1t02568	At5g24500		Cs9g18780	Cs5g13360
			orange1.1t02597	SPL13A		Cs3g09900	Cs5g13360
			orange1.1t02903	At1g18010		Cs9g09840	Cs5g13360
			orange1.1t03044	CPUORF7		Cs9g02880	Cs5g13360
			orange1.1t03073	TTL1		Cs2g10880	Cs5g13360
			orange1.1t03154	At5g12900		Cs6g18510	Cs5g13360
			orange1.1t03161	At5g40800		Cs3g14440	Cs5g13360
			orange1.1t03165	CYP706A6		Cs9g19270	Cs5g13360
			orange1.1t03172	At5g12930		orange1.1t00228	Cs5g13360
			orange1.1t03173	FBH4		Cs7g29480	Cs5g13360
			orange1.1t03403	At1g51340		Cs4g07000	Cs5g13360
			orange1.1t03406	WAK2		Cs7g01530	Cs5g13360
			orange1.1t03412	WAK2		Cs2g04190	Cs5g13360
			orange1.1t04045	At1g20970		Cs6g14410	Cs5g13360
			orange1.1t04066	At3g50210		Cs5g09580	Cs5g13360
			orange1.1t04379	At5g12970		Cs1g20350	Cs5g13360
			orange1.1t04546	BZIP61		Cs1g05200	Cs5g13360
			orange1.1t04550	HGO		Cs3g14970	Cs5g13360
			orange1.1t04599	BLH1		orange1.1t00172	Cs5g03440
			orange1.1t04819	HTB1		Cs8g21020	Cs5g03440
			orange1.1t04983	CYP706A6		Cs5g16220	Cs5g03440
			orange1.1t05028			Cs7g27540	Cs5g03440
			orange1.1t05122	VEP1		Cs2g19240	Cs3g11790
			orange1.1t05560			Cs6g07700	Cs5g03440
			orange1.1t05759			Cs3g25760	Cs5g03440
						Cs9g09050	Cs3g11790
						Cs6g04360	Cs3g11790
						Cs3g25570	Cs3g11790
