# Supplementary material for: Integrated Systems Biology Analysis of Transcriptomes Reveals Candidate Genes for Acidity Control in Developing Fruits of Sweet Orange (Citrus sinensis L. Osbeck)
Source: Front Plant Sci. 2016 Apr 8;7:486. doi: 10.3389/fpls.2016.00486 (PMC4824782; doi:10.3389/fpls.2016.00486)
Supplement: Supplementary file 7 [file Table_4.XLS]

## Sheet: SVA gene list
Table S4. A list of 104 genes related to acid accumulation identified by Surrogate Varaible Analysis (SVA) with a minimum FDR of 0.00005
CsGID	SVA (FDR)
Cs3g12000	3.08581e-06
orange1.1t02370	3.08581e-06
Cs2g20110	3.08581e-06
Cs1g20080	3.56121e-06
orange1.1t01764	4.70196e-06
Cs6g11940	6.07388e-06
Cs5g05940	6.52116e-06
Cs8g15520	7.27172e-06
Cs7g06285	7.27172e-06
Cs1g20480	7.31852e-06
Cs3g04590	1.22482e-05
Cs2g19590	1.32743e-05
Cs3g17810	1.37378e-05
Cs1g09250	1.37378e-05
Cs5g16360	1.39963e-05
Cs1g16030	1.39963e-05
Cs7g30920	1.39963e-05
Cs1g14690	2.32309e-05
Cs1g16150	3.12686e-05
Cs7g11940	3.13539e-05
orange1.1t00496	4.69192e-05
Cs1g03700	4.91912e-05
orange1.1t02681	6.50512e-05
Cs7g30000	9.53386e-05
Cs7g22820	9.53386e-05
Cs9g13650	9.53386e-05
Cs6g16160	9.79522e-05
Cs4g18090	0.000118696
Cs6g02180	0.000124675
Cs2g14720	0.000125777
orange1.1t02242	0.000125777
orange1.1t02024	0.000141903
Cs1g24590	0.000152918
Cs2g01910	0.0001587
Cs6g08410	0.0001587
Cs9g08500	0.00017452
Cs1g14800	0.00017452
Cs5g18850	0.00017452
Cs6g07920	0.00017995
Cs5g10750	0.00017995
Cs7g30620	0.00017995
Cs1g25820	0.00017995
Cs7g28740	0.00017995
Cs1g21990	0.00017995
Cs2g04280	0.00017995
orange1.1t01749	0.000181583
Cs7g11670	0.000181893
Cs5g06930	0.000181893
Cs3g10420	0.000220693
Cs5g25880	0.000228884
Cs2g15720	0.000239518
Cs7g27540	0.000251807
Cs8g19790	0.000276361
Cs1g09420	0.000276361
Cs6g13410	0.000276361
Cs6g20030	0.000285004
Cs1g22450	0.000285004
Cs6g02710	0.000291134
orange1.1t00437	0.000301195
Cs8g15050	0.000301195
Cs7g13310	0.000309062
Cs5g26220	0.000309062
Cs1g13710	0.000318043
Cs9g18830	0.000318043
Cs6g13150	0.000318043
orange1.1t04785	0.000318043
Cs2g30570	0.000327116
Cs1g18940	0.000327116
Cs7g24410	0.000327116
Cs5g34600	0.000327116
Cs5g33170	0.000328751
Cs1g14750	0.000343295
orange1.1t00045	0.000343295
orange1.1t02611	0.000344966
Cs3g10900	0.000350996
Cs7g28650	0.000350996
orange1.1t04270	0.000350996
Cs7g12420	0.000350996
Cs3g16280	0.000350996
Cs1g14330	0.000366137
orange1.1t03504	0.00036667
Cs3g15620	0.000374241
Cs3g07850	0.000382237
Cs1g08010	0.00038463
Cs2g04770	0.00038463
Cs2g03060	0.000413868
Cs5g20510	0.000414589
Cs2g24030	0.000414589
Cs1g19860	0.000414589
orange1.1t00612	0.000414589
Cs5g28730	0.000418895
Cs5g35100	0.000432645
Cs1g19396	0.000432645
Cs4g18960	0.000440652
Cs9g17580	0.000444389
Cs5g34700	0.000452174
Cs5g16220	0.000452174
Cs8g03880	0.000452174
Cs2g19300	0.000452174
orange1.1t02246	0.000473417
orange1.1t03687	0.00047369
Cs1g26060	0.00047369
Cs4g11130	0.000478263
Cs1g19850	0.000491612
