# Supplementary material for: Integrated Systems Biology Analysis of Transcriptomes Reveals Candidate Genes for Acidity Control in Developing Fruits of Sweet Orange (Citrus sinensis L. Osbeck)
Source: Front Plant Sci. 2016 Apr 8;7:486. doi: 10.3389/fpls.2016.00486 (PMC4824782; doi:10.3389/fpls.2016.00486)
Supplement: Supplementary file 8 [file Table_5.XLS]

## Sheet: Table S5
Table S5. Pearson correlation analysis of AHA10 and APD2 expression levels detected by RNA sequencing and qRT-PCR analyiss of an independent repeat.
Genes	Description	Methods	Newhall	Xinhui	Bingtang	Succari	Pcc	p-value
Cs1g16150	AHA10	RNA seq	40.2121	30.3522	7.69688	0.00794648	1	0.0023
		qRT-PCR repeat	100	95.7485	41.2966	0.087425
Cs6g08410	APD2	RNA seq	11.175	6.87392	2.11002	0.499467	0.95	0.046
		qRT-PCR repeat	100	97.7638	39.8303	2.17696
		Pcc: Pearson correlation coefficient
