# Supplementary material for: Integrated Systems Biology Analysis of Transcriptomes Reveals Candidate Genes for Acidity Control in Developing Fruits of Sweet Orange (Citrus sinensis L. Osbeck)
Source: Front Plant Sci. 2016 Apr 8;7:486. doi: 10.3389/fpls.2016.00486 (PMC4824782; doi:10.3389/fpls.2016.00486)
Supplement: Supplementary file 9 [file Table_6.XLS]

## Sheet: Aco & GAD expression
Table S6. Expression level of Aco and GAD genes
Genes	45 DPA (average of 3 replicates)				142 DPA (average of 3 replicates)
	Newhall	Xinhui	Bingtang	Succari	Newhall	Xinhui	Bingtang	Succari
Cs1g26040/CsAco1	44.5912	37.4388	33.3525	37.1373	55.2552	48.9971	43.1121	59.1007
Cs2g21430/CsAco2	44.2302	46.5933	43.1172	43.1074	38.4468	34.4031	41.416	32.6482
Cs4g10280/CsAco3	9.77213	10.722	9.09548	10.1475	22.7795	21.1737	20.1351	25.2166
Cs5g16440/CsGAD1	178.571	142.467	164.896	175.11	433.87	527.345	421.816	334.972
orange1.1t01622/CsGAD2	47.5723	40.379	39.2278	42.7862	82.34	62.8122	89.1874	46.9053
